# Supplementary material for: Predictive molecular biomarkers for determining neoadjuvant chemosensitivity in muscle invasive bladder cancer
Source: Oncotarget. 2022 Nov 2;13:1188–200. doi: 10.18632/oncotarget.28302 (PMC9629806; doi:10.18632/oncotarget.28302)
Supplement: Supplementary file 2 [file oncotarget-13-28302-s002.xlsx]

## Sheet: Sheet1
Supplementary Table 1: Significant genes in discovery cohort
baseMean	log2FoldChange	lfcSE	pvalue	padj	gene
1789.76	1.60389	0.195562	3.95707e-17	8.41549e-13	CCDC124
54.9441	-2.77362e-07	0.0014427	7.60253e-16	8.08415e-12	TUBB4BP3
15.8451	-1.30695e-07	0.0014427	3.83884e-14	2.72135e-10	AL391358.1
1226.62	1.08027	0.155917	1.06531e-13	5.66399e-10	AP1M1
4.68507	-1.28343e-07	0.0014427	2.41317e-12	1.02642e-08	AL603764.1
664.769	2.92574e-06	0.0014427	7.32468e-12	2.59623e-08	IFITM10
350.696	1.34147	0.227429	2.87966e-10	7.65521e-07	AKT1S1
1776.91	1.55482	0.267371	2.61644e-10	7.65521e-07	PRDX2
345.809	2.45906	0.438556	8.47862e-10	1.80315e-06	OPLAH
231.04	-3.53126	0.630781	7.86573e-10	1.80315e-06	SPOCK3
1041.83	1.23045	0.224542	9.53516e-10	1.84349e-06	ELOB
192.173	-1.74605	0.325684	1.15971e-09	1.95538e-06	HNRNPA1P49
95.3022	1.40196	0.245402	1.19527e-09	1.95538e-06	TIMM29
632.824	-3.90153e-06	0.0014427	1.70625e-09	2.59192e-06	AMELX
973.832	1.2741	0.233157	2.06114e-09	2.92229e-06	RBM42
1780.12	1.02895	0.193031	2.99706e-09	3.98366e-06	U2AF2
540.929	1.30335	0.245638	3.22709e-09	4.03709e-06	MIIP
120.663	-5.09141e-06	0.0014427	5.9284e-09	6.00377e-06	AQP7P1
61.9042	-1.90804	0.394584	5.35798e-09	6.00377e-06	ARGFXP2
16105	-2.21757	0.423891	5.67844e-09	6.00377e-06	SCARNA5
1600.38	1.11066	0.207544	5.43662e-09	6.00377e-06	WIZ
1562.9	-1.05479	0.201969	6.32023e-09	6.10965e-06	XPA
41.1428	-7.62143e-06	0.0014427	7.50047e-09	6.82393e-06	CBX5P1
660.969	1.69616	0.336153	7.70087e-09	6.82393e-06	SHARPIN
92.6385	-6.5981e-06	0.0014427	9.50421e-09	8.08504e-06	AL139400.1
288.824	-7.94351e-06	0.0014427	1.14622e-08	9.37561e-06	BDNF
1885.86	0.815062	0.157763	1.32714e-08	1.04534e-05	EIF3G
601.451	0.947894	0.186009	1.92009e-08	1.45838e-05	GNA11
3329.72	1.37305	0.27289	2.07205e-08	1.51953e-05	TRAF7
4406.84	-1.5531	0.326126	2.15392e-08	1.52691e-05	ELK4
39723.7	1.1661	0.230985	2.54023e-08	1.68967e-05	RPL8
30141.7	-1.00278	0.201948	2.54241e-08	1.68967e-05	SETX
451.686	1.08976	0.224258	2.63591e-08	1.69872e-05	NOC4L
88.7394	1.94762	0.385535	2.8009e-08	1.75196e-05	TIGD5
2186.47	1.34433	0.271098	2.97355e-08	1.80682e-05	ADRM1
638.17	1.24984	0.250092	3.09509e-08	1.82843e-05	ARMC6
1667.61	1.13332	0.225993	3.2487e-08	1.8673e-05	DDX49
2273.89	1.16212	0.232866	3.62743e-08	2.03012e-05	FARSA
114.664	1.62011	0.33957	4.2837e-08	2.22199e-05	GINS3
1215.96	-3.10395e-06	0.0014427	4.23576e-08	2.22199e-05	PTPRQ
844.783	1.52298	0.331719	4.11615e-08	2.22199e-05	SRM
965.195	1.32339	0.265895	4.78489e-08	2.42286e-05	MRM2
612.66	1.56415	0.325655	5.51035e-08	2.72532e-05	PGAM5
2511.83	1.32478	0.293229	6.2539e-08	3.02277e-05	PUF60
104.674	-2.94228	0.668739	7.32874e-08	3.46356e-05	AC018754.1
85.4487	-2.12035e-06	0.0014427	8.08567e-08	3.73821e-05	SNORD114-2
8319.67	-0.879766	0.183797	9.05064e-08	4.01e-05	FAM120B
240.275	-6.9847e-06	0.0014427	8.89174e-08	4.01e-05	RPL7P32
29701.6	-1.07821	0.23699	9.46729e-08	4.109e-05	ATRX
1126.39	1.14475	0.24192	1.08194e-07	4.60194e-05	CLPP
5496.14	-2.37918e-06	0.0014427	1.18057e-07	4.82832e-05	FOSB
1137.26	-1.71199	0.368348	1.18046e-07	4.82832e-05	HNRNPA1P14
941.63	1.11983	0.237781	1.26894e-07	5.09179e-05	CENPB
1252.6	0.838281	0.176568	1.60746e-07	6.22711e-05	FAM32A
1603.11	1.06242	0.240721	1.62012e-07	6.22711e-05	MAF1
386.577	1.7154	0.364	1.68417e-07	6.22711e-05	NAPRT
6888.32	-2.44161e-05	0.00144277	1.66922e-07	6.22711e-05	RARS2
257.589	1.46354	0.316863	1.69827e-07	6.22711e-05	RRS1
122.928	-1.94303	0.510514	1.81953e-07	6.55865e-05	PP2D1
775.45	-2.01197	0.430749	2.08857e-07	7.40293e-05	ZNF350
2075.23	1.07814	0.2502	2.13784e-07	7.45334e-05	GRINA
42430.1	-1.12957	0.26571	2.23575e-07	7.66897e-05	SON
10076.3	1.03259	0.229365	2.44132e-07	7.86102e-05	ACLY
401.538	0.853077	0.19107	2.34028e-07	7.86102e-05	FAHD2A
68.4097	2.3423	0.514404	2.4429e-07	7.86102e-05	GAREM2
2656.15	0.897461	0.202918	2.42762e-07	7.86102e-05	NUP93
82.9561	1.72679	0.37699	2.47655e-07	7.86102e-05	ZNF696
1400.72	-0.953782	0.21517	2.53789e-07	7.93726e-05	ZNF12
653.517	1.28507	0.283658	2.92137e-07	9.00418e-05	C19orf24
589.817	-7.94252e-06	0.0014427	3.02351e-07	9.18585e-05	ZNF483
652.779	1.18307	0.257562	3.08825e-07	9.25039e-05	RRP7A
60.8802	-7.43109e-06	0.0014427	3.28598e-07	9.37111e-05	AC012186.2
530.286	4.37521	0.91129	3.34887e-07	9.37111e-05	FUT6
239.128	1.08538	0.24843	3.32037e-07	9.37111e-05	MRPL10
2199.72	0.712531	0.158233	3.19276e-07	9.37111e-05	TNPO2
727.27	2.01942	0.440866	3.27824e-07	9.37111e-05	TSPO
66.0787	-2.30066e-06	0.0014427	3.60634e-07	9.96053e-05	SNORD114-10
2172.63	0.790438	0.183194	3.75566e-07	0.000102399	POLDIP3
4545.7	-1.40079	0.34007	3.90196e-07	0.000105042	ZNF721
1873.76	0.923801	0.211582	4.02151e-07	0.000105587	RALY
310.506	-1.36741e-05	0.00144272	3.978e-07	0.000105587	ZMYM6
740.752	1.47864	0.345675	4.50851e-07	0.00011693	POLR2L
247.276	0.779741	0.181817	4.6151e-07	0.000118252	BCL7C
6078.88	1.39111	0.30995	4.87348e-07	0.000123386	MDH2
103.965	-6.85431e-06	0.0014427	5.07863e-07	0.000127067	AL445305.1
568.796	-1.80623	0.465473	5.70333e-07	0.000141038	TRPC6
2020.13	1.09848	0.253769	5.77366e-07	0.000141136	CYC1
1059.34	1.05293	0.237404	5.98732e-07	0.000144696	POLRMT
352.553	9.15891e-07	0.00144269	6.12418e-07	0.00014634	SUMO2P8
521.956	1.13761	0.267229	6.38122e-07	0.000149131	C19orf53
2500.51	1.053	0.246747	6.31565e-07	0.000149131	LRPAP1
12782.3	-0.786903	0.183919	6.85323e-07	0.000158421	ALMS1
50.5626	-3.40693	0.782007	7.12197e-07	0.000162863	AC099795.2
21456.4	-1.63989	0.373215	7.48336e-07	0.000169307	COL4A5
570.638	-6.03536e-06	0.0014427	8.01346e-07	0.000176073	DLGAP1-AS1
315.862	1.05623	0.243756	8.03081e-07	0.000176073	FAM220A
4817.99	-2.97355e-06	0.0014427	7.98088e-07	0.000176073	NR4A1
344.563	-2.53103	0.630899	8.72034e-07	0.00018924	BBOX1
4591.95	-3.32699e-06	0.0014427	9.09586e-07	0.000193442	ATF3
3294.74	-1.08955	0.269402	9.08223e-07	0.000193442	NEK1
1781.94	-1.73337	0.404138	9.79293e-07	0.000204183	LPAR6
1713.53	0.31545	0.275276	9.76249e-07	0.000204183	SMPD4
1129.68	0.834043	0.201207	1.00191e-06	0.00020687	SRSF9
360.195	-1.53238	0.360052	1.01209e-06	0.000206963	HNRNPA1P50
3593.84	1.00368	0.244061	1.06311e-06	0.000215326	PSMC4
176.425	-3.08659e-06	0.0014427	1.16385e-06	0.000229182	AC020916.1
216.141	1.04718	0.241383	1.15859e-06	0.000229182	C19orf60
2764.49	0.825885	0.200491	1.14639e-06	0.000229182	DCAF7
465.754	-4.97994e-06	0.0014427	1.21391e-06	0.000236846	TATDN1P1
16.973	-7.80308e-06	0.0014427	1.28861e-06	0.000249135	PAXBP1-AS1
78.2529	1.70859	0.421405	1.30923e-06	0.000250841	RPP25
90.004	-1.86789e-06	0.0014427	1.35692e-06	0.000257657	MEG8
164.755	-1.79287	0.44213	1.37033e-06	0.000257902	TVP23C
63.2476	-9.45312e-06	0.00144271	1.42584e-06	0.000265994	USMG5P1
1405.97	1.031	0.252022	1.45136e-06	0.0002684	VPS28
5713.85	1.25387	0.324197	1.54899e-06	0.000279174	COLGALT1
2045.32	-1.79525	0.43903	1.52901e-06	0.000279174	SPRY2
646.483	1.22252	0.293256	1.54679e-06	0.000279174	UBQLN4
182.955	-1.13217e-05	0.00144271	1.61855e-06	0.000289257	HNRNPA1P15
1121.89	1.29121	0.301708	1.64767e-06	0.000292009	KEAP1
651.189	1.92172	0.479862	1.77691e-06	0.000312311	TONSL
117.322	-1.45727	0.357524	1.81552e-06	0.00031648	AC114402.2
1902.43	-3.17485e-06	0.0014427	1.86237e-06	0.000322008	PLAC4
483.349	1.49315	0.361503	1.94687e-06	0.000333904	TMEM161A
2349.51	0.763228	0.190005	1.96337e-06	0.00033404	AGO1
1565.45	0.984497	0.237043	1.99458e-06	0.000336656	XAB2
2163.92	-4.14499e-06	0.0014427	2.01243e-06	0.000336994	NR4A3
2547.36	0.603251	0.148409	2.05267e-06	0.000340973	PRKACA
2373.9	0.820842	0.208633	2.06825e-06	0.000340973	RAD23A
34.0759	-9.05451e-06	0.0014427	2.17728e-06	0.000356186	AC104332.1
5035.79	-1.68831e-05	0.00144273	2.21414e-06	0.000356728	ELF1
567.52	-9.39385e-06	0.00144271	2.20131e-06	0.000356728	HTR2B
1780.97	1.32765	0.348121	2.25205e-06	0.000360108	YIF1A
316.316	1.20126	0.296369	2.27291e-06	0.000360732	WDR18
1620.85	1.08245	0.266923	2.29953e-06	0.000362253	TRAP1
1944.19	0.728582	0.183298	2.3324e-06	0.000364729	PPP5C
326.756	1.36013	0.339862	2.50034e-06	0.000388137	TFAP4
17969	-1.41565	0.374268	2.56126e-06	0.000394713	LYST
254.83	-1.74343	0.535473	2.66825e-06	0.000408242	GPR82
38.9952	-1.90421	0.510234	2.70967e-06	0.000411618	AC068522.1
1581.45	0.993015	0.250434	2.85675e-06	0.000427961	NDUFB10
558.182	-1.08525	0.294921	2.8575e-06	0.000427961	ZNF567
566.705	1.14966	0.28546	2.92144e-06	0.000434478	EARS2
1402.18	0.986144	0.245238	2.96747e-06	0.000438258	LSM14B
8.2969	-5.38102e-06	0.0014427	3.03135e-06	0.000444605	AL034369.1
1186.65	-3.49152e-06	0.0014427	3.14254e-06	0.000457756	MEG3
879.213	1.1247	0.29876	3.23875e-06	0.000468561	LSM7
2512.98	0.897125	0.2289	3.33617e-06	0.00047488	HDGFL2
178.55	1.03734	0.272862	3.34941e-06	0.00047488	METTL1
2332.92	0.794931	0.201673	3.32839e-06	0.00047488	STARD3
2819.61	-1.61002	0.419227	3.40686e-06	0.000477484	NLRP1
1437.99	0.854739	0.215952	3.41268e-06	0.000477484	NOP9
1109.95	1.12093	0.295645	3.44714e-06	0.000479152	MAZ
13.1491	-1.40678	0.363267	3.5327e-06	0.000487857	PIGCP1
487.033	1.19919	0.295449	3.60433e-06	0.000491367	ATP5D
1390.94	0.804159	0.20227	3.5998e-06	0.000491367	BCKDK
31.2007	4.1305	1.13497	3.65217e-06	0.000491587	IL36RN
438.543	1.31556	0.325894	3.64016e-06	0.000491587	YIPF2
2169.81	1.14057	0.295701	3.77838e-06	0.000499098	CARM1
363.846	-4.0937e-06	0.0014427	3.76113e-06	0.000499098	EBLN2
330.617	0.807833	0.199666	3.75153e-06	0.000499098	POLR3H
370.552	1.02001	0.256189	3.81059e-06	0.000500246	ZBED4
53.6603	6.91434e-07	0.00144269	3.89106e-06	0.000507676	SLC5A1
223.626	-3.01314e-06	0.00144269	3.94993e-06	0.000512214	NDUFV2
1994.83	-4.19813e-06	0.0014427	4.04842e-06	0.000518661	EDNRB
138.401	2.50779	0.614527	4.04284e-06	0.000518661	MROH6
16.6576	-2.41835e-06	0.0014427	4.17842e-06	0.000528943	AL391834.1
244.686	1.32425	0.346572	4.17205e-06	0.000528943	NUDT1
142.837	-1.93675	0.530886	4.27128e-06	0.000537499	AC024270.1
6653.67	-3.00012e-06	0.0014427	4.373e-06	0.000547062	NR4A2
603.227	1.29659	0.348076	4.40595e-06	0.000547962	GADD45GIP1
3885.77	-1.31074	0.345173	4.54367e-06	0.000559379	AHI1
951.722	-2.18698	0.573224	4.57667e-06	0.000559379	ATP5HP4
646.592	1.31106	0.344202	4.57558e-06	0.000559379	SNRNP25
8010	-5.88979e-06	0.0014427	4.91991e-06	0.000597895	RPGR
615.148	-2.94781	0.769271	5.00703e-06	0.000605026	EIF4A1
57.3705	-2.42357e-06	0.0014427	5.1293e-06	0.000616299	SNORD113-2
415.905	1.01753	0.263438	5.26256e-06	0.000628758	BAX
5590.19	-1.4805	0.405204	5.37057e-06	0.000638077	PIK3R1
331.108	0.859824	0.225099	5.43575e-06	0.000638828	NDUFA13
11792.1	-1.53825	0.427215	5.467e-06	0.000638828	TNFRSF10B
368.208	-1.83416	0.576958	5.44777e-06	0.000638828	ZNF300
778.808	1.31913	0.350795	5.68136e-06	0.00065666	ALYREF
7186.78	0.998079	0.260664	5.68002e-06	0.00065666	TRIM28
45.0173	-1.25773e-05	0.00144271	5.74553e-06	0.000657142	AL513343.1
31.0879	-7.06381e-06	0.0014427	5.74733e-06	0.000657142	MIR1183
271.259	1.47423	0.394213	5.88566e-06	0.00066936	C1orf122
2279.56	-1.39831	0.388711	5.91903e-06	0.000669574	TCEAL3
2148.44	-1.23302	0.351888	6.18273e-06	0.00069205	CCDC82
212.062	1.67904	0.48369	6.21534e-06	0.00069205	HGH1
6921.9	-0.921355	0.252261	6.21449e-06	0.00069205	NPAT
1205.11	1.55717	0.449725	6.36945e-06	0.000705516	UCK2
1371.93	1.0945	0.281453	6.4946e-06	0.000715651	CSNK1G2
178.134	1.27174	0.327782	6.74867e-06	0.000730965	ALKBH7
30.2681	-7.54953e-07	0.00144269	6.7089e-06	0.000730965	AP005018.2
1163	-0.881758	0.236889	6.78638e-06	0.000730965	TARDBP
175.758	1.24424	0.329034	6.75384e-06	0.000730965	TMED1
5236.59	-1.03316	0.304517	6.80543e-06	0.000730965	USF3
261.984	1.1105	0.286764	6.88179e-06	0.000735452	PQLC2
7.6979	-2.1984e-06	0.0014427	6.94787e-06	0.000738802	MIR23A
12.4951	-8.69708e-06	0.0014427	7.10967e-06	0.000744834	AL139274.1
64.9475	-2.45719e-06	0.0014427	7.06488e-06	0.000744834	MIR27A
1034.61	0.719395	0.187199	7.09622e-06	0.000744834	RAB11B
1020.8	1.43932	0.406593	7.21787e-06	0.000752463	SNRPB
171.309	1.99332	0.52275	7.26052e-06	0.000753217	KHK
29.9284	-1.44731	0.406154	7.39324e-06	0.000763263	AC008953.1
148.814	-7.56353e-06	0.0014427	7.54499e-06	0.000765035	BCAS2P2
602.667	0.915896	0.239559	7.59028e-06	0.000765035	ELOF1
924.735	1.31206	0.333465	7.58936e-06	0.000765035	NACC1
136.944	1.70944	0.439377	7.45552e-06	0.000765035	PGP
56.2122	-2.4647e-06	0.0014427	7.52596e-06	0.000765035	SNORD113-8
1970.55	1.75095	0.565254	7.80067e-06	0.000782519	PFDN2
2224.51	-4.29784e-06	0.0014427	7.83864e-06	0.000782519	SCN4B
347.052	4.24932	1.30617	7.87413e-06	0.000782519	SLC5A5
2685.23	0.927982	0.24866	7.96845e-06	0.000788209	ATP13A1
1313.03	1.23326	0.314613	8.13116e-06	0.000796891	CDC34
3751.72	1.24151	0.339826	8.10263e-06	0.000796891	PHB
312.7	1.13373	0.299633	8.17985e-06	0.000797986	MCAT
535.915	1.03013	0.267897	8.23393e-06	0.000799594	E4F1
1879.51	0.707928	0.185556	8.34439e-06	0.000806637	CRKL
44.3327	-1.47821e-06	0.0014427	8.4735e-06	0.000815412	SNORD114-31
51.1385	-7.94855e-06	0.0014427	8.71308e-06	0.00083469	HNRNPA1P76
298.664	1.92697	0.539561	9.06341e-06	0.000864357	PPFIA3
68635.6	-8.73489e-06	0.0014427	9.39412e-06	0.000887178	DST
599.693	0.838617	0.228494	9.39655e-06	0.000887178	MRFAP1
54.7141	-1.96992	0.542538	9.42786e-06	0.000887178	SNORA70G
331.243	-3.4733e-06	0.0014427	9.52768e-06	0.000892622	ERVH48-1
3976.13	-2.80631e-06	0.0014427	9.63865e-06	0.000899058	PHLDA1
171.03	1.32841	0.356817	9.83058e-06	0.000912956	COA4
1705.93	1.02431	0.270304	1.0023e-05	0.000923534	MFSD10
179.527	1.27065	0.343454	1.00645e-05	0.000923534	SDSL
15265.8	-4.3023e-06	0.0014427	1.01089e-05	0.000923534	SERPINE1
397.65	-6.65637e-06	0.0014427	1.01182e-05	0.000923534	SOX5
627.393	0.777935	0.207795	1.02614e-05	0.000924699	INO80E
251.19	-6.34655e-06	0.0014427	1.02597e-05	0.000924699	MORF4L1P3
125.417	2.71374	0.888181	1.02148e-05	0.000924699	SLC6A12
533.816	1.03944	0.284392	1.04231e-05	0.000935312	SNRPA
178.724	-5.08503e-06	0.0014427	1.04944e-05	0.000937752	VSIG1
49.8601	-2.49411	0.772257	1.05604e-05	0.000939703	AC116913.1
20.1631	-2.85555	0.810766	1.09095e-05	0.000962705	AL590233.1
555.771	1.62951	0.552736	1.08946e-05	0.000962705	NPM3
1243.41	0.920999	0.25222	1.09938e-05	0.000966138	GPS1
25.2	-3.38578	1.37979	1.1245e-05	0.000984143	AC011242.1
1779.57	0.9132	0.241393	1.13323e-05	0.000987723	SCAF1
2099.06	0.991062	0.268376	1.17346e-05	0.00100483	BUD23
763.682	-1.28954e-05	0.00144271	1.17649e-05	0.00100483	DDX39B
241.107	1.1881	0.316447	1.16822e-05	0.00100483	NFKBIB
5764.38	-0.762637	0.203868	1.16426e-05	0.00100483	SECISBP2
1262.03	0.857162	0.240334	1.16778e-05	0.00100483	SMYD5
2147.71	3.13189	0.814598	1.24284e-05	0.00104061	A2ML1
98.767	-1.37881e-05	0.00144271	1.24222e-05	0.00104061	AL391262.1
28.1696	-2.33506e-06	0.0014427	1.23055e-05	0.00104061	SNORD114-19
53.3488	-4.48508e-07	0.0014427	1.23808e-05	0.00104061	SNORD114-30
378.554	-1.1466	0.34557	1.23024e-05	0.00104061	STX16
132.765	-3.4021	1.05923	1.24978e-05	0.00104231	SNORD113-3
478.506	1.24423	0.336541	1.26835e-05	0.00105367	NSUN5
11123.1	0.954277	0.263304	1.29286e-05	0.00106985	COPG1
109.637	-1.36494	0.415602	1.301e-05	0.00107241	HNRNPA1P68
153.814	1.41353	0.408696	1.33834e-05	0.00109052	C19orf48
849.056	1.0181	0.27835	1.33505e-05	0.00109052	DCAF15
905.333	1.0867	0.310756	1.32887e-05	0.00109052	TOMM40
33.0394	4.39393	1.43368	1.37726e-05	0.00111794	BARX1
88.2101	1.41846	0.419124	1.38958e-05	0.00112366	C1orf216
534.135	1.47495	0.410824	1.40994e-05	0.00113581	CHTF18
405.258	-1.77912	0.558204	1.42428e-05	0.00114302	UBE2V1
22.1459	-4.39773e-06	0.0014427	1.44734e-05	0.00115716	AC025518.1
194.238	-7.99471e-06	0.0014427	1.51093e-05	0.00120348	MIR421
1396.8	-0.789902	0.225044	1.51955e-05	0.00120583	TRAF3IP1
88.4636	1.14858	0.327098	1.59834e-05	0.00126364	DNASE1L1
1307.39	0.862891	0.236841	1.60496e-05	0.00126417	CHERP
2495.74	-2.03096e-05	0.00144274	1.6374e-05	0.00128496	PPWD1
5980.63	0.837466	0.237076	1.69523e-05	0.00132546	PTBP1
1168.23	0.987956	0.283658	1.73241e-05	0.0013261	ASNA1
404.307	0.892159	0.245009	1.74593e-05	0.0013261	ESS2
2001.21	0.891823	0.246101	1.74094e-05	0.0013261	LZTR1
222.543	-7.12521e-06	0.0014427	1.73448e-05	0.0013261	MFSD1P1
1251.93	-1.71126	0.524945	1.7385e-05	0.0013261	P3H2
1675.69	1.09397	0.349862	1.74286e-05	0.0013261	PPIE
9839.09	-0.905592	0.257936	1.72075e-05	0.0013261	SBF2
3324.48	1.14806	0.323494	1.73739e-05	0.0013261	UBL5
1369.73	1.67988	0.477024	1.75492e-05	0.00132818	ACOT7
6.19134	3.09416	0.922279	1.83909e-05	0.00138695	VAX2
422.885	1.14624	0.341622	1.88934e-05	0.00141981	CHCHD6
4941.43	0.937268	0.276861	1.96825e-05	0.0014739	PSMD3
68.3122	1.48358	0.40593	2.01622e-05	0.00150453	CYP51A1
654.691	-5.4627e-06	0.0014427	2.0273e-05	0.0015075	ARHGAP6
487.819	1.01133	0.288163	2.08314e-05	0.00153295	RAVER1
290.797	-1.53742	0.441063	2.07643e-05	0.00153295	RPL10P12
177.632	-0.97575	0.319222	2.07869e-05	0.00153295	TRIM39
5705.09	0.952708	0.287999	2.10656e-05	0.00154484	RCC2
474.979	-3.64018e-06	0.0014427	2.11765e-05	0.00154763	ILK
208.992	-1.74581	0.589541	2.15035e-05	0.00156081	CC2D2B
108.465	-7.07472e-06	0.0014427	2.1458e-05	0.00156081	HNRNPA3P7
764.332	1.2848	0.378074	2.18597e-05	0.00156978	IGSF8
7.71819	-2.47534e-06	0.0014427	2.17352e-05	0.00156978	MIR221
8023.08	-3.8211e-06	0.0014427	2.18292e-05	0.00156978	SLC2A3
92.9985	-3.76877	1.2937	2.19225e-05	0.00156978	SNORD114-28
32.5553	-1.17594	0.337094	2.21052e-05	0.00157228	AP002770.2
1833.54	1.08844	0.321936	2.21018e-05	0.00157228	NAXE
403.928	0.786301	0.226602	2.28713e-05	0.00162135	HS1BP3
47.5286	-5.05591	1.5078	2.30114e-05	0.00162586	SNORD114-11
590.267	0.811799	0.23677	2.32706e-05	0.00163334	JMJD8
281.324	1.41607	0.418579	2.32709e-05	0.00163334	TMEM160
7018.67	-2.35517e-06	0.0014427	2.35309e-05	0.00163893	DUSP1
1153.69	-6.53275e-06	0.0014427	2.35745e-05	0.00163893	EYS
13370.3	-1.23918	0.372403	2.35817e-05	0.00163893	RASA1
356.61	1.13866	0.31311	2.38407e-05	0.00165153	IMP3
331.035	-6.27845e-06	0.0014427	2.39852e-05	0.00165615	AC104046.1
299.752	1.68578	0.492955	2.43341e-05	0.00167043	SDF2L1
18922	-0.962466	0.272478	2.43492e-05	0.00167043	VPS13A
146.898	1.21389	0.351207	2.45501e-05	0.0016788	METTL26
555.861	1.23267	0.341208	2.51e-05	0.0017109	PRKAR1B
731.462	0.98309	0.284388	2.53214e-05	0.00172048	COPE
2546.86	-3.36968	1.02336	2.57914e-05	0.00174683	DMBT1
2319.89	-1.30818	0.378341	2.64058e-05	0.00178277	TLE4
361.588	0.742706	0.220213	2.7488e-05	0.00184996	TMEM39B
6813.9	-1.5703	0.536814	2.81342e-05	0.00188748	DYNC2H1
1459.37	0.724082	0.210868	2.82427e-05	0.0018888	TAF4
87.3121	-1.77679e-06	0.0014427	2.86715e-05	0.00191146	SNORD114-21
63.1462	-3.03406e-06	0.0014427	2.89675e-05	0.00191917	AC011444.4
472.512	0.873447	0.2576	2.89387e-05	0.00191917	NFS1
2474.69	-1.19446e-05	0.00144271	2.96055e-05	0.00195534	SLC26A2
6559.03	1.31856	0.416177	2.98831e-05	0.00196757	CAD
20.1917	-4.17146e-06	0.0014427	3.02631e-05	0.00198644	AL591719.1
354.045	-1.28263	0.399952	3.03944e-05	0.00198892	UHRF2P1
40.6075	-1.50515e-06	0.0014427	3.07196e-05	0.00200403	MIR920
1266.78	1.03798	0.296846	3.09775e-05	0.00201436	BTBD2
364.395	1.88623	0.534579	3.10673e-05	0.00201436	DCTPP1
104.787	1.68249	0.492099	3.1527e-05	0.00203795	BMP8B
7.57084	-4.97965e-06	0.0014427	3.16892e-05	0.00204223	AC011816.1
29.1849	2.39875	0.681659	3.20283e-05	0.00205784	SRMS
77.6063	1.20271	0.373516	3.26479e-05	0.00209134	CDKN2D
998.12	1.15476	0.357067	3.324e-05	0.00212287	RABAC1
469.192	-1.37545	0.509179	3.37039e-05	0.00214605	RBM7
230.582	-1.40173e-06	0.0014427	3.38868e-05	0.00215126	SNORD114-4
549.987	1.08807	0.340123	3.41672e-05	0.00215619	C8orf33
384.183	1.24548	0.356183	3.41104e-05	0.00215619	ZNF74
862.411	1.22408	0.364655	3.48052e-05	0.00217747	MRPL4
531.407	-1.35375	0.408482	3.48116e-05	0.00217747	NMRK1
21.4946	-3.01106	1.1497	3.46941e-05	0.00217747	TRAJ19
2918.74	0.721284	0.219949	3.49824e-05	0.00218173	SNRPD2
6808.38	0.637489	0.200095	3.6231e-05	0.002253	KHSRP
3727.52	0.642098	0.192873	3.65829e-05	0.00226825	NMT1
317.974	-1.40189e-06	0.00144269	3.68551e-05	0.00227848	RP1L1
80.6504	1.81783	0.588745	3.72505e-05	0.00229625	C16orf59
37.8699	-8.27264e-06	0.0014427	3.83517e-05	0.0023573	EEF1B2P7
1195.82	-0.683494	0.221145	3.87241e-05	0.00237333	BLOC1S6
509.086	-1.99105	0.600013	3.89448e-05	0.00237999	GK3P
8274.46	-3.65838e-06	0.0014427	3.92359e-05	0.00238729	EMP1
12.4575	-1.74535e-06	0.0014427	3.92886e-05	0.00238729	SNORD114-27
15.9715	-1.26338e-06	0.00144269	3.94046e-05	0.00238752	AC010680.2
110.878	-4.6039e-06	0.0014427	3.96054e-05	0.00239064	EXOSC3P1
5.36894	2.22962	0.667988	3.96809e-05	0.00239064	GCHFR
6834.33	0.800928	0.257885	4.02943e-05	0.00240039	AHSA1
1118.16	0.760511	0.244991	4.01877e-05	0.00240039	CDK5RAP1
16.4924	-7.31578e-06	0.0014427	4.02621e-05	0.00240039	HSPE1P3
45.1886	3.78755	1.38821	4.02535e-05	0.00240039	SHISA2
1362.37	1.22744	0.365763	4.08946e-05	0.00242935	PPIF
1622.44	1.07917	0.315998	4.1497e-05	0.00245826	SLC25A1
490.017	-1.66056	0.522269	4.17301e-05	0.0024652	ZNF540
1540.42	-1.86073	0.623939	4.193e-05	0.00247015	PAPPA
1901.03	0.856463	0.255657	4.22005e-05	0.00247239	CIAO1
313.962	-4.08524e-06	0.0014427	4.21673e-05	0.00247239	TNFRSF19
3486.33	0.445441	0.137415	4.23979e-05	0.00247713	DVL3
977.321	0.890768	0.274237	4.34419e-05	0.00253118	DUS3L
30.5229	-4.10129e-06	0.0014427	4.41015e-05	0.0025556	RPL21P23
503.153	-8.52067e-06	0.0014427	4.40306e-05	0.0025556	ZNF75D
9967.43	-3.71546e-06	0.0014427	4.45356e-05	0.00256739	ADAMTS1
1323.16	1.55487	0.61575	4.45463e-05	0.00256739	PYCR1
497.363	1.42253	0.413143	4.51283e-05	0.0025939	SEPHS2
376.381	0.907662	0.286536	4.53221e-05	0.00259802	ZNRD1
587.01	1.1093	0.349071	4.59598e-05	0.00262749	RNF26
581.728	-6.70604e-06	0.0014427	4.61378e-05	0.0026306	AC079140.2
22183.7	-1.55364e-05	0.00144272	4.64417e-05	0.00264084	CAST
1341.3	-3.89573e-06	0.0014427	4.65696e-05	0.00264105	DUSP5
74.0462	-1.20293	0.37091	4.73608e-05	0.00267878	LINC00894
2114.1	0.716142	0.219958	4.75585e-05	0.00268283	RNH1
880.199	0.877524	0.277234	4.92647e-05	0.00276441	NKIRAS2
2197.02	0.947793	0.285182	4.92489e-05	0.00276441	SHKBP1
1069.7	-1.06081	0.327832	4.98782e-05	0.00277686	CDC14A
112.904	-6.84827e-06	0.0014427	4.97041e-05	0.00277686	HNRNPA1P37
15892.8	-7.80721e-06	0.0014427	4.98746e-05	0.00277686	JMJD1C
139.81	1.12001	0.347758	5.05253e-05	0.00280554	RITA1
321.551	1.05263	0.319608	5.09478e-05	0.00282163	POP7
6588.51	2.70306e-05	0.00144282	5.14479e-05	0.00284193	PNRC1
86.0135	-1.29547e-05	0.00144271	5.18871e-05	0.00285138	AC079601.2
246.62	-3.31173e-06	0.0014427	5.1804e-05	0.00285138	OCLM
9414.01	-1.23731	0.394268	5.27547e-05	0.00287675	ANKRD12
3285.09	-1.19922	0.363837	5.27468e-05	0.00287675	ARRDC3
1008.78	1.02771	0.308245	5.25563e-05	0.00287675	TOMM22
123.221	-8.33638e-06	0.0014427	5.40385e-05	0.00293922	RPL21P1
10783.1	-8.89153e-06	0.0014427	5.42347e-05	0.00294237	TTC19
254.827	1.22413	0.361197	5.4658e-05	0.00295779	MID1IP1
695.939	-0.972506	0.337548	5.52294e-05	0.00298112	ZNF674
52.3221	-3.75299e-06	0.0014427	5.5709e-05	0.00298429	INHBB
4357.01	0.813754	0.260341	5.56502e-05	0.00298429	PRMT1
57.8511	1.0646	0.321125	5.5567e-05	0.00298429	ZNF524
166.421	0.696806	0.217133	5.61123e-05	0.00299147	PSMD9
3372.37	1.49728	0.438858	5.61244e-05	0.00299147	SCRIB
170.4	1.32186	0.400211	5.6456e-05	0.00300162	PRMT6
1065.51	0.871206	0.275408	5.69198e-05	0.00301874	GCDH
30.698	1.35024	0.408543	5.7242e-05	0.00302827	ZNHIT2
47.1691	-1.26935e-06	0.00144269	5.78366e-05	0.00305141	OR52B6
2688.04	0.737219	0.227097	5.79663e-05	0.00305141	SERP1
222.802	-4.184e-06	0.0014427	5.86082e-05	0.00307758	MUSK
87.2079	-6.80293e-06	0.0014427	5.90484e-05	0.00309306	AC090617.3
58345	-8.10095e-06	0.0014427	6.06484e-05	0.0031613	SCARNA7
553.33	-0.948354	0.339127	6.06064e-05	0.0031613	ZNF180
848.589	0.706813	0.222513	6.1213e-05	0.00317073	KXD1
1465.46	1.18918	0.361627	6.12767e-05	0.00317073	METTL13
180.292	1.19545	0.383296	6.1241e-05	0.00317073	NTHL1
18.8285	-5.33794e-06	0.0014427	6.24261e-05	0.00322237	LINC00115
755.399	1.10377	0.364725	6.31552e-05	0.00325211	THOP1
299.708	-2.3974e-06	0.0014427	6.33925e-05	0.00325644	PRRG3
1040.96	1.48337	0.531117	6.38107e-05	0.00327003	ESPL1
87.6764	-2.83412	0.915539	6.464e-05	0.00330152	AL354702.1
584.16	-2.34198e-06	0.0014427	6.47357e-05	0.00330152	NDNF
1449.97	0.81447	0.261947	6.50325e-05	0.00330872	NCBP2
227.107	-8.50254e-06	0.0014427	6.53969e-05	0.00331142	AC018463.1
661.811	-1.77254	0.648208	6.53911e-05	0.00331142	SALL1
59.082	-2.26201	0.769965	6.61e-05	0.00333907	SNRPGP9
229.945	1.06729	0.337661	6.65537e-05	0.00335402	ZNF213
220.668	1.33968	0.428209	6.84656e-05	0.00344222	EXOSC5
10445.9	-1.52036e-05	0.00144272	6.92081e-05	0.00347134	ZNF292
626.51	0.931155	0.284638	7.01349e-05	0.00350955	EMC10
2877.1	-1.6518	0.523439	7.08219e-05	0.00353561	COL4A6
961.012	-1.26195	0.453697	7.12292e-05	0.00354762	ANGPT2
633.692	1.28395	0.422661	7.18762e-05	0.00357147	LSM4
4862.34	0.875514	0.271522	7.26072e-05	0.0035958	CLPTM1
45.3879	-4.19016e-06	0.0014427	7.27039e-05	0.0035958	MIR581
282.428	1.46407	0.465697	7.30352e-05	0.00360381	EXOSC4
222.527	-2.81601e-06	0.0014427	7.38056e-05	0.00363339	MT1M
349.847	1.16296	0.402761	7.42735e-05	0.00364172	HIST2H2AB
8989.09	-8.82521e-06	0.0014427	7.43173e-05	0.00364172	REV3L
5429.37	-1.12431	0.385519	7.46126e-05	0.00364779	MBD5
3569.24	-0.898813	0.327261	7.48708e-05	0.00365201	FNIP1
27300.7	-0.790535	0.267234	7.56008e-05	0.0036541	ANKRD11
12383.8	-0.894676	0.322566	7.55949e-05	0.0036541	KAT6B
2377.68	-4.94484e-06	0.0014427	7.52898e-05	0.0036541	PLEKHH2
316.711	0.946546	0.303655	7.5331e-05	0.0036541	RPS19BP1
362.581	2.86867	1.30501	7.58369e-05	0.00365719	AGAP14
619.816	0.769524	0.258281	7.62295e-05	0.00366781	SMIM12
5.28715	2.55633e-06	0.0014427	7.64489e-05	0.00367006	NKX2-8
22.1576	-2.38713e-05	0.00144279	7.69675e-05	0.00367836	AWAT1
1660.31	-1.1479	0.40499	7.68076e-05	0.00367836	CCNH
18205.6	-2.6597	1.01722	7.73176e-05	0.0036868	FOS
1182.91	1.12358	0.355419	7.79745e-05	0.00369328	DNAAF5
1560.45	0.663816	0.210672	7.76738e-05	0.00369328	HMG20B
2134.67	1.2487	0.430268	7.78688e-05	0.00369328	MYDGF
3698.73	1.16219	0.396335	7.8702e-05	0.00371946	ADAM15
8135.69	-0.861669	0.324017	7.98601e-05	0.00376164	CBLB
112.242	-6.90241e-06	0.0014427	7.99483e-05	0.00376164	PLET1
1136.81	0.859473	0.293777	8.02021e-05	0.00376525	GRWD1
796.262	1.04447	0.330792	8.06897e-05	0.00377149	MRPS34
349.127	-8.85092e-06	0.0014427	8.05819e-05	0.00377149	RWDD4P1
28.6115	-4.49141e-06	0.0014427	8.11076e-05	0.00378271	OR2AG1
8701.82	1.14505	0.418964	8.14666e-05	0.00379114	PDIA6
187.71	1.47342	0.458439	8.2728e-05	0.00384143	RAB6B
125.286	-3.87874e-06	0.0014427	8.35924e-05	0.00387311	AC073621.1
63.0136	6.46417e-07	0.00144269	8.38529e-05	0.00387674	AC105020.1
2631.37	0.946308	0.313944	8.47665e-05	0.00391047	ARF1
64.4635	-1.29529	0.426294	8.52641e-05	0.00392492	AC012513.2
6830.49	3.81407	1.16677	8.55676e-05	0.00393038	SPRR1A
499.039	1.0458	0.35208	8.58188e-05	0.00393342	SLC45A4
4009.66	0.725149	0.2298	8.66013e-05	0.00394479	COX4I1
861.743	-7.86182e-06	0.0014427	8.66232e-05	0.00394479	GP1BA
81.1847	-5.83067e-06	0.0014427	8.64148e-05	0.00394479	TRAF3IP2-AS1
5750.76	-1.01236	0.377637	8.7384e-05	0.00397093	AKAP11
70.9796	-5.42066e-06	0.0014427	8.77801e-05	0.00397383	AC064799.1
42.5287	-1.43455	0.472012	8.78215e-05	0.00397383	TPT1P4
7.31096	7.10973e-07	0.00144269	8.87661e-05	0.00400073	BPIFA1
9334.26	-1.16693	0.390611	8.87923e-05	0.00400073	PNISR
70.5128	-4.11974e-06	0.0014427	8.9127e-05	0.00400732	AKAP2
14373.1	0.886315	0.282504	9.03144e-05	0.00404934	GCN1
6524.67	-1.07185e-05	0.00144271	9.06197e-05	0.00404934	IRS1
2186.53	-1.45116e-05	0.00144271	9.06328e-05	0.00404934	ZNF780B
51.4465	2.685	0.811627	9.26159e-05	0.00405692	CES3
573.063	1.32853	0.425407	9.14193e-05	0.00405692	CISD3
2345.93	0.563553	0.188287	9.26273e-05	0.00405692	COPS6
1452.36	0.770434	0.245268	9.26187e-05	0.00405692	ELAVL1
16039.1	-0.796298	0.262992	9.26683e-05	0.00405692	GOLGA4
101.983	1.20926	0.37407	9.27099e-05	0.00405692	MCRIP2
2999.02	1.08388	0.381396	9.24811e-05	0.00405692	PSMB3
87.5932	-2.97445e-06	0.0014427	9.20593e-05	0.00405692	SNORD114-20
2741.3	-4.38444e-06	0.0014427	9.19792e-05	0.00405692	SPRY1
863.337	1.06941	0.351032	9.24605e-05	0.00405692	TBL3
108.425	-1.30084	0.4639	9.39554e-05	0.00410298	AC137055.1
12283.9	-0.978511	0.320174	9.42158e-05	0.00410592	BAZ2B
96.2929	1.19724	0.375009	9.49644e-05	0.00413008	C8orf82
1628.65	0.674621	0.220314	9.58727e-05	0.00416107	PCBP1
1611.82	1.33775	0.412032	9.66778e-05	0.00417896	GIPC1
7378.61	-0.758862	0.263029	9.65158e-05	0.00417896	MLH3
151.402	1.18117	0.37625	9.72878e-05	0.0041968	STUB1
50.8044	-5.4918e-06	0.0014427	9.75193e-05	0.00419827	HNRNPA1P53
81.2691	-5.11512e-06	0.0014427	9.95845e-05	0.00426989	MIR320B2
2017.6	0.850674	0.277568	9.9512e-05	0.00426989	RANGAP1
2819.64	0.966912	0.319147	0.000101471	0.00434201	BSG
10181.2	1.00572	0.332422	0.000101902	0.00435169	STIP1
672.194	-1.21656	0.413781	0.000102807	0.00437003	RAPGEF4
885.099	1.46132	0.490727	0.000102947	0.00437003	SLC52A2
2683.2	0.56233	0.185905	0.000102701	0.00437003	UBXN6
2370.26	0.637496	0.211684	0.000103388	0.00438	SCYL1
1248.38	1.07751	0.350636	0.000104708	0.00442711	AACS
198.439	0.855261	0.288437	0.000105729	0.00445848	ANKRD54
344.587	-1.74953	0.583368	0.000106289	0.00445848	CFAP54
119.608	1.51679	0.48095	0.000106046	0.00445848	MRPS12
569.65	-5.13257e-06	0.0014427	0.000106238	0.00445848	TRPM6
279.526	-1.44264e-06	0.00144269	0.000106595	0.00446253	LHCGR
39.3246	-1.60933	0.537096	0.000107149	0.00447688	RPL29P14
245.66	-5.45969e-06	0.0014427	0.00010846	0.00451392	AP000919.1
27.6377	-1.13523	0.412557	0.000108395	0.00451392	RPS20P4
6739.23	-0.809953	0.282255	0.000109381	0.00454336	RDX
1188.11	0.856729	0.307093	0.000110657	0.0045874	TBCB
136.108	-5.63798e-06	0.0014427	0.000111189	0.00460049	EIF4EP1
1247.34	-0.953295	0.411392	0.000111872	0.00461976	ATXN1L
109.109	1.8263	0.732246	0.000112617	0.00464154	ECE2
87.7633	-5.38317e-06	0.0014427	0.000115381	0.00474625	IMMP1LP1
215.664	-5.97704e-06	0.0014427	0.000115913	0.00475894	AC104564.1
10.9767	1.599e-06	0.0014427	0.00011701	0.00479472	GUCA2A
146.7	-4.30457e-06	0.0014427	0.000117887	0.00482135	ZNF732
305.082	-2.46327e-06	0.0014427	0.000119982	0.00489677	HSPD1P11
798.226	0.740181	0.252273	0.000120191	0.00489677	TPRA1
81.611	-1.0002e-05	0.0014427	0.000120682	0.00490736	HNRNPA1P62
2578.99	-1.01196e-05	0.0014427	0.000121082	0.00491421	FGD4
331.18	-5.74813e-06	0.0014427	0.000122975	0.00498153	AC005996.1
1375.26	-5.5876e-06	0.0014427	0.00012364	0.00499897	CEP85L
505.261	0.837225	0.278231	0.000124491	0.00502379	CPSF4
1561.74	1.28202	0.453774	0.000125271	0.00503617	DEDD
38.9472	-2.46989e-06	0.0014427	0.000125065	0.00503617	SNORD113-6
24554.5	-2.56082e-06	0.0014427	0.00012632	0.00506183	EGR1
201.521	1.01981	0.343168	0.000126385	0.00506183	NUBP2
290.514	1.06152	0.35614	0.000127289	0.00507889	DGCR6L
81.3345	-8.18075e-06	0.0014427	0.000127261	0.00507889	KCTD9P4
2312.9	0.746158	0.25316	0.000127543	0.00507952	CD151
12.2003	-3.13766e-06	0.0014427	0.000130535	0.00518034	AC116158.1
1183.97	0.729386	0.253889	0.000130562	0.00518034	UBE2O
11340.8	-0.564124	0.210156	0.000132064	0.00523019	GPATCH8
600.692	0.638683	0.214143	0.000132793	0.00524928	KIAA2013
79.9196	-6.37164e-06	0.0014427	0.000133319	0.00526027	RPL26P6
16.1137	-2.29201e-06	0.0014427	0.000133856	0.00527169	OR56B1
157.049	1.26502	0.443932	0.000134798	0.0052825	ASB13
250.442	-3.30337e-06	0.0014427	0.000134876	0.0052825	MIR644A
177.992	1.04037	0.370864	0.000134615	0.0052825	MOCS3
42.0348	-9.64254e-07	0.0014427	0.000135489	0.00529679	SNORD115-41
157.206	-1.65797e-05	0.00144272	0.000135859	0.0053015	APOM
64.452	-1.10196	0.370773	0.00013637	0.00530972	RPL24P8
68.663	-1.09512	0.373695	0.000136569	0.00530972	Y_RNA
22149.2	-1.08869e-05	0.0014427	0.000137085	0.00532006	TAB2
26.1956	2.3403	0.849402	0.000138637	0.00534238	FNDC10
1581.51	-2.6754e-06	0.0014427	0.000138665	0.00534238	IER3
471.032	1.04266	0.345347	0.000138664	0.00534238	MVD
4617.97	0.856846	0.287252	0.000138113	0.00534238	PSME3
462.41	0.989798	0.334669	0.000140469	0.00540207	RSAD1
349.631	-3.09123e-06	0.0014427	0.000141756	0.00542528	LPA
24.6563	-7.98379e-06	0.0014427	0.000142348	0.00542528	POLHP1
222.863	4.07353	1.8345	0.000141503	0.00542528	PRAME
119.402	0.932231	0.308873	0.000142315	0.00542528	PTRHD1
21963.6	-1.41558	0.555555	0.000142312	0.00542528	TTN
1755.08	1.34492	0.482937	0.000142807	0.00543304	USF1
1597.34	0.619299	0.208267	0.000143112	0.00543495	DHPS
2094.39	0.844804	0.276046	0.000143735	0.00544886	TMEM219
24.3595	-1.01698e-07	0.00144269	0.000144684	0.0054751	RPL5P17
1054.95	-1.34933e-05	0.00144272	0.000145265	0.00548729	KITLG
42.8083	-5.37512e-06	0.0014427	0.000146223	0.00551103	AC008080.1
883.184	1.0185	0.340824	0.000146411	0.00551103	TBRG4
2458.38	1.46054	0.593376	0.000147063	0.00552579	RNASEH2A
104.509	-3.73676	0.974567	0.000148291	0.00555064	AL845321.1
11.2766	1.79566	0.638886	0.000148521	0.00555064	MYLK3
833.441	1.66445	0.534901	0.000147989	0.00555064	NR2F6
3248.39	0.760314	0.256834	0.000148769	0.00555064	WSB2
1990.33	1.08497	0.429167	0.000149667	0.00557438	TSTA3
2050.16	-1.50912	0.591515	0.000151461	0.00563132	GPR183
263.777	1.15327	0.382217	0.000152705	0.00566769	GFER
4567.51	2.09615	0.69875	0.000153244	0.00567627	SCD
1904.73	1.52275	0.508066	0.00015347	0.00567627	USP21
97.1761	-4.63109e-06	0.0014427	0.000153991	0.00568564	MESTP1
1522.42	0.494835	0.179172	0.000154337	0.00568853	CAMKK2
42.2321	-4.52305e-06	0.0014427	0.000155071	0.00570571	HNRNPA1P6
46.6343	-5.08599e-06	0.0014427	0.000155614	0.00570595	FAM71D
1014.87	0.620456	0.210339	0.000155448	0.00570595	TRIR
760.911	0.961993	0.326943	0.000156265	0.0057101	CYHR1
7596.84	0.999939	0.348463	0.000156018	0.0057101	DDOST
221.046	1.12317	0.372247	0.000156919	0.0057242	GCAT
12770.8	-0.768409	0.275126	0.000157256	0.00572665	BDP1
30.9343	-6.67352e-06	0.0014427	0.000159728	0.00580673	CACYBPP1
185.111	-0.989464	0.370895	0.000160037	0.00580802	C6orf163
120.842	1.03896	0.360179	0.000161084	0.00583608	TOR2A
770.993	-1.03424	0.384911	0.000162386	0.00587325	SLC16A4
392.223	0.866771	0.302419	0.000163332	0.00589741	MRPL49
152.772	-3.41513e-06	0.0014427	0.000164865	0.00593263	AC084871.1
1154.44	-0.803839	0.308188	0.000164776	0.00593263	ZNF678
8584.07	-1.0139	0.389774	0.000165884	0.00595921	PTEN
8673.96	-1.07596	0.380235	0.000166712	0.00597886	KIAA2026
148.816	-8.94052e-06	0.0014427	0.000167449	0.00599517	ECT2L
22.5764	-2.2678e-06	0.0014427	0.000167759	0.00599617	SNORD114-18
1616.11	1.34111	0.470322	0.000168462	0.00601123	SLC5A6
5342.24	-1.95801	0.706596	0.000169342	0.00602241	JUN
1793.99	1.16573	0.402839	0.000169262	0.00602241	TADA3
475.815	0.662053	0.234047	0.000170519	0.00605413	SOCS7
3165.71	0.750523	0.284182	0.000171027	0.00606206	HSF1
6648.17	-2.52854e-06	0.0014427	0.000172156	0.00608178	CLCA4
6476.75	0.707127	0.258202	0.000172144	0.00608178	DYNLL1
501.948	1.19261	0.433524	0.000172574	0.00608644	CENPO
6452.52	0.991641	0.348663	0.000173416	0.00609591	CCT7
477.725	0.821236	0.298103	0.000173347	0.00609591	DDX51
1450.14	1.29877	0.577404	0.000174489	0.00612354	TTLL12
46.0387	-3.76847e-06	0.0014427	0.00017851	0.00625432	TTN-AS1
44.6169	-7.09542e-06	0.0014427	0.000179619	0.00627251	RBM34
46.6907	-1.20635	0.480955	0.00017936	0.00627251	RPL7P25
56.7483	-1.59812e-06	0.0014427	0.000181985	0.00630336	AC108075.1
4061.9	0.61883	0.217999	0.000181691	0.00630336	DHX8
3078.11	-1.20575	0.478749	0.000181666	0.00630336	GPCPD1
126.272	1.53243	0.575224	0.000181241	0.00630336	SLC51A
55.9874	-1.48378e-06	0.0014427	0.00018144	0.00630336	SNORD113-9
39.6222	9.10708e-07	0.00144269	0.000182981	0.00632758	FAM9C
1061.7	1.00059	0.347189	0.000187315	0.00646693	SNU13
1492.93	-1.18856	0.544369	0.000189075	0.00651713	SNRK
246.5	-6.09406e-06	0.0014427	0.000190847	0.00652636	LETM2
123.658	0.955989	0.339757	0.000190726	0.00652636	NUDT3
7245.96	-1.23682e-05	0.00144271	0.000190508	0.00652636	SMC5
28.9028	-2.46744e-06	0.0014427	0.000190878	0.00652636	SNORD114-29
18.8743	-2.37769e-06	0.0014427	0.000190471	0.00652636	U47924.2
165.152	-8.24565e-06	0.0014427	0.000191514	0.0065376	SMIM18
225.148	1.17237	0.468667	0.000191915	0.0065408	UBE2S
48.0758	-2.20073e-06	0.0014427	0.000193045	0.00656877	HNRNPA1P9
2747.45	0.984572	0.352699	0.000194065	0.00658631	APH1A
734.351	0.807671	0.281607	0.000194179	0.00658631	MIEF1
548.767	1.19704	0.518119	0.000195061	0.00660569	BCL2L12
2070.26	0.842295	0.31971	0.000196993	0.00664992	CDK2AP1
17.7354	-4.64965e-06	0.0014427	0.000196694	0.00664992	HNRNPA3P2
2795.96	-6.93888e-06	0.0014427	0.000198354	0.00668525	ELL2
293.718	1.28634	0.516123	0.000199408	0.00671015	LRP3
217.536	0.892109	0.331727	0.000200894	0.00674946	XXYLT1
159.858	1.16954	0.400187	0.000201633	0.00676361	PSMG3
7959.24	-0.723371	0.278456	0.000204061	0.00683427	ZCCHC11
96.5139	-1.69638	0.644924	0.000204939	0.00685289	COX7CP1
3394.55	0.710859	0.262826	0.000206257	0.0068845	LONP1
1092.19	-2.18175e-06	0.0014427	0.000206532	0.0068845	NTRK3
122.36	0.66712	0.252649	0.000209192	0.00695139	ARL2
16.163	3.45404	1.14961	0.000208957	0.00695139	FOXA3
118.826	-1.29961	0.464536	0.000209973	0.0069556	AC103988.1
1210.47	0.824811	0.313964	0.000209722	0.0069556	SGTA
2626.45	-0.885483	0.368694	0.000210852	0.00697385	ZZZ3
3010.37	-1.19457e-05	0.00144271	0.000211273	0.00697692	ERCC6L2
1602.82	-0.720538	0.277055	0.000211664	0.00697901	CEP162
436.33	1.13404	0.436414	0.000215248	0.00705344	FBXL6
11.811	-2.27583e-06	0.0014427	0.000214935	0.00705344	HLA-DQB1-AS1
1438.24	1.15176	0.413578	0.000214665	0.00705344	NIT1
2919.12	-1.51703	0.594235	0.000214992	0.00705344	PER2
6406.08	-1.18475e-05	0.00144271	0.000215952	0.0070656	PRPF38B
350.286	-3.74527e-06	0.0014427	0.000216687	0.00707878	TMEM14EP
2924.11	-1.02673	0.394405	0.000218119	0.00711462	RUNX2
141.311	-6.20493e-06	0.0014427	0.000219281	0.00713445	AC087742.1
2669.72	-0.759367	0.290232	0.000219398	0.00713445	BBS4
2241.59	0.717652	0.281835	0.000224085	0.00727576	DDX54
207.896	-5.91291e-06	0.0014427	0.000226906	0.00734747	C9orf38
394.72	0.859299	0.309324	0.000226985	0.00734747	TSR3
3698.91	0.661863	0.252804	0.000228736	0.00739291	PRCC
1171.57	0.74108	0.263997	0.000230088	0.00742474	ECSIT
8184.05	0.847224	0.308535	0.000230419	0.00742474	EIF3B
7.09366	-1.95252e-06	0.0014427	0.000231227	0.00742983	AC096713.1
350.166	-3.57262e-06	0.0014427	0.000231276	0.00742983	GRIK2
7475.25	-3.20939e-06	0.0014427	0.000232528	0.00743305	ADAMTS9
4532.24	-2.71273e-06	0.0014427	0.000232658	0.00743305	C11orf96
268.858	-0.977913	0.432909	0.000232774	0.00743305	HNRNPA1P35
2350.9	0.719379	0.263591	0.000232442	0.00743305	RIC8A
984.894	0.743643	0.288413	0.00023567	0.00751422	GTF2E1
175.029	1.15469	0.43467	0.000237466	0.00756016	BEND3
25.4866	-1.16566e-06	0.0014427	0.000238151	0.00757064	SNORD114-7
365.901	-1.51367	0.562961	0.000239061	0.00758821	KLHDC1
111.91	1.24471	0.499296	0.000239512	0.00759121	BOLA2B
1123.65	0.901024	0.34623	0.000241034	0.00759617	GNA12
475.267	0.776882	0.2913	0.000241076	0.00759617	HDHD5
1729.38	-0.773282	0.288658	0.000241097	0.00759617	LIG4
291.687	0.890496	0.312067	0.000241058	0.00759617	THAP7
1189.73	0.698665	0.265132	0.000244132	0.00764647	CDIPT
1998.31	0.670407	0.248704	0.000243094	0.00764647	CHID1
225.007	1.31396	0.505251	0.000243896	0.00764647	LAGE3
83.7865	1.11688	0.395103	0.000243929	0.00764647	MRM1
2847.38	-0.644445	0.270975	0.00024644	0.00770742	C19orf12
381.199	0.781592	0.294555	0.000246932	0.00771145	POLR2D
1189.65	1.0033	0.432337	0.000247391	0.00771446	MRPL24
443.177	-1.26039	0.46762	0.000249304	0.00776274	SPATA18
326.356	0.906105	0.338407	0.00025144	0.00778496	C7orf50
345.245	1.48711	0.668057	0.000250442	0.00778496	E2F1
491.837	0.815873	0.297907	0.000250853	0.00778496	NME4
1873.15	-1.08448	0.410196	0.000251482	0.00778496	ZNF655
20766	-9.65795e-06	0.0014427	0.000253025	0.00782133	KMT2E
94.1027	-5.49036e-06	0.0014427	0.000257924	0.00787226	AC092964.1
4012.19	1.03991	0.40009	0.000257365	0.00787226	CPSF1
5885.61	-0.974677	0.391273	0.000256278	0.00787226	DENND4A
3552.88	0.907042	0.380087	0.000257307	0.00787226	HMGB1
12966	1.15483	0.428244	0.000258004	0.00787226	NDUFS2
4324.44	-4.15818e-06	0.0014427	0.000257149	0.00787226	PDK4
347.364	-4.07536e-06	0.0014427	0.000255865	0.00787226	PLPPR4
296.284	0.614223	0.235968	0.000255895	0.00787226	TEX261
950.154	0.912177	0.347216	0.000256189	0.00787226	ZC3H3
240.356	-7.68698e-06	0.0014427	0.000258531	0.00787243	AC138393.1
9.19609	-3.30582e-06	0.0014427	0.00025875	0.00787243	AL360182.1
8124.46	1.16613	0.413912	0.00025966	0.00788884	HDGF
9613.44	-1.7237e-05	0.00144272	0.000261062	0.00791741	BRWD3
387.078	0.92639	0.338496	0.000261345	0.00791741	NECAB3
465.155	0.709905	0.277696	0.000263441	0.00796955	HAUS8
4016.53	0.93686	0.330487	0.000265004	0.0079941	GNB2
1110.4	-0.946892	0.413078	0.000264791	0.0079941	KPNA5
547.448	0.777934	0.278277	0.000265947	0.00801118	NELFA
346.016	2.0844	0.86652	0.000269626	0.00805356	B4GALNT4
308.824	1.04152	0.368582	0.000268704	0.00805356	CARHSP1
447.337	0.55888	0.21572	0.00026933	0.00805356	MGMT
676.115	-0.710921	0.278142	0.000268373	0.00805356	SP4
44.8277	0.595527	0.223272	0.000269237	0.00805356	THAP8
14.5594	-5.58258	1.50828	0.000268531	0.00805356	Z73979.1
31.0025	-2.04875	0.771865	0.000271231	0.00807881	AC108058.1
4547.66	-0.718715	0.283726	0.000271064	0.00807881	TTC21B
340.24	0.719956	0.269272	0.000272631	0.00808698	C19orf47
386.442	1.5349	0.531904	0.000272646	0.00808698	PPP1R16A
8052.76	-2.34833	0.927134	0.000272012	0.00808698	ZFP36
63.9687	-3.14995e-06	0.00144269	0.000274825	0.00812069	AC011611.5
39.6438	-1.50761e-06	0.0014427	0.000274988	0.00812069	AC087623.2
2287.17	0.747597	0.280109	0.000274757	0.00812069	DDX41
158.432	1.69252	0.582545	0.00027531	0.00812069	TST
20.754	-4.00088e-06	0.0014427	0.000275693	0.00812071	AC016831.1
254.262	-1.0858	0.410865	0.000277302	0.0081478	C9orf131
25.7887	-6.02182e-06	0.0014427	0.000277379	0.0081478	RPL21P39
23748.7	-1.12166	0.444531	0.000279495	0.00819864	CFH
452.958	0.773477	0.294837	0.000281177	0.00823662	POLE4
1037.56	-7.20731e-06	0.0014427	0.000281771	0.00824269	LYSMD3
127.481	-3.524e-06	0.0014427	0.000282178	0.00824324	RASD1
502.231	1.3179	0.51555	0.000283561	0.00824965	FBXO6
1156.2	0.851275	0.36296	0.000282958	0.00824965	RNF220
395.696	-1.89928	0.751475	0.000283489	0.00824965	SLC9C1
4674.79	0.865468	0.34877	0.000284013	0.00825151	POLE
70.1693	-2.99227e-06	0.0014427	0.000286016	0.00828705	MIR938
45.2527	-1.05982e-05	0.0014427	0.000285781	0.00828705	snoU13
2066.04	0.970837	0.376952	0.000286582	0.00829216	RUVBL2
18.2221	2.00757	0.992156	0.000287269	0.00830074	AL136380.2
876.026	0.582438	0.226008	0.000288579	0.00832728	STX10
563.023	0.830486	0.34612	0.000291485	0.00837844	COA7
1590.28	0.772239	0.279213	0.000290871	0.00837844	CTBP1
1564.48	1.21442	0.540921	0.000291534	0.00837844	TACC3
559.312	-4.98693e-06	0.0014427	0.000292109	0.00838364	PLPP3
660.023	0.892241	0.345393	0.000292661	0.00838817	MRPL28
93.8276	-4.78809e-06	0.0014427	0.000293651	0.00840373	MAGOH2P
1943.99	-1.32814	0.64331	0.000293994	0.00840373	OMG
524.073	1.18614	0.600224	0.000294707	0.0084128	EIF4EBP1
449.307	0.831477	0.331174	0.000296452	0.00845128	HSPBP1
7548.11	0.459542	0.171024	0.000298585	0.00850067	OGDH
360.699	-5.26847e-06	0.0014427	0.00030484	0.00866714	RAPGEF6
2086.36	5.18772e-06	0.0014427	0.00030649	0.00870243	KIT
182.46	1.20445	0.435469	0.000310814	0.00879139	GTPBP3
1113.23	0.855398	0.369129	0.000310712	0.00879139	KIAA0930
22.4068	-2.22177e-06	0.0014427	0.000310863	0.00879139	SLC25A15P5
788.493	0.774916	0.289853	0.000313954	0.00886281	CDK2
14199.3	-1.36915	0.553461	0.000314222	0.00886281	LAMA2
1753.91	1.412	0.612683	0.00031641	0.00891272	MCM2
3823.71	0.809842	0.308936	0.000317311	0.00892626	LETM1
35929.4	-1.65595	0.711447	0.000317757	0.00892699	KLF6
249.894	-7.65286e-06	0.0014427	0.000318275	0.00892976	NPM1P26
3206.63	-0.758666	0.291817	0.000318736	0.00893091	TMF1
2218.63	1.49145	0.560934	0.000320773	0.00896406	B4GALT3
1880.48	1.07117	0.386297	0.000321184	0.00896406	SLC50A1
2768.52	0.892187	0.330641	0.000321118	0.00896406	SMARCD2
1462.62	0.630714	0.237123	0.000322291	0.00897324	LCMT1
2097.1	0.754863	0.299479	0.000322357	0.00897324	TSN
43.3755	-6.26876e-06	0.0014427	0.000325507	0.0090255	AC108693.1
225.691	-0.823751	0.34687	0.000325453	0.0090255	EEF1A1P4
713.679	2.04677	0.718262	0.000325132	0.0090255	ZNF812P
1986.18	-2.04672	0.828572	0.000328796	0.00909297	GPRC5A
13690	-0.718887	0.296599	0.000328685	0.00909297	TRIP11
4611.94	0.690774	0.260125	0.000330585	0.00911873	AP2A1
5889.55	-0.911428	0.389756	0.00033048	0.00911873	MBD2
2215.36	-6.04918e-06	0.0014427	0.000333438	0.0091458	AC092139.1
1225.58	0.601017	0.234223	0.000333279	0.0091458	FUZ
901.599	0.930818	0.406215	0.000332832	0.0091458	MED8
182.602	-3.9927e-06	0.0014427	0.000332854	0.0091458	MICU3
287.493	0.684971	0.256205	0.000334073	0.0091458	MXD4
492.827	-4.49708e-06	0.0014427	0.000334146	0.0091458	ROBO2
214.051	0.921003	0.345361	0.000337708	0.00923141	ZMAT5
637.78	0.712772	0.283519	0.000341813	0.00933164	ADI1
10015.8	-1.80059	0.961472	0.000343014	0.00934892	ERRFI1
78610.6	0.729468	0.305348	0.000343449	0.00934892	HSPA8
262.744	-6.37147e-06	0.0014427	0.000343765	0.00934892	RPL3P6
410.705	0.775127	0.326157	0.000344459	0.00935582	MLST8
3041.39	-0.726124	0.295426	0.000345975	0.009385	MEF2A
14.639	-8.71234e-06	0.0014427	0.000346984	0.00940038	ZC3H11A
4059.36	-1.34829	0.703334	0.000348907	0.00944046	SHROOM4
493.458	0.786659	0.306057	0.00034982	0.00945313	TNIP2
63.9769	-4.54801e-06	0.0014427	0.000351494	0.00948631	HNRNPA1P34
822.155	-3.75956e-06	0.0014427	0.000353744	0.00953495	MUC3A
2649.95	0.884602	0.336874	0.000354417	0.009541	ANKRD52
46.6169	-4.77579e-06	0.0014427	0.000357036	0.00958724	OR7E2P
36.6517	-5.82499e-06	0.0014427	0.000356856	0.00958724	SNORD59A
87.2412	-1.7129e-06	0.0014427	0.000358087	0.00960332	SNORD114-9
5023.88	-1.07899	0.465377	0.000360168	0.00964697	ZNF33A
1353.86	0.900352	0.39231	0.000361585	0.00967274	TOP1MT
9980.28	-0.982497	0.415414	0.000363826	0.00972047	PCM1
720.132	0.955132	0.403453	0.000364473	0.00972553	TIMM13
641.547	0.889396	0.360306	0.000365303	0.00973547	MRPL40
69.2043	-5.23219e-06	0.0014427	0.000368023	0.00979567	UBE2D3P2
249.653	-1.13615	0.439362	0.000368988	0.00980806	CFAP70
3696.76	1.07765	0.424608	0.000369872	0.00980806	FKBP4
5.89307	-5.36871e-06	0.0014427	0.000369615	0.00980806	RPS26P56
194.512	-1.97824	0.800688	0.000372116	0.00981861	AC005336.1
8.10982	-1.59812e-06	0.0014427	0.000370783	0.00981861	AP000894.2
497.814	-1.24941	0.50089	0.000372055	0.00981861	IL18R1
96.3621	-7.22336e-06	0.0014427	0.000371481	0.00981861	PDSS1P1
52.5369	-2.20222e-06	0.0014427	0.000373396	0.00984018	PADI4
17.0713	2.97713	1.8468	0.000375098	0.00987277	FGB
17.0911	-2.14565	0.968247	0.000377088	0.0099105	CLIC4P1
16489.6	-1.04801	0.425665	0.000377463	0.0099105	EHBP1L1
2035.7	0.991965	0.405997	0.000378099	0.00991496	TARS2
12509.6	-1.46408e-05	0.00144271	0.00037947	0.00993865	ZNF644
1080.45	0.938241	0.388696	0.000380212	0.00993899	COX6C
2201.92	0.665039	0.271608	0.000380417	0.00993899	SLBP
2521.95	-0.959873	0.511496	0.000382039	0.00996912	ZHX1
15.3596	-5.67354e-06	0.0014427	0.00038338	0.00999184	CFLAR-AS1
1654.31	-3.59403e-06	0.0014427	0.000387619	0.0100776	ADGRL3
259.901	-0.944305	0.4455	0.000387603	0.0100776	MIS12
135.16	-8.7736e-06	0.0014427	0.000395209	0.0102624	AC012651.1
65.5035	-6.36612e-06	0.0014427	0.000397568	0.0102873	AC090543.2
16.9673	1.47417	0.540044	0.00039762	0.0102873	BOLA1
108.686	1.7046	0.694948	0.00039689	0.0102873	SLC13A3
29.3141	0.966875	0.362353	0.000400767	0.0103562	TNFSF13
88.661	-2.02916e-06	0.0014427	0.000405637	0.0104693	TPSD1
2157.14	0.534644	0.235119	0.000409138	0.0105429	MLF2
182.456	-5.6118e-06	0.0014427	0.000409481	0.0105429	PKD2L2
165.89	-3.82434e-06	0.0014427	0.000410323	0.0105463	CRLF2
746.44	0.999366	0.376376	0.000410604	0.0105463	QTRT1
1013.82	0.835547	0.35315	0.00041221	0.0105747	CNP
77.2564	-6.44018e-06	0.0014427	0.000415131	0.0106155	AC060773.1
210.509	0.927494	0.369053	0.000415296	0.0106155	CCDC51
502.2	0.691117	0.284124	0.000414516	0.0106155	GLRX5
245.656	0.884129	0.345859	0.000417679	0.0106636	TMEM201
1498.73	-4.71422e-06	0.0014427	0.000418565	0.0106734	ADAM28
110.506	-2.23508	0.97275	0.000425042	0.0108126	CPA6
146.553	-4.85872e-06	0.0014427	0.000424589	0.0108126	ZNF667
41.0727	-5.92191e-06	0.0014427	0.000426498	0.0108238	AC096919.1
1622.54	-3.34657e-06	0.0014427	0.000426316	0.0108238	RYR3
20.3198	-3.29869e-06	0.0014427	0.000430802	0.01092	AC016251.1
1204.97	0.543329	0.233742	0.000432855	0.010959	EEF1D
741.976	0.847654	0.343086	0.000435641	0.0110164	FOXRED2
1516.7	0.71749	0.28334	0.000437946	0.0110615	STAT5A
13326.9	0.832498	0.369074	0.000439059	0.0110765	RPN1
1048.18	0.654969	0.250421	0.00044288	0.0111464	MAEA
333.146	-4.36696e-06	0.0014427	0.000442704	0.0111464	PRKG2
915.182	-0.983049	0.414212	0.000443724	0.0111545	CARF
408.234	0.696359	0.272966	0.000444405	0.0111584	RNF126
249.966	-3.17756e-06	0.0014427	0.00044549	0.0111724	TREH
539.682	0.696381	0.280559	0.000447296	0.0111914	EIF1AD
844.261	0.753618	0.314619	0.000446928	0.0111914	PLEKHB2
84.9822	-1.2695	0.552382	0.000448688	0.011213	SUGT1P2
2411.79	0.730328	0.289206	0.00045085	0.0112538	TRIM25
730.715	-4.82808e-06	0.0014427	0.000452546	0.0112829	PZP
3171.7	-0.877178	0.357329	0.000454415	0.0113162	AL390728.4
986.732	-1.44099	0.627084	0.000463142	0.0114525	AC005154.3
11.6815	-2.09846	0.884193	0.000463104	0.0114525	AC008147.2
775.593	1.1604	0.474118	0.000463657	0.0114525	CCNF
1859.19	1.10226	0.46561	0.000463357	0.0114525	KIF22
1696.96	-2.54987e-06	0.0014427	0.000463171	0.0114525	MMP19
1095.59	0.883202	0.384626	0.000461723	0.0114525	MRTO4
61.3844	-2.43558e-06	0.0014427	0.000463415	0.0114525	SNORD114-1
2560.03	0.695688	0.280226	0.000464896	0.0114698	SLC38A10
2221.64	-1.36829e-05	0.00144271	0.00046924	0.0115635	TOGARAM1
1538.25	0.648853	0.264694	0.000469974	0.0115682	TRMT1
21.0921	-6.0529e-06	0.0014427	0.000472163	0.0115819	EEF1A1P29
646.833	0.69243	0.28943	0.000471857	0.0115819	EIPR1
963.512	1.1039	0.414982	0.000472137	0.0115819	PGLS
97.0848	-3.17449e-06	0.0014427	0.000473346	0.0115975	EDN2
72.091	1.54881	0.609154	0.000474937	0.0116231	PANX2
2665.81	-1.17525	0.4757	0.000475962	0.0116348	PDE3B
306.434	-1.09374	0.451864	0.000477141	0.0116502	RLIMP1
54.0075	1.09826	0.42135	0.000478285	0.0116648	BLOC1S4
7042.64	0.552545	0.224164	0.000479571	0.0116828	DDX23
2491.85	0.89025	0.345334	0.000483102	0.0117553	SERF2
843.259	0.588125	0.239051	0.00048506	0.0117895	MAP1S
2609.74	-1.49281	0.616371	0.000486751	0.011817	F5
144.261	0.799245	0.365576	0.000489059	0.011846	MRPS14
1653.19	0.696535	0.270935	0.000488867	0.011846	PDAP1
13772.7	-2.89964e-06	0.0014427	0.000492576	0.0118826	CYR61
56.4879	1.48765	0.622362	0.000491689	0.0118826	PROB1
1166.86	0.574702	0.238669	0.000492039	0.0118826	YTHDF1
767.866	0.893244	0.35346	0.000492802	0.0118826	ZNHIT1
696.746	0.76758	0.32118	0.000493603	0.0118845	NAT9
49.8772	1.40167	0.546901	0.000494023	0.0118845	OXLD1
1213.78	0.922487	0.433308	0.000494559	0.0118845	POFUT1
72.122	-1.15758	0.479049	0.000495455	0.0118926	ANKDD1B
226.242	-1.04143	0.460971	0.000501819	0.0120183	ACKR4
1454.15	0.969091	0.450666	0.000501822	0.0120183	DDX39A
2235.78	-2.09399e-06	0.00144269	0.000504255	0.012063	PRSS23
2645.84	1.44471	0.863496	0.000505174	0.0120714	LY6E
110.879	1.59447	0.639151	0.000510078	0.0121612	ATP6V0E2
82.5175	1.37868	0.52163	0.00050991	0.0121612	PARD6A
3780.06	0.786183	0.319851	0.000512445	0.012204	PEPD
100.745	-0.856793	0.384621	0.000513608	0.012218	AL590762.1
40.4759	-2.30687e-06	0.00144269	0.000515648	0.01222	AC009501.1
136.884	-2.29572e-06	0.0014427	0.000515557	0.01222	GPR15
14.4429	-5.5109e-06	0.0014427	0.000516028	0.01222	RPL12P44
9.27658	-1.25951e-06	0.0014427	0.000515091	0.01222	SDIM1
144.332	0.657781	0.283805	0.000516566	0.01222	TRMT61A
8234.94	0.41301	0.171338	0.000517728	0.0122339	HNRNPUL1
60.1479	0.930152	0.383711	0.000519035	0.0122512	MRPL41
15.4927	-7.00153e-06	0.0014427	0.000520646	0.0122756	AC016065.2
1016.72	0.584528	0.266346	0.000522138	0.0122971	GSTCD
1255.77	1.28004	0.593531	0.000525461	0.0123617	TICRR
5716.05	-5.68421e-06	0.0014427	0.000527437	0.0123933	NPIPB11
1861.87	0.646634	0.282567	0.000527969	0.0123933	RIOX2
2760.33	0.860113	0.333511	0.000530127	0.0124302	VAT1
79.4402	-7.15978e-06	0.0014427	0.000533034	0.0124846	MIR553
634.408	1.39737	0.55775	0.000534049	0.0124875	KIF3C
7.58704	-3.64003e-06	0.0014427	0.000534333	0.0124875	TVP23CP1
4389.47	0.586347	0.279901	0.000536754	0.0125303	FBL
371.454	0.753795	0.3051	0.000538359	0.0125366	C12orf10
55.8611	0.847087	0.345746	0.00053879	0.0125366	NAIF1
1496.42	0.529967	0.210991	0.000538345	0.0125366	ZNF317
1231.74	-0.563929	0.246055	0.000542627	0.0126121	PWWP2A
255.776	0.913276	0.434616	0.000545496	0.0126587	ANAPC11
83.6266	-2.53791e-06	0.0014427	0.000545822	0.0126587	MCCC1-AS1
2650.34	1.01208	0.451965	0.000547805	0.012677	INCENP
1022.24	0.955076	0.400903	0.000547332	0.012677	RUSC1
425.776	1.26635	0.742937	0.000549004	0.0126909	TK1
3339.72	0.606659	0.242784	0.000549969	0.0126994	CALM3
2236.32	-4.61041e-06	0.0014427	0.000552075	0.0127342	FGL2
209.869	0.725407	0.339474	0.000552917	0.0127399	PRADC1
3787.57	0.846519	0.353841	0.000554322	0.0127584	HIST1H4E
52.7145	-6.55364e-06	0.0014427	0.0005575	0.0128177	AL158827.2
395.801	0.700406	0.34766	0.00056189	0.0128907	LSM10
36.6989	-1.63911e-06	0.0014427	0.000561714	0.0128907	SNORD114-17
2919.55	-2.43003e-05	0.00144273	0.000564247	0.012917	EDRF1
1058.07	0.833073	0.35353	0.000564228	0.012917	TRAPPC3
110.302	1.49125	0.593047	0.000565949	0.012942	2021-09-03
1080.69	-0.593743	0.265702	0.000568168	0.0129788	RAD51D
382.317	1.14824	0.594078	0.000570781	0.0130245	C17orf53
539.462	-1.17765	0.608199	0.000572433	0.0130447	ANGPTL3
306.879	-5.68681e-06	0.0014427	0.000572894	0.0130447	ZNF471
19.9539	-2.01059e-06	0.0014427	0.000580295	0.0131991	SCARNA16
42.4414	-5.39655e-06	0.0014427	0.000581386	0.0132098	AL627308.2
19.7218	-2.49073e-06	0.0014427	0.000582097	0.0132118	C12orf42
611.411	1.04652	0.511878	0.000584404	0.0132359	POLD1
40.9301	-9.53585e-06	0.0014427	0.000584251	0.0132359	RPL11P3
49.882	1.20873	0.479147	0.000588145	0.0132865	BAIAP2L2
508.844	-1.26863e-06	0.00144269	0.000588795	0.0132865	IL6
181.375	3.41932	1.30545	0.000589792	0.0132865	ITLN1
177.678	1.97378	0.758043	0.000590385	0.0132865	KLHDC9
6834.4	6.61308e-06	0.00144268	0.000588836	0.0132865	PIGT
26.4319	-3.7796e-06	0.0014427	0.00059013	0.0132865	SNORD113-1
1952.32	0.646123	0.2822	0.000592235	0.013314	MLEC
56.8959	2.50956	1.38167	0.000595042	0.0133489	GPR78
18.6923	-2.22631e-06	0.0014427	0.000594486	0.0133489	NBAT1
11.8916	-2.73979e-06	0.0014427	0.000604261	0.0135414	LINC-PINT
33766.8	-0.841093	0.362569	0.000607134	0.0135915	AKAP9
10311.9	0.826399	0.367165	0.000610541	0.013625	ERGIC3
24.945	-2.29663e-06	0.0014427	0.000610553	0.013625	SNORD114-23
120.625	1.16355	0.462746	0.000610509	0.013625	TMEM37
9.55909	-7.94379e-06	0.0014427	0.00061136	0.0136251	AL359092.1
2311.75	-0.383661	0.178997	0.000611837	0.0136251	ZNF41
1003.46	-0.737389	0.34048	0.000614161	0.013655	C5
27.8097	-0.940936	0.418288	0.000614464	0.013655	EIF4BP7
2762.85	-1.0037	0.450285	0.000615167	0.0136563	MBNL2
44.9871	-3.23776e-06	0.0014427	0.000616767	0.0136756	AL513475.2
190.091	0.934594	0.382295	0.00061732	0.0136756	SIRT6
281	1.02047	0.431779	0.000618975	0.013698	ISOC2
38.368	-4.6191e-06	0.0014427	0.000619997	0.0137063	NDUFB4P2
991.465	0.637306	0.270724	0.000622058	0.0137376	COMMD7
685.245	0.748979	0.301194	0.00062319	0.0137483	SLC35E1
643.088	1.15172	0.516122	0.000624594	0.013765	TOMM40L
411.473	0.709931	0.294244	0.000626245	0.0137871	MRFAP1L1
4831.88	0.855559	0.398605	0.000631074	0.0138791	LGALS3BP
223.298	1.29503e-06	0.00144269	0.000632487	0.0138958	C10orf10
2687.2	1.15113	0.45674	0.000633881	0.013912	PPDPF
41.9444	-3.57229e-06	0.0014427	0.000639018	0.0139959	AL138721.1
2034.56	-3.02617e-06	0.0014427	0.000638983	0.0139959	ZBTB16
1341.23	-0.936635	0.477756	0.000640466	0.0140132	MAK
670.35	-4.83538e-06	0.0014427	0.000644579	0.0140886	SNCA
987.688	-4.89077e-06	0.0014427	0.000645998	0.0141052	LUC7L2
4633.8	1.09023	0.497219	0.000647058	0.0141112	RPS28
1265.45	0.658868	0.302327	0.000647603	0.0141112	ZNF623
12.6569	1.49413	0.6242	0.000649874	0.0141318	DHDH
738.575	0.874981	0.361354	0.000649507	0.0141318	HMOX2
190.217	-6.7179e-06	0.0014427	0.000650632	0.0141338	ZFP37
44.7909	-6.18885e-06	0.0014427	0.000653257	0.0141764	HSPE1P11
63.9076	-3.58948e-06	0.0014427	0.000654048	0.014179	RPL7P36
1076.58	0.681827	0.292837	0.000656347	0.0142144	MED16
419.884	0.690099	0.30599	0.000658429	0.014245	SNX8
45413.8	-0.948618	0.456797	0.00065978	0.0142452	AC006064.5
851.888	0.520623	0.223547	0.000659277	0.0142452	MRPL43
168.094	-3.3179e-06	0.0014427	0.000661411	0.0142659	HNRNPA1P40
179.394	0.788449	0.348127	0.000662693	0.0142675	LENG1
95.243	-5.48311e-06	0.0014427	0.000662824	0.0142675	ZNF90P1
1440.83	0.797551	0.330383	0.000664117	0.0142809	DNMT3A
5234.07	0.420881	0.188285	0.000669892	0.0143905	KHDRBS1
1347.6	0.859156	0.402416	0.000670602	0.0143912	DRAP1
30359.4	1.34736	0.55615	0.000672543	0.0144183	FASN
54.8453	1.49287	0.622025	0.000675251	0.0144618	FAM109B
106.62	-1.08061	0.642585	0.000678424	0.0145151	AL009174.1
77.3153	1.92701	0.760431	0.000684148	0.0146229	NUDT8
641.079	0.619183	0.277549	0.000685056	0.0146276	LAMTOR1
959.233	0.592375	0.288146	0.000686604	0.0146459	NABP2
2592.45	-2.22212e-05	0.00144272	0.000688222	0.0146658	ZCCHC8
168.339	-2.19242e-06	0.00144269	0.00069044	0.0146689	CADPS
83.1777	-6.6634e-06	0.0014427	0.000690131	0.0146689	ENTPD1-AS1
154.109	1.06932	0.546981	0.000689452	0.0146689	HIST2H3D
23.0089	-2.14386e-06	0.0014427	0.00069231	0.014694	MIR370
885.164	3.06056	1.42425	0.000695771	0.0147527	PDZK1IP1
358.515	-3.78945e-06	0.0014427	0.000698026	0.0147711	AC122718.1
65.0837	-6.38642e-06	0.0014427	0.00069795	0.0147711	ALAS2
607.03	-4.99679e-06	0.0014427	0.0007005	0.0148087	TG
367.999	0.883518	0.370884	0.000702193	0.014815	ADPRHL2
1066.97	-0.992665	0.544395	0.000701993	0.014815	LCA5
196.545	0.827855	0.362733	0.000705349	0.0148669	FAM136A
440.537	0.921933	0.403509	0.000706814	0.014883	IRF2BP1
9.47369	-1.53251e-06	0.00144269	0.000707524	0.0148832	HNRNPA1P66
1089.4	-5.60959e-06	0.0014427	0.000711843	0.0149593	ZNF608
3432.04	-3.59829e-06	0.0014427	0.000715087	0.0150126	RYR2
1552.65	0.577597	0.257259	0.00072192	0.0151411	FIS1
1368.11	-1.91246	0.902277	0.000725317	0.0151824	KLF4
829.704	0.645577	0.272025	0.000725207	0.0151824	THAP4
590.328	1.01743	0.412384	0.000727609	0.0152154	FBXL19
391.493	-5.95785e-06	0.0014427	0.000732465	0.0152933	CYP2S1
641.197	0.83663	0.396286	0.000732773	0.0152933	MECR
523.398	1.08434	0.47316	0.000736484	0.0153557	CEP131
3270.08	-4.61681e-06	0.0014427	0.000739188	0.0153944	DLC1
192.98	1.57232	0.748945	0.000739787	0.0153944	RASGEF1A
44.8067	-2.31576e-06	0.00144269	0.000741586	0.0154167	IL5
277.648	0.535547	0.235495	0.000744381	0.0154446	CCDC94
26.2894	-1.4191e-05	0.00144273	0.000743967	0.0154446	SNORD70
64.5615	-7.31422e-06	0.0014427	0.000755768	0.0155745	AC116407.1
299.047	-4.28388e-06	0.0014427	0.000753566	0.0155745	DUSP2
597.527	0.695363	0.28911	0.000752562	0.0155745	MAP2K7
405.186	0.987956	0.506102	0.00075501	0.0155745	MIS18A
295.709	-5.88696e-06	0.0014427	0.000755095	0.0155745	PTMAP5
677.135	-0.971262	0.470299	0.000755745	0.0155745	RBP5
267.874	-1.36266	0.61548	0.000752414	0.0155745	TESPA1
1382.39	1.05458	0.46574	0.000759342	0.015633	TMEM147
216.585	0.904543	0.396963	0.000761592	0.0156642	JOSD2
1727.18	1.02307	0.444156	0.000762734	0.0156725	RCC1
8.18086	-6.50628e-06	0.0014427	0.000763723	0.0156777	TRIM34
1711.25	1.09159	0.551964	0.000766247	0.0157143	ECH1
93.6653	-8.55323e-06	0.0014427	0.000774778	0.015874	ZNF578
3001.4	0.596653	0.273711	0.000776732	0.0158987	USP5
36.7046	2.60664e-05	0.00144281	0.000780294	0.0159409	ADAMTSL4-AS1
317.434	1.06547	0.685891	0.000779564	0.0159409	CCDC150
909.455	0.90465	0.397327	0.000783683	0.0159948	CIAPIN1
81.1873	1.27365	0.82677	0.00078556	0.0160014	APLNR
988.037	0.692256	0.304235	0.000785233	0.0160014	NSMCE1
1980.05	0.726167	0.320746	0.000786265	0.0160014	PKN1
685.282	0.831145	0.406226	0.00078795	0.0160204	CRELD2
171.436	1.00961	0.431381	0.000791087	0.0160688	PLEKHJ1
499.643	1.37766	0.702123	0.000792205	0.0160762	SEZ6L2
9383.34	-0.684416	0.351375	0.000796098	0.0161398	BOD1L1
32.9195	-3.92782e-06	0.0014427	0.000799086	0.0161849	OR52N4
94.5355	0.805249	0.420863	0.000805074	0.016244	ANAPC15
1694.04	-1.21003e-05	0.0014427	0.000804446	0.016244	KANSL1L
11578.5	-0.586152	0.271525	0.000804202	0.016244	MGEA5
985.734	1.28798	0.893704	0.000803917	0.016244	PLK1
67.0832	-3.73992e-06	0.0014427	0.000805821	0.016244	RPL36AP41
411.075	0.571024	0.269204	0.000807113	0.0162546	USE1
329.694	7.16322e-07	0.00144269	0.000811056	0.0163186	SMC1B
3453.09	0.897936	0.388428	0.000816652	0.0164156	CPSF3
1783.85	-1.2079	0.551543	0.000820945	0.0164863	APCDD1
307.618	0.965246	0.418969	0.000822413	0.0165003	TFPT
8741.67	-0.572828	0.272465	0.000823775	0.016512	PTPRK
116.725	-5.86596e-06	0.0014427	0.000825076	0.0165149	AC017028.1
6119.58	-0.781129	0.425809	0.000825473	0.0165149	CLK1
1561.39	0.999492	0.43123	0.00083114	0.0166127	FLAD1
1545.51	0.735732	0.349653	0.000834418	0.0166598	DNAJA3
4911.23	0.536665	0.245287	0.000835846	0.0166598	NOLC1
505.017	-5.9533e-06	0.0014427	0.000835852	0.0166598	TSHR
203.975	-4.00249e-06	0.0014427	0.000838999	0.0167069	CCDC122
124.392	-7.17432e-06	0.0014427	0.000849636	0.0169029	AC087441.1
3011.69	0.535581	0.283461	0.000852202	0.0169381	CTNNBL1
368.165	0.68404	0.318671	0.000853049	0.0169391	CCDC43
2563.96	0.585636	0.30222	0.000853844	0.0169391	RRP1B
218.941	0.697203	0.329865	0.00086041	0.0170534	HMGN4
1994.18	0.762366	0.372196	0.000862269	0.0170744	PREB
47.9778	1.61446	0.664209	0.000865254	0.0171016	C1orf115
1934.79	-6.32593e-06	0.0014427	0.000864877	0.0171016	MEIS1
1026.96	1.05819	0.555886	0.00086914	0.0171625	FAM189B
645.896	-0.557917	0.25452	0.000871408	0.0171913	TRMO
7.29515	-2.80642e-06	0.0014427	0.000873355	0.0171978	AC007954.1
8037.78	1.57174	1.16606	0.00087268	0.0171978	APOE
5049.37	0.696157	0.302957	0.000877728	0.0172202	ATP6AP1
6236.55	-0.598195	0.268362	0.000876989	0.0172202	OFD1
65.8097	1.82877	1.03354	0.000876455	0.0172202	SYN2
1166.7	0.832244	0.3791	0.00087614	0.0172202	TBL2
33.2744	5.34122e-06	0.0014427	0.0008847	0.0173409	MIR548AA2
7.41299	-2.20536e-06	0.0014427	0.000886805	0.0173662	AC105760.1
1137.83	0.806242	0.395776	0.000888004	0.0173737	EEF2KMT
191.636	0.811116	0.36625	0.000890758	0.0174115	TCAF1P1
19.1919	1.25086	0.64751	0.000892533	0.0174302	RAB42
252.391	1.0871	0.546594	0.000894729	0.0174411	FBXW9
1345.41	-0.554403	0.268737	0.000894173	0.0174411	ZNF484
614.924	0.564395	0.254329	0.000897537	0.0174798	PYM1
652.982	-5.50545e-06	0.0014427	0.000899659	0.0174961	EGR3
53.2602	-2.92444e-06	0.0014427	0.000900019	0.0174961	FAM107A
14.8482	1.002	0.498796	0.000903286	0.0175435	CHCHD2P2
75.6561	-2.45501e-06	0.0014427	0.000907915	0.0175853	DAPL1
1872.72	0.84027	0.479461	0.000906511	0.0175853	IPO13
4741.58	0.534125	0.274432	0.000907148	0.0175853	URB1
49.8741	1.09736	0.579558	0.000910132	0.0176122	CDPF1
1732.57	0.933146	0.921818	0.000912972	0.0176511	FAM83D
11.5392	-1.61199	0.786645	0.000916502	0.0176824	AL353795.3
130.461	-3.97831e-06	0.0014427	0.000917089	0.0176824	CYP2A6
403.503	1.02329	0.484641	0.000915495	0.0176824	MSRB1
2509.03	0.657245	0.325961	0.000918459	0.0176928	HSBP1
1837.72	0.84519	0.409785	0.000921347	0.0177324	SCAMP3
125.335	-1.15392	0.542694	0.000922803	0.0177351	CAPN3
881.262	0.683254	0.300455	0.000923154	0.0177351	NUDCD3
11.2611	-1.64209	0.831992	0.000924179	0.0177358	AC016405.1
22964.6	-1.13854	0.596774	0.000924862	0.0177358	PNN
18.9864	-2.16717e-06	0.0014427	0.000927901	0.0177781	SNORD114-12
898.237	-8.57134e-06	0.0014427	0.000929553	0.0177937	CD58
4474.97	0.959476	0.515607	0.000933709	0.0178091	AHCY
50.7497	1.35984e-05	0.00144273	0.000933382	0.0178091	AL356356.1
1322.39	-6.50675e-06	0.0014427	0.000932578	0.0178091	C9orf84
1452.16	1.08084	0.583791	0.000933016	0.0178091	GPAA1
787.349	2.68269	1.323	0.000935282	0.0178232	GABBR2
225.817	1.24037	0.638225	0.000937239	0.0178445	TRAIP
346.799	-5.06557e-06	0.0014427	0.000939591	0.0178732	PTPN2P1
848.052	-1.21717	0.584574	0.000942197	0.0179068	SYTL3
45.0886	-1.22774	0.574373	0.000943261	0.017911	AL136115.1
71.6233	-1.14407	0.535186	0.000946661	0.0179116	AC027097.1
330.271	0.871045	0.40282	0.00094426	0.0179116	ATF5
57.2881	-2.49542e-06	0.0014427	0.00094603	0.0179116	SNORD114-3
147.178	-0.98423	0.559943	0.000946373	0.0179116	SPATA1
148.829	-5.26073e-06	0.0014427	0.000947898	0.0179191	BRD7P4
21.4488	1.32558	0.611307	0.00094884	0.0179209	PPP1R14BP2
5264.78	-0.867319	0.475948	0.000950556	0.0179374	TOPORS
387.93	1.02669	0.473962	0.000951441	0.0179382	ARHGAP39
90.4445	-5.09036e-06	0.0014427	0.00095233	0.0179391	RPS4XP14
161.585	0.757473	0.392382	0.000958825	0.0179976	C19orf70
4264.3	0.659858	0.296958	0.000956473	0.0179976	MORC2
58.0952	-1.16316e-06	0.0014427	0.000957807	0.0179976	RPS20P22
3975.96	0.401257	0.205393	0.0009586	0.0179976	RTFDC1
51.1715	-5.54456e-06	0.0014427	0.000961063	0.0180237	NDUFAF4P4
655.77	0.557473	0.262846	0.000962838	0.0180411	PEF1
13414.1	0.821996	0.448806	0.000965037	0.0180664	PSMD2
592.544	0.762435	0.359699	0.000970613	0.0181548	FN3KRP
637.57	-3.79119e-06	0.0014427	0.000974384	0.0182093	GOLGA8R
145.478	-0.657873	0.312383	0.000976131	0.0182117	AL513365.1
1108.71	0.659735	0.335915	0.000976221	0.0182117	POLA2
69.1229	3.08321e-05	0.00144286	0.000990053	0.018325	AC098935.1
295.623	-0.854976	0.414112	0.000989987	0.018325	CHIC1
754.532	0.634423	0.307427	0.000983326	0.018325	DGAT1
142.613	-6.50597e-06	0.0014427	0.000987414	0.018325	FBXW4P1
25802.3	-6.81892e-07	0.00144269	0.000987603	0.018325	FLG
698.643	-3.13259e-06	0.0014427	0.000989244	0.018325	FREM1
14525.9	-0.94847	0.492963	0.000985907	0.018325	LRRFIP1
1989.07	0.829155	0.464224	0.000989521	0.018325	RUVBL1
1874.73	-0.997872	0.507953	0.00098706	0.018325	ZC3H6
908.563	-8.49395e-06	0.0014427	0.000994591	0.018393	SESN1
4219.96	0.619851	0.313919	0.000995725	0.018398	CDK4
4484.27	0.638742	0.357232	0.00100144	0.0184777	SSR2
227.324	0.948476	0.42197	0.00100178	0.0184777	TMEM101
620.294	0.917925	0.398097	0.0010061	0.0185413	BID
53.128	1.06033	0.475259	0.00101266	0.0186461	GNB1L
1559.75	0.848	0.379089	0.00101585	0.0186886	ENTPD6
309.723	-0.847448	0.44603	0.00101737	0.0187005	BBOF1
1023.69	-2.14435e-06	0.0014427	0.00102029	0.0187282	CREB5
935.171	0.849047	0.398182	0.00102064	0.0187282	MTG2
411.863	0.751507	0.369151	0.00102681	0.018809	ABT1
51.3081	-1.9258e-06	0.0014427	0.0010265	0.018809	TCEAL5
34675.2	-1.48791e-05	0.0014427	0.00102991	0.0188495	MATR3
30.1898	1.31292	0.575751	0.00103773	0.018944	CCDC87
25254.5	0.658683	0.326353	0.00103629	0.018944	PRKCSH
75.9232	-1.18931e-06	0.00144269	0.00103775	0.018944	XIRP1
3519.57	-0.607396	0.300372	0.00104221	0.0190092	DOPEY1
882.612	0.582084	0.289848	0.0010452	0.0190474	SDF2
14.3631	-1.94144	1.06259	0.00104781	0.019071	AC004908.2
174.908	2.08253	1.30111	0.00104829	0.019071	ANKRD19P
5.86253	3.91149e-06	0.0014427	0.00104982	0.0190824	SPDYC
15.9642	-2.93399e-06	0.0014427	0.00105157	0.019098	ATP5G2P3
920.553	0.654991	0.323645	0.00105351	0.0191169	MCRS1
1222.13	0.689926	0.36682	0.00105798	0.0191442	CLPB
289.825	-5.24759e-06	0.0014427	0.00105683	0.0191442	PA2G4P6
3497.35	0.657695	0.335298	0.00105862	0.0191442	PTDSS1
71.1912	-7.86679e-06	0.0014427	0.00105732	0.0191442	RPS19P3
1045.69	0.527887	0.263645	0.0010596	0.0191458	NPRL3
1125.16	1.4753	0.802294	0.00106138	0.0191532	PODXL2
118.627	0.913314	0.477667	0.00106181	0.0191532	RGS19
78.2307	1.20764	0.519432	0.00106403	0.0191769	NGRN
3177.71	-0.533034	0.274838	0.00106652	0.0192055	EGLN1
1450.55	1.03852	0.515891	0.0010692	0.0192375	HIST1H4B
441.342	-1.0626	0.527266	0.00107275	0.0192851	AC090804.1
2112.54	2.0479	1.56388	0.0010762	0.0193307	S100A14
2435.04	0.754792	0.341438	0.00109651	0.0196789	MTPN
549.478	-1.06454	0.511617	0.00110353	0.0197714	ANGPTL1
336.557	-4.42021e-06	0.00144269	0.00110287	0.0197714	CCDC39
44.7624	-2.92297e-06	0.0014427	0.00110568	0.0197768	HNRNPA1P25
14.7561	1.73826	0.899231	0.00110513	0.0197768	PAX8-AS1
621.488	0.779016	0.39352	0.00110893	0.0198182	SF3B5
201.06	-1.12949e-05	0.00144271	0.00111058	0.019831	BCO2
2199.56	-0.707695	0.386227	0.00111533	0.019899	LRIG3
879.437	1.48723	0.785534	0.00111653	0.0199038	UHRF1
392.216	1.02781	0.535611	0.00111747	0.0199038	AURKAIP1
13.8177	-1.282e-06	0.0014427	0.00111972	0.0199129	MIR654
419.89	0.805972	0.425864	0.00112126	0.0199129	NUDT15
1178.24	-4.72481e-06	0.0014427	0.00112266	0.0199129	PRICKLE2
31.124	0.802143	0.448888	0.00112182	0.0199129	RRAGC
8923.77	0.645333	0.350225	0.00112253	0.0199129	SEC61A1
24.938	-3.71293e-06	0.0014427	0.00112408	0.0199216	AC072022.2
20.2455	-1.94375e-06	0.00144269	0.00112647	0.0199473	AC125612.1
627.511	0.720884	0.366644	0.00112939	0.0199519	ALDH16A1
1859.61	0.694143	0.352919	0.00112948	0.0199519	DHX37
3325.26	-0.83445	0.599394	0.00112955	0.0199519	FAS
350.261	1.12947	0.608754	0.00113068	0.0199554	POC1A
1269.4	0.643142	0.310977	0.00113276	0.0199754	POLR2C
193.679	-2.42254e-06	0.0014427	0.001145	0.0201745	ASTL
4.49518	-4.10906e-06	0.0014427	0.00114595	0.0201746	AC020900.1
75.3793	-6.78353e-06	0.0014427	0.00114774	0.0201895	C17orf78
109.243	3.09575	1.92694	0.00115314	0.0202676	POTEH
2450.48	-1.25976	0.780568	0.00115539	0.0202904	PREX2
242.733	1.45597	0.68703	0.00115808	0.0203209	MFSD3
45.7533	-1.62503e-07	0.00144269	0.00116239	0.0203659	HNRNPA1P2
3978.8	0.533704	0.249128	0.00116256	0.0203659	ZC3H7B
632.432	-0.74644	0.388418	0.00116673	0.0204221	NUTM2D
842.946	0.77464	0.369055	0.00117003	0.0204462	IAH1
406.591	0.611442	0.355063	0.0011693	0.0204462	TCFL5
253.366	-8.01368e-06	0.0014427	0.00117146	0.0204543	AP4S1
3646.67	0.79325	0.374239	0.00117261	0.0204576	PRDX5
74.1248	1.7049	0.757721	0.00117971	0.0205647	CCNI2
96.1445	-0.943794	0.499978	0.00118174	0.0205832	RPL17P50
740.903	0.619768	0.291545	0.00118317	0.0205912	ZDHHC8
4137.73	0.479995	0.230452	0.00118425	0.0205931	UBTF
45.4126	1.267	0.564884	0.00119057	0.0206862	BBC3
6.05112	-1.66372e-06	0.0014427	0.00119461	0.0206867	AC004467.1
53.379	-0.791224	0.424834	0.00119557	0.0206867	AC131971.1
131.897	-5.98514e-06	0.0014427	0.00119367	0.0206867	ARR3
20.7402	2.35421	1.02132	0.00119284	0.0206867	C6orf222
83.0738	0.695987	0.322886	0.00119644	0.0206867	FBXL12
41.3653	-5.04203e-06	0.0014427	0.00119483	0.0206867	MIR601
918.064	-2.33959e-06	0.00144269	0.00119789	0.020695	STC1
1097.9	0.96989	0.666721	0.00120148	0.0207402	B4GALT2
28.0376	-4.47361e-06	0.00144269	0.00120413	0.020769	PTMAP4
98.1906	0.896787	0.437156	0.00120919	0.0208394	RTL6
18.051	-1.95684	0.499774	0.00121438	0.0209119	AC104982.1
2315.82	-1.00015	0.536773	0.00122538	0.0210843	ZNF814
550.588	-0.73622	0.500927	0.00122822	0.0211161	BBIP1
252.537	-2.06354e-06	0.0014427	0.00123741	0.0212397	SORCS1
8121.6	0.825146	0.609497	0.00123681	0.0212397	TAGLN2
216.725	-0.786741	0.581962	0.00124363	0.0212828	HNRNPA1P59
3937.31	0.666248	0.439967	0.00124319	0.0212828	PEA15
1133.85	0.771074	0.389687	0.00124415	0.0212828	TRMT112
584.887	-5.01018e-06	0.0014427	0.00124264	0.0212828	TSHZ2
9648.41	-0.491513	0.263803	0.00124492	0.0212828	UBE3A
4143.16	0.649839	0.377338	0.00125335	0.0213999	EIF3I
58.2907	-4.46971e-06	0.0014427	0.00125379	0.0213999	HYPK
375	0.787586	0.365282	0.00126335	0.0215458	TWF2
18.4545	-6.46951e-06	0.0014427	0.00127097	0.0216585	TMEM217
1640.73	2.44834	1.07555	0.00127458	0.0217025	UPK3B
54.6973	-1.43446	0.751704	0.00127664	0.0217202	SAMD5
55.1082	1.18764	0.647828	0.00128444	0.0218007	ACTRT3
61.3325	-1.46069e-06	0.00144269	0.00128314	0.0218007	HSPD1P16
11.1627	2.73706	1.49527	0.00128434	0.0218007	TUBB8P7
4354.07	-3.56468e-06	0.0014427	0.00128673	0.0218221	AHR
430.976	0.828811	0.484485	0.00128919	0.0218401	HPCAL1
89.8176	-4.34866e-06	0.0014427	0.00128985	0.0218401	RPL7P52
22839.7	-2.63831e-06	0.0014427	0.00129098	0.021842	KRT13
398.677	0.99175	0.45947	0.00129385	0.021873	SPHK2
76.9755	-3.03121e-06	0.0014427	0.00130093	0.0219752	SNORD114-14
2459.59	0.806209	0.393371	0.00130465	0.0220032	FURIN
25.6801	2.02798e-06	0.0014427	0.00130401	0.0220032	HOXC8
1609.56	0.825636	0.424107	0.00131058	0.0220856	ATP5G3
193.049	2.13229	1.37417	0.00132033	0.0222324	SLITRK5
117.201	0.769528	0.509968	0.00132266	0.0222539	PYCR3
475.037	-9.68164e-06	0.0014427	0.00132966	0.022354	ZNF790
4.98192	-1.40043e-06	0.00144269	0.00133546	0.0224161	AC025459.1
942.831	0.95761	0.450311	0.00133454	0.0224161	TSPAN17
77.4381	-5.35859e-06	0.00144269	0.00133784	0.0224384	AC021078.1
670.175	0.82394	0.430197	0.00133917	0.022443	NR2C2AP
2068.13	0.494038	0.258135	0.00134078	0.0224507	ALDH9A1
68.3821	-4.61086e-06	0.0014427	0.00134174	0.0224507	PDC
1844.59	0.571686	0.293722	0.00134485	0.0224823	GIT1
504.234	1.04865	0.555426	0.0013468	0.0224823	MMP15
654.592	-9.13242e-06	0.0014427	0.00134605	0.0224823	SPAG16
1263	0.447664	0.226401	0.00135718	0.0226377	RAB8A
853.642	-4.32259e-06	0.0014427	0.00135944	0.022652	KLHL13
116.473	0.822193	0.419513	0.00136016	0.022652	ZNF764
313.115	-4.78918e-06	0.0014427	0.00136363	0.0226919	PRCD
154.705	1.06231	0.484408	0.00136671	0.0227255	NME3
21.94	-3.4162e-06	0.0014427	0.00137109	0.0227804	AC211476.1
685.117	-0.606351	0.377482	0.00137409	0.0227946	KATNBL1
203.484	0.788133	0.49441	0.00137403	0.0227946	TRIM65
91.5796	-1.93336e-06	0.0014427	0.00137623	0.0228124	AL359955.1
4449.22	-0.640379	0.339727	0.00139566	0.0231165	ARID4A
15.2585	-1.10356e-06	0.0014427	0.00140222	0.023207	WIF1
2798.42	-2.06523e-05	0.00144276	0.00141098	0.0233338	CDK17
535.507	0.64958	0.322397	0.00141626	0.0234029	SCAMP4
173.853	0.826231	0.466403	0.00141986	0.0234442	C16orf91
278.822	0.959515	0.589121	0.0014273	0.0235489	MTX1
429.441	0.711016	0.36354	0.00143105	0.0235924	GMEB2
8.81237	-2.70917e-06	0.0014427	0.00144172	0.0237499	SULT1C3
210.707	-1.23509e-05	0.00144272	0.00144675	0.0237774	AF131215.4
213.221	-2.21922e-06	0.0014427	0.00144653	0.0237774	RTL1
31.0739	-4.69138e-06	0.0014427	0.00144579	0.0237774	TRAJ31
790.412	0.684032	0.365136	0.00145069	0.0238238	NOSIP
582.842	-5.69043e-06	0.0014427	0.001458	0.0239254	CFAP69
2474.38	0.812423	0.439428	0.00146389	0.0240035	TMED9
264.152	0.671539	0.321911	0.00147248	0.0241072	CCDC61
9312.06	0.683788	0.435885	0.00147187	0.0241072	HIST2H2BE
7.67591	-1.82197e-06	0.0014427	0.00148132	0.0242323	LINC00513
1351.24	-2.99975e-06	0.0014427	0.0014824	0.0242323	PER1
3148.62	0.674443	0.361992	0.00148425	0.0242439	AKR1A1
484.424	-5.19449e-06	0.0014427	0.00148833	0.0242627	ATRNL1
8352.68	-4.4977e-06	0.0014427	0.00148784	0.0242627	CD55
174.572	-4.64354e-06	0.0014427	0.00148882	0.0242627	TVP23CP2
329.829	-2.88128e-06	0.0014427	0.00149057	0.0242725	MEP1B
20.6175	1.43446	0.668811	0.00150453	0.0244624	ENDOG
6898.41	-1.76525e-06	0.0014427	0.00150368	0.0244624	MUC2
1541.72	0.867437	0.423534	0.00150609	0.024469	COASY
21.444	3.43205e-06	0.00144269	0.00150937	0.0245037	HOXA7
95.6492	-3.49001e-06	0.0014427	0.00151144	0.0245186	SERTAD4
1711.23	-3.56814e-06	0.0014427	0.00152591	0.0247344	FOXF1
715.554	0.652423	0.342296	0.00153025	0.0247859	RCC1L
3476.38	0.593336	0.286947	0.00153716	0.0248788	UPF1
3890.8	-3.51582e-06	0.0014427	0.00154063	0.0249161	CXCR4
20.1272	-4.67035e-06	0.0014427	0.00154762	0.02501	SETP8
186.975	-3.59237e-06	0.0014427	0.00154894	0.0250124	MAP10
91.637	-1.83059e-06	0.00144269	0.00155227	0.0250469	AC093270.1
8.67566	-1.73877e-06	0.0014427	0.00155461	0.0250469	ELOCP28
537.392	0.973944	1.73878	0.00155414	0.0250469	KIF18B
1761.45	0.503795	0.267994	0.00155669	0.0250614	EEF2K
115.429	-0.773649	0.743476	0.00156204	0.0251285	C11orf65
73.4979	-2.22977e-06	0.0014427	0.00156325	0.025129	LIPN
1164.96	-0.642206	0.370024	0.00157163	0.0252446	IFT88
53.6223	-4.31568e-06	0.0014427	0.0015741	0.0252627	AC087385.1
171.684	-0.84617	0.646502	0.00157776	0.0252627	ADAM21
340.012	0.914391	0.48005	0.00157869	0.0252627	HAUS5
507.126	0.422089	0.227674	0.00157683	0.0252627	SNUPN
1051.56	-0.928056	0.624539	0.001576	0.0252627	ZNF548
82.6777	1.92541	1.12658	0.00158061	0.0252743	GDF7
283.891	-6.23927e-06	0.0014427	0.00158632	0.0253062	DDX3P1
1656.41	0.778102	0.400995	0.00158577	0.0253062	MAD1L1
64.0215	-1.24196e-06	0.0014427	0.00158514	0.0253062	MIR544A
122.312	1.47099	0.811972	0.00158736	0.0253062	NMB
560.676	5.71936e-06	0.00144268	0.0016007	0.0254677	PARPBP
185.62	4.53854e-06	0.00144269	0.00160109	0.0254677	SPC24
23901.5	0.655069	0.544552	0.00159941	0.0254677	TUBB
60.2511	0.976742	0.569854	0.00160403	0.0254955	AC112777.1
157.043	-0.71755	0.495944	0.00161018	0.0255742	SETP14
21.57	-4.93355e-06	0.00144269	0.001621	0.0256728	AL359232.1
1764.85	0.988996	0.686054	0.00161761	0.0256728	DNMT3B
103.044	-3.40784e-06	0.0014427	0.00162122	0.0256728	FHL5
973.972	-2.99592e-06	0.0014427	0.00161976	0.0256728	SOCS3
4181.82	-0.679757	0.416752	0.00162708	0.0257271	ALG2
3854.15	0.464233	0.272056	0.0016265	0.0257271	PSMC5
180.464	-3.76085e-06	0.0014427	0.00164021	0.0258986	AC005230.1
1517.91	-9.50317e-07	0.00144269	0.00164035	0.0258986	NPIPB15
30.157	-5.2032e-06	0.0014427	0.00164398	0.0259366	AP000936.3
166.738	0.718657	0.473727	0.00164693	0.0259639	COMMD5
101.267	-1.77975e-05	0.00144275	0.00164929	0.025976	LYG2
84.9236	-3.04131e-06	0.0014427	0.00165014	0.025976	SYT12
7236.63	-4.01164e-06	0.0014427	0.00165261	0.0259764	SETBP1
1398.58	0.650267	0.354109	0.00165223	0.0259764	VARS2
457.339	0.463687	0.241842	0.00165451	0.0259871	AC115837.1
14.7967	-7.14477e-06	0.0014427	0.00165885	0.026036	AL354733.3
292.114	-8.77088e-06	0.0014427	0.00166036	0.0260404	ADAM20
6813.33	0.710899	0.346832	0.00166499	0.0260938	PFKL
397.357	0.912172	0.436933	0.001669	0.0261375	RAB40C
2250.51	-6.43955e-06	0.0014427	0.00167106	0.0261504	SESN3
12.727	-2.19601e-06	0.0014427	0.00168041	0.0262774	MIR30C2
9409.68	0.566318	0.288193	0.00168863	0.0263865	RPS9
23.3762	-3.28382e-06	0.0014427	0.0016929	0.0264339	AC091390.4
850.186	0.537799	0.279161	0.00169497	0.0264468	XRCC1
207.85	-6.69551e-06	0.0014427	0.00169719	0.0264567	GJA1P1
2934.14	0.4508	0.242538	0.00169809	0.0264567	SRSF1
54.797	-3.19026e-06	0.0014427	0.00170025	0.0264709	AC211486.1
3547.02	-0.560811	0.335783	0.00170829	0.0265767	MDM4
2158.01	-0.473887	0.285444	0.00171186	0.0266127	NHLRC2
652.329	0.501959	0.268542	0.00171417	0.0266291	EXOC8
468.929	1.1017	0.611491	0.00172229	0.0267357	MARCKSL1
1198.96	0.598601	0.359347	0.00173129	0.0268559	GRPEL1
34.7002	-5.33411e-06	0.0014427	0.00173339	0.0268687	MIR600HG
10015.6	0.505685	0.266735	0.00173871	0.0269317	MTOR
556.825	-3.49028e-06	0.0014427	0.00174323	0.0269685	KLF9
1773.29	0.833614	0.435999	0.0017439	0.0269685	NIT2
286.72	2.42252e-06	0.00144269	0.00174505	0.0269685	PNPLA3
62.2391	-4.96006e-06	0.0014427	0.00174616	0.0269685	SNAP25
4.66331	-2.35514e-06	0.0014427	0.00175048	0.0269959	AC015802.6
921.496	-0.976898	0.541499	0.00175015	0.0269959	CATSPER2
62.9047	-3.7165e-06	0.00144269	0.0017532	0.0270184	RNF217-AS1
296.951	0.723176	0.367209	0.00176118	0.0271216	SCRN2
738.749	-1.94464e-06	0.0014427	0.00176711	0.0271736	BMP5
1335.75	-0.898166	0.632819	0.0017671	0.0271736	LONRF1
21.7975	3.27789	1.71935	0.00177055	0.0271872	PDX1
162.636	0.798586	0.402704	0.00177051	0.0271872	TMEM186
479.898	-3.87343e-06	0.0014427	0.00177191	0.0271885	MAGI2
3667.63	1.29763	0.761118	0.00177611	0.0272332	SQLE
539.343	-4.25568e-06	0.0014427	0.00177818	0.0272443	ZMAT1
78.7053	1.25431	0.605215	0.00177939	0.0272443	ZNF296
158.766	1.7088	1.69217	0.00178162	0.0272588	DEGS2
136.962	-4.59427e-06	0.00144269	0.00178475	0.027287	LCA5L
673.47	0.537104	0.285513	0.00179399	0.0274085	VPS26B
652.58	-3.02903e-06	0.0014427	0.00179616	0.0274221	LIF
5845.85	0.662342	0.606422	0.00180091	0.0274748	PRDX1
4322.01	0.421131	0.2485	0.00180861	0.0275618	AUP1
13998.6	0.535515	0.475354	0.0018092	0.0275618	CAP1
3247.5	-5.10529e-06	0.0014427	0.00181218	0.0275874	LRRK2
692.037	0.957404	0.507611	0.00181609	0.0276074	CCDC137
25708.5	-0.431377	0.247812	0.00181566	0.0276074	NIPBL
911.573	1.1314	0.589427	0.00182091	0.0276411	H2AFX
210.194	1.0872	0.533608	0.00182087	0.0276411	MACROD1
4259.86	-0.545085	0.375501	0.00182767	0.0276976	BBS9
1167.52	0.573757	0.313912	0.00182853	0.0276976	NCAPH2
1745.96	0.71103	0.376044	0.00182767	0.0276976	POLR2E
103.714	-6.18568e-06	0.0014427	0.00183269	0.0277077	AC110373.1
1010.95	1.13622	1.42952	0.00183194	0.0277077	MCM10
157.269	2.44405	1.20654	0.00183311	0.0277077	SULT1E1
1658.22	-0.489442	0.314198	0.00183929	0.0277813	ATE1
22.3426	1.3649	0.678403	0.0018523	0.0279074	AC093323.1
3558.13	-0.777512	0.455824	0.00185255	0.0279074	ALG13
1893.32	1.57103	0.767168	0.00184972	0.0279074	GSTM3
34.6802	1.00297	0.582332	0.00185288	0.0279074	NCBP2-AS2
1271.39	0.523392	0.296873	0.00185607	0.0279159	IDH3G
43.8771	-2.87145e-06	0.0014427	0.00185484	0.0279159	NPM1P8
98.9206	1.29635	0.769539	0.00186188	0.0279835	CENPX
3228.31	0.704602	0.483743	0.00186537	0.0280161	NDUFB9
31.3948	-5.03906e-06	0.0014427	0.00187104	0.0280815	SPAG5-AS1
1184.65	3.39518e-06	0.00144269	0.00187458	0.0281148	APOC1
188.374	0.710464	0.362971	0.00188405	0.0282368	NCK2
4608.67	-1.48455e-05	0.0014427	0.00188767	0.0282711	MLH1
488.537	0.570752	0.303349	0.00190087	0.0284488	ABHD17A
1015.92	0.672516	0.384459	0.0019067	0.028496	LLGL1
229.485	-0.691106	0.53957	0.00190576	0.028496	ZNF502
1941.43	0.682617	0.346139	0.00193033	0.0288289	MARCKS
724.56	0.576025	0.35127	0.00194371	0.0290083	CUEDC2
177.068	-5.23023e-06	0.0014427	0.00194544	0.0290138	SUGT1P3
12.0807	-2.70619e-06	0.0014427	0.00194709	0.029018	MIR28
6182.9	0.45183	0.295495	0.00195555	0.0291238	NFE2L1
1084.03	0.738312	0.546509	0.00195888	0.0291529	TTC38
5760.51	0.735434	0.441948	0.00196324	0.0291974	VDAC1
7.25111	-4.24658e-06	0.0014427	0.00196809	0.0292064	AC244197.3
735.515	-0.831187	0.512009	0.00196968	0.0292064	ANKAR
1244.97	0.73089	0.507155	0.00197064	0.0292064	BAHCC1
1008.76	-3.68927e-06	0.0014427	0.00197021	0.0292064	DPY19L2
22.5231	-1.18526e-06	0.0014427	0.00197071	0.0292064	SNORD114-15
2361.65	-8.93875e-06	0.0014427	0.00198277	0.029341	FANCC
2063.85	-7.61614e-06	0.0014427	0.00198332	0.029341	GABARAPL1
289.42	-0.907861	0.631267	0.00198393	0.029341	ZNF630
9810.87	-0.593411	0.390516	0.00198704	0.0293462	FNDC3A
58.811	-5.16514e-06	0.0014427	0.00198586	0.0293462	MIR22HG
14157.9	0.921048	0.472531	0.00199216	0.0294013	TFRC
319.099	0.702774	0.371077	0.00199488	0.029421	GPR137
67.9352	-4.85267e-06	0.0014427	0.00200063	0.0294854	ST13P10
2568.85	-0.47931	0.275877	0.00200427	0.0294982	BNIP3L
111.383	-5.22066e-06	0.0014427	0.00200427	0.0294982	SCART1
8183.85	-0.514343	0.359422	0.00200712	0.0295196	PIKFYVE
31915.3	-0.734444	0.517433	0.00200948	0.0295207	ADAM9
7606.03	-2.82292e-06	0.0014427	0.00201136	0.0295207	ADAMTSL4
240.947	-2.44411e-06	0.00144269	0.00201029	0.0295207	BMPR1APS1
1426.07	0.693445	0.393862	0.00201478	0.0295506	VPS16
28.1574	-2.70594e-06	0.0014427	0.00202104	0.0295812	AC078883.3
936.062	0.810359	0.460794	0.00202009	0.0295812	MRPL15
1497.1	-1.0534e-05	0.0014427	0.00201903	0.0295812	ZMYM5
338.893	-0.96282	0.770205	0.00202269	0.0295849	ZNF487
1065.02	0.639474	0.340991	0.00202634	0.029618	HAGH
1611.16	0.716739	0.419199	0.0020292	0.0296394	RRP1
33.3641	-5.59914e-06	0.0014427	0.00204458	0.0298436	PNRC2
8.64069	1.46533	0.90647	0.002048	0.029873	FAM131C
7.40531	-5.00738e-06	0.0014427	0.00204954	0.029875	AL133517.1
58.4396	-5.12988e-06	0.0014427	0.00205378	0.0299061	CDC42P5
4149.45	-0.521955	0.370965	0.00205449	0.0299061	SHOC2
128.341	0.912048	0.505613	0.00205754	0.02993	RPP25L
326.554	0.744508	0.390261	0.0020682	0.0300646	NARFL
25.9533	-3.82022e-06	0.0014427	0.00207137	0.03009	WDR86-AS1
201.267	-4.73211e-06	0.0014427	0.002074	0.0301077	NR5A2
20.8762	-3.16305e-06	0.0014427	0.0020804	0.0301594	PGM5P1
2124.43	-6.32545e-06	0.0014427	0.00207959	0.0301594	ZSWIM6
3429.57	2.41423	1.20944	0.00208359	0.0301851	PSCA
6.90436	-3.45296e-06	0.0014427	0.00209542	0.0302482	AP000873.2
369.566	-5.1989e-06	0.00144269	0.00209482	0.0302482	EEF1A1P13
785.33	0.702771	0.425161	0.00209016	0.0302482	MRPL27
47.8317	-2.95904e-06	0.0014427	0.00209272	0.0302482	OR1L6
98.1062	-6.82973e-06	0.0014427	0.00209648	0.0302482	OTUD4P1
95.2214	-6.00108e-06	0.0014427	0.00209169	0.0302482	QRSL1P3
6.5214	7.94467e-07	0.00144269	0.00210239	0.030305	H2AFB1
2291.15	0.470418	0.338489	0.00210327	0.030305	PAPSS1
2441.63	0.45685	0.259753	0.00211413	0.0304409	DPF2
289.882	-3.46564e-06	0.0014427	0.00211749	0.0304687	LRFN5
956.558	-3.26715e-06	0.0014427	0.00212441	0.0305254	AFF3
6.6401	2.7537e-07	0.00144269	0.00212421	0.0305254	TCL1A
575.676	0.495748	0.30582	0.00212574	0.0305254	TMEM183A
1064.52	0.659097	0.375568	0.00213256	0.0305884	KLC2
1350.28	-0.490099	0.387051	0.002133	0.0305884	ZNF81
2065.86	0.494117	0.341308	0.0021362	0.0306137	ENY2
228.059	-0.643002	0.384357	0.00213894	0.0306323	PABPN1
487.877	0.795916	0.423447	0.00214071	0.0306369	PMM1
614.969	6.27594e-06	0.00144269	0.00214596	0.0306915	DPH2
2022.04	-4.91713e-06	0.0014427	0.0021533	0.0307587	LAMC3
483.928	0.549119	0.366939	0.00215356	0.0307587	ZNF16
266.731	0.743037	0.412345	0.00215661	0.030762	CCDC106
1192.68	0.647143	0.361254	0.00215743	0.030762	MLLT1
2690.84	-9.71991e-06	0.0014427	0.00215813	0.030762	RALGAPA1
198.782	-1.12551e-05	0.00144271	0.00216726	0.0308302	AC018797.3
1166.81	-2.08322e-06	0.00144269	0.00216665	0.0308302	EYA4
777.451	0.679754	0.468134	0.0021657	0.0308302	RRP9
1601.87	-0.576535	0.430941	0.00218093	0.0310039	CCDC66
99.1716	1.19434	0.683575	0.00218602	0.0310074	ARHGEF39
65.6292	-3.51664e-06	0.0014427	0.00218952	0.0310074	HSPE1P8
1588.93	0.451405	0.310112	0.00218992	0.0310074	SF3A2
102.785	-4.15144e-06	0.0014427	0.00218514	0.0310074	USP2
167.096	-0.589313	0.413844	0.00218773	0.0310074	VCPKMT
4096.59	-8.02689e-06	0.0014427	0.00218725	0.0310074	ZNF506
112.934	-1.08691e-05	0.00144271	0.00219561	0.0310673	FAM227B
1573.54	0.493674	0.282829	0.00220375	0.031104	ATXN7L3
1472.01	0.615329	0.392108	0.00220622	0.031104	POP1
5841.65	-0.85617	0.514424	0.00220343	0.031104	RALGDS
6725.88	0.361968	0.219511	0.00220698	0.031104	SRSF3
74.0556	-2.11257e-06	0.0014427	0.00220563	0.031104	TPTEP1
20928.3	-0.922298	0.679264	0.00220137	0.031104	UTRN
1090.21	-3.6053e-06	0.0014427	0.00221482	0.0311319	CSRNP1
1008.36	0.490848	0.300825	0.00221309	0.0311319	FOXK1
2589.22	-1.42064e-06	0.00144269	0.00221232	0.0311319	NSRP1
8976.92	-0.610743	0.367161	0.00221451	0.0311319	UBR1
420.469	6.23287e-06	0.00144269	0.0022186	0.031137	DUSP23
654.927	0.861661	0.474144	0.00221744	0.031137	LRWD1
109.873	0.699623	0.409657	0.00221957	0.031137	WDR83OS
2073.58	-0.605029	0.372683	0.0022223	0.0311546	GANC
518.909	0.595669	0.358913	0.00222621	0.0311889	CACTIN
4245.24	-5.07836e-06	0.0014427	0.00224268	0.0313577	AMY2B
2467.33	0.60452	0.367666	0.0022407	0.0313577	FAM98A
956.691	0.539235	0.321948	0.00224197	0.0313577	UBL7
23.878	1.2391	0.885751	0.00224558	0.0313776	DNAJC22
65.1309	-5.03163e-06	0.0014427	0.00225973	0.0315546	PTENP1
44.98	-6.71438e-06	0.0014427	0.00226524	0.0315694	AC124283.4
4684.13	0.731899	0.408792	0.00226423	0.0315694	BCAP31
60644.2	-9.29162e-06	0.0014427	0.00226524	0.0315694	SYNE2
3456.01	-0.493431	0.426698	0.0022692	0.0316039	PCNX4
292.325	-3.65085e-06	0.0014427	0.00227841	0.0317113	LRRC70
25.439	-2.3871e-06	0.0014427	0.00228001	0.0317129	ADCYAP1
8181.93	0.424412	0.256566	0.00228379	0.0317239	AP3D1
214.996	-6.2092e-06	0.0014427	0.00228309	0.0317239	RP11-497H16.4
342.943	0.717412	0.421103	0.00228611	0.0317354	MIF4GD
981.685	-4.73301e-06	0.0014427	0.00229277	0.0318071	NLGN4X
141.369	0.755812	0.490836	0.00231189	0.0320254	AMIGO1
307.343	-3.71681e-06	0.0014427	0.00231542	0.0320254	C1QTNF7
4904.66	0.782605	0.431423	0.00231289	0.0320254	DBI
3037.42	-0.531065	0.508641	0.00231603	0.0320254	RNF170
4611.86	0.803332	0.505507	0.0023144	0.0320254	SLC25A5
906.121	0.684053	0.413546	0.00231786	0.0320299	NCLN
946.433	-3.71781e-06	0.00144269	0.00232523	0.0320921	EDIL3
2841.45	-0.30739	0.203602	0.00232538	0.0320921	NOL8
68.1088	2.32246e-06	0.00144269	0.00232704	0.0320942	MAT1A
2545.28	-0.535437	0.346156	0.00233029	0.0321181	ZNF700
485.819	1.19567	0.710745	0.00234607	0.0322374	GALNT6
1113	-0.678233	0.475624	0.00234598	0.0322374	RYBP
223.699	-7.38308e-06	0.0014427	0.00234622	0.0322374	SEPT7P6
3762.63	0.68275	0.424314	0.00234652	0.0322374	SLC39A7
9.59412	-3.29028e-06	0.0014427	0.00234076	0.0322374	TPST2P1
337.028	-0.847695	0.521796	0.00237156	0.0324321	CBWD3
735.133	0.534127	0.302444	0.00236694	0.0324321	DDA1
113.27	1.21568	0.639652	0.00237051	0.0324321	FAM110A
10.5815	1.06602	0.601972	0.00236382	0.0324321	GALNT4
11.2926	-5.76821e-06	0.00144269	0.0023729	0.0324321	GPRC5D-AS1
2591.67	0.728778	0.642695	0.00236983	0.0324321	LRRC59
506.969	-0.43129	0.338019	0.00236913	0.0324321	SRCAP
40.1149	-3.88993e-06	0.00144269	0.00236795	0.0324321	UBE2CP3
2123.05	0.810208	1.10657	0.00237591	0.0324388	HIST1H2BN
1325.82	-0.534486	0.378894	0.00237644	0.0324388	TMEM161B
246.826	0.373024	0.235053	0.00237895	0.0324523	DNAJC14
431.765	-4.91198e-06	0.0014427	0.00238756	0.0324864	DNAH7
2152.46	0.669418	0.380972	0.00238429	0.0324864	GID8
7865.38	0.424245	0.260449	0.00238676	0.0324864	GTF3C1
132.44	-7.9493e-06	0.0014427	0.00238515	0.0324864	TNFAIP8L3
2425.96	0.484857	0.305276	0.00239155	0.0325198	SAP18
2021.43	0.439752	0.291441	0.00240193	0.0326402	UTP18
9.72047	-1.96609e-06	0.0014427	0.00240384	0.0326452	C10orf105
61.636	5.15631e-06	0.0014427	0.00240675	0.032664	RHEBL1
118.267	0.846637	0.787332	0.00241821	0.0327776	LTB4R
5817.49	-0.347751	0.261262	0.00241694	0.0327776	ZNF207
412.141	0.841251	0.513022	0.00242246	0.0328143	DTYMK
69.5728	-6.39726e-06	0.0014427	0.00242499	0.0328276	AL671986.1
28.2362	-1.65162e-06	0.00144269	0.00242915	0.0328631	SPESP1
865.029	-5.85494e-06	0.0014427	0.00243525	0.032907	BMP4
1079.75	0.577255	0.340727	0.00243704	0.032907	KCTD5
152.099	3.13609e-06	0.0014427	0.00243569	0.032907	PCSK9
381.906	1.7578e-06	0.0014427	0.00244041	0.0329316	EPS8L3
4078.78	0.688501	0.400371	0.00244411	0.0329606	APEH
1790.2	1.31376e-05	0.00144272	0.00245073	0.033029	HIST1H3I
130.814	0.905585	0.489019	0.00245934	0.033124	ZNF205
7880.21	0.789032	0.442482	0.00246937	0.0332287	HIST1H1C
55.4051	-2.71236e-06	0.00144269	0.00247024	0.0332287	RPL21P16
18786	0.471284	0.33672	0.00247228	0.0332351	ACACA
37.7067	1.6411	0.923036	0.00247704	0.033278	DUXAP10
1058.71	-0.56053	0.389171	0.00248509	0.0333652	ZNF510
5517.49	0.42321	0.260625	0.00248999	0.0333888	HCFC1
4836.65	0.419023	0.24735	0.00248895	0.0333888	NAT10
707.062	-0.72683	0.486828	0.00249157	0.0333889	TSSK4
3127.89	0.622674	0.459078	0.00250248	0.033514	NOMO2
158.979	-2.8855e-06	0.0014427	0.00250536	0.0335315	WNT10A
43.1951	-5.02403e-06	0.0014427	0.00251018	0.0335748	NDUFA5P11
7.01162	-1.91338e-06	0.0014427	0.00251318	0.0335939	AC009509.3
5.38307	-1.01428e-06	0.0014427	0.00251846	0.0336432	AC025280.1
1058.54	0.912309	0.517984	0.00252332	0.033687	PCK2
486.187	-2.94156e-06	0.00144269	0.00253125	0.0337372	ALPK2
2628.85	-6.88569e-06	0.0014427	0.00253034	0.0337372	CCDC91
1212.91	0.639424	0.493019	0.00253184	0.0337372	GSDMD
99.207	-3.65056e-06	0.00144269	0.00253351	0.0337384	RPL23AP43
1901.29	0.610278	0.372376	0.0025384	0.0337823	KRI1
4348.62	0.559579	0.348791	0.00254001	0.0337826	TBC1D9B
312.581	-1.04172	0.691806	0.00254955	0.0338883	MAPK6PS3
55.6233	-5.95167e-06	0.0014427	0.00257744	0.0342314	AC051649.2
1717.84	-0.856667	0.559901	0.00257858	0.0342314	SCARNA9
542.892	-4.10732e-06	0.0014427	0.00258586	0.0343065	BTBD19
75.2754	-0.700115	0.47693	0.00259863	0.0344331	BMP2KL
8350.08	0.521411	0.340515	0.00259811	0.0344331	EFTUD2
2532.84	0.596724	0.442881	0.00260028	0.0344335	MPZL1
727.677	0.604111	0.401374	0.00260625	0.0344696	DEF8
61.3253	-3.18429e-06	0.0014427	0.00260493	0.0344696	LRRC9
495.087	0.808785	0.71135	0.00261009	0.0344788	CKS1B
29.6703	-3.30117e-06	0.0014427	0.00261019	0.0344788	RAD17P2
197.321	-3.68453e-06	0.00144269	0.00262861	0.034699	AGBL3
3334.13	0.599196	0.534785	0.00263145	0.034699	CTSZ
2200.12	0.555752	0.3462	0.00263175	0.034699	EHMT2
5208.14	-0.489955	0.386015	0.00263423	0.0347102	ANKRD26
77.9621	-7.35038e-06	0.0014427	0.00263602	0.0347123	AC091390.3
36.1605	3.6075e-06	0.0014427	0.0026524	0.0348841	HNRNPA1P27
384.042	0.353096	0.25568	0.002654	0.0348841	MANBAL
3418.46	0.667809	0.399357	0.00265263	0.0348841	PDCD6
49.3266	-7.16533e-06	0.0014427	0.00266986	0.035071	TPT1P9
5422.96	4.32814e-06	0.0014427	0.002675	0.0350717	DHCR24
492.319	1.09399	0.644143	0.00267651	0.0350717	MRPS26
3883.9	0.519625	0.384771	0.00267318	0.0350717	SNX17
3194.55	-0.646977	0.482742	0.00267343	0.0350717	ZNF587B
2523.74	-0.385323	0.289878	0.00267839	0.0350747	INVS
16.0832	-2.38248e-06	0.0014427	0.00268091	0.0350861	PRICKLE2-AS3
324.887	5.21249e-06	0.00144269	0.0026958	0.0352458	HIST1H2AB
1797.39	0.636864	0.395964	0.00269674	0.0352458	PTPA
15.1894	1.65661e-06	0.0014427	0.00269809	0.0352458	TLX3
2765.45	-7.96315e-06	0.0014427	0.00270929	0.0353705	CAPRIN2
7751.94	-7.96662e-06	0.0014427	0.00271823	0.0354521	PIK3C2A
32.1491	-6.52796e-06	0.00144269	0.00271888	0.0354521	ST13P4
54.735	3.55137e-06	0.0014427	0.00272259	0.0354787	FOXD2
28698.8	-4.0089e-06	0.0014427	0.00273011	0.035555	SYNE1
883.265	-2.08105e-06	0.0014427	0.00273516	0.0355989	SCN7A
171.074	5.77789e-06	0.00144269	0.00274001	0.0356403	EME1
554.532	0.548496	0.336214	0.00274304	0.0356578	TRAPPC4
2326.98	-1.89336e-06	0.0014427	0.00275873	0.0358399	IGSF10
116.511	1.29947e-06	0.00144269	0.00276591	0.0358968	AC115085.1
2519.84	-0.571101	0.412916	0.00276649	0.0358968	ZNF141
3660.48	-6.17598e-06	0.00144269	0.00277117	0.0359138	RNF145
659.841	0.425535	0.290387	0.00276996	0.0359138	SNX11
1417.43	-5.12582e-06	0.0014427	0.00278108	0.0360085	EFCAB13
246.061	0.50663	0.39133	0.00278187	0.0360085	QPCTL
964.619	0.659671	0.382176	0.002784	0.0360142	SLC12A9
67.1245	1.83394e-06	0.00144269	0.00278739	0.0360142	EFCAB8
413.796	0.697666	0.396032	0.00278723	0.0360142	SELENOO
4.72636	2.80474e-06	0.0014427	0.00279434	0.0360821	MB
4976.49	1.38335	1.06402	0.00279915	0.0361222	AKR1C1
55.7363	2.18658e-06	0.0014427	0.00280146	0.0361302	SLC10A4
6.88784	-1.53006e-06	0.0014427	0.0028052	0.0361565	HSPE1P18
7.31654	-2.55888e-06	0.0014427	0.00280727	0.0361613	AL158071.1
12872.5	-0.846663	0.551436	0.0028216	0.0363238	NPIPB5
122.39	0.933792	1.00182	0.00282477	0.0363427	FZD2
69.5004	0.700716	0.42762	0.00282951	0.0363816	B4GAT1
369.008	0.574271	0.385411	0.00283197	0.0363913	WDCP
7978.86	-0.591072	0.501349	0.00283428	0.0363989	MAP4K5
393.891	0.929829	0.535911	0.00284169	0.0364721	MIEN1
1656.69	-3.22534e-06	0.0014427	0.00286409	0.0367374	LMCD1
119.101	0.752878	0.441845	0.0028768	0.0368782	RCCD1
127.639	0.995217	0.566259	0.00287892	0.0368831	FAM213B
1008.94	0.626527	0.442048	0.00288171	0.0368967	PUS1
1308.59	-0.550969	0.514713	0.00289019	0.0369199	BCLAF3
29.0121	0.589902	0.377448	0.00289915	0.0369199	DNAJC30
2340.5	0.756629	0.542992	0.00288905	0.0369199	FDPS
111.038	0.730233	0.510259	0.00289411	0.0369199	FUOM
580.253	0.563944	0.531219	0.00289897	0.0369199	NCDN
347.67	-4.59831e-06	0.0014427	0.00289159	0.0369199	OLFML1
635.218	0.613056	0.371973	0.00289598	0.0369199	R3HDM4
234.651	5.55535e-06	0.00144269	0.00289003	0.0369199	SPC25
2027.83	-0.717211	0.672633	0.00289423	0.0369199	STK17B
1376.79	0.66704	0.544246	0.00290172	0.0369305	IMP4
6.209	-3.39525e-06	0.0014427	0.0029155	0.0370393	AP001282.2
21.6665	0.932648	0.564058	0.0029127	0.0370393	B3GALT6
52.7312	1.4048	0.79966	0.00291421	0.0370393	OTX1
97.815	1.15546	0.668136	0.00291949	0.0370679	YDJC
73.6715	-2.86299e-06	0.00144269	0.00292512	0.0370952	AGPAT4-IT1
50.5116	-6.28073e-07	0.00144269	0.00292435	0.0370952	SCN1A
117.474	-8.84719e-06	0.0014427	0.00294658	0.037345	NRIP2
6747.68	-1.04799e-05	0.0014427	0.00295089	0.0373774	FAM208A
1848.46	0.477746	0.337156	0.00295499	0.037407	ATP6V1H
13.7513	-1.29762e-06	0.00144269	0.00295829	0.0374265	MIR605
5985.29	3.47296e-05	0.0014429	0.00296104	0.037439	LTBP4
3049.78	0.497546	0.318005	0.00296588	0.0374557	GPX4
6236.72	-0.665408	0.497896	0.00296412	0.0374557	ZNF708
14874.5	1.31174	0.790146	0.00297206	0.0375115	ERBB2
712.018	1.02285	1.07435	0.00297596	0.0375384	RECQL4
3937.51	-0.523921	0.419327	0.00298731	0.0376507	ZNF430
159.932	0.784541	0.554579	0.00298841	0.0376507	ZNF707
13.9269	-2.17188e-06	0.0014427	0.00299985	0.0376924	ADRA1D
185.284	-1.65699e-06	0.00144269	0.00300058	0.0376924	BAALC
3234.91	-2.10706e-06	0.0014427	0.00299816	0.0376924	KRT23
517.45	-5.26972e-06	0.0014427	0.00299868	0.0376924	LPAR1
53.3932	-6.61602e-05	0.00144345	0.00299928	0.0376924	POLR2M
576.256	9.81743e-06	0.00144271	0.00300421	0.0377157	GINS1
8124.22	0.741333	0.593352	0.00301318	0.037806	MCM3
1456.72	-4.83187e-06	0.0014427	0.00301873	0.0378534	SMPDL3A
5544.73	-0.479136	0.361033	0.00302656	0.0379241	FNBP4
3441.15	-0.418546	0.345316	0.00302794	0.0379241	GPBP1
10.571	4.16544e-06	0.00144269	0.00303138	0.0379395	AC003101.1
5310.05	-1.00272e-05	0.0014427	0.00303273	0.0379395	SP3
6300.8	0.325561	0.236557	0.00303461	0.0379406	AHCYL1
13.1404	-4.83488e-06	0.0014427	0.0030367	0.0379444	AC092045.1
62.0287	-3.00464e-06	0.0014427	0.0030416	0.0379833	EIF4BP2
3264.19	0.680144	0.443346	0.00305308	0.0381043	TSPAN3
9002.98	0.652897	0.437819	0.00307423	0.0383459	TUFM
6.4734	-3.21839e-06	0.0014427	0.00308522	0.038449	AL353692.1
17.1199	-2.69283e-06	0.0014427	0.00308612	0.038449	MIR1200
1113.85	-3.881e-06	0.00144269	0.00308885	0.0384605	LDB2
1911.67	5.39565e-06	0.00144269	0.00310958	0.038696	HIST1H3H
499.488	-6.87658e-06	0.0014427	0.00311371	0.0387247	LRRTM2
11.9952	-2.54879e-06	0.0014427	0.00312112	0.0387941	AC007608.1
2818.6	0.506123	0.336546	0.00313272	0.0389156	METTL9
395.242	-3.27229e-06	0.00144269	0.0031395	0.0389771	PLCL1
4502.5	0.314708	0.325361	0.00314561	0.0390302	MAPRE1
2498.47	-0.605464	0.610099	0.00315518	0.039035	EFHC1
1270.97	-3.28825e-06	0.0014427	0.00315107	0.039035	HDC
2057.16	3.68542e-06	0.00144269	0.00315165	0.039035	KIF2C
213.345	-4.47403e-06	0.0014427	0.00314843	0.039035	MYO7B
236.421	-4.31508e-06	0.0014427	0.00315455	0.039035	SLC5A9
415.62	0.618324	0.617742	0.00315714	0.0390366	FAM58A
21.3312	-5.09322e-06	0.0014427	0.0031645	0.0391048	RPL21P75
391.781	-0.471698	0.461121	0.00316636	0.039105	DNAJC25
4315.52	0.476684	0.293967	0.00316968	0.0391182	ACO2
11601.4	0.426812	0.296374	0.0031711	0.0391182	ILF3
188.154	-7.14859e-06	0.0014427	0.00317596	0.0391555	LRP2BP
2078.16	0.411933	0.269318	0.00317936	0.0391747	CHMP2A
38.2221	0.947949	0.5636	0.00318339	0.039186	ADO
1748.26	0.473457	0.316276	0.00318396	0.039186	UNC45A
22.5936	-2.60883e-06	0.00144269	0.00318643	0.0391936	HNRNPA1P71
138.136	-4.43788e-06	0.00144269	0.00318845	0.0391958	SUMO1P3
237.518	-4.31626e-06	0.0014427	0.00319871	0.0392539	AK3P5
27.1928	-3.60476e-06	0.0014427	0.00319572	0.0392539	AL138752.2
7062.09	7.17489e-06	0.00144269	0.00319727	0.0392539	TUBA1B
318.453	-0.641365	0.524025	0.00320569	0.0393169	TEX9
1011.44	-5.13422e-06	0.0014427	0.00320809	0.0393236	ABCB1
1511.08	0.752307	0.558175	0.00321108	0.0393376	HIST1H4H
10.2306	-3.98783e-06	0.0014427	0.00322513	0.0394869	SSXP10
19.8614	-4.38527e-06	0.0014427	0.00322785	0.0394975	HAUS7
150.29	0.527915	0.355477	0.00322997	0.0395008	C11orf68
1308.94	-2.48363e-06	0.00144269	0.00323432	0.0395136	MUC12
137.685	0.650737	0.589625	0.00323474	0.0395136	THOC3
1623.2	-0.52661	0.501468	0.00324048	0.039561	USP12
562.254	0.681722	0.467411	0.00324322	0.0395717	OGFOD3
238.288	0.559658	2.19496	0.00324857	0.0396143	DAGLA
8012.66	-0.425833	0.368781	0.00325252	0.0396397	PHF3
1210.49	-2.45357	0.441037	0.00326273	0.0397413	FRS2
12133.3	0.403207	0.288729	0.00326574	0.0397553	HNRNPM
168.962	-2.99257e-06	0.00144269	0.0032717	0.0397986	LDHAL6B
30.7118	-1.12319e-06	0.0014427	0.00327304	0.0397986	MIR1185-2
756.241	0.779346	0.486032	0.00327688	0.0398225	CREB3L4
4520.6	-8.13963e-06	0.0014427	0.00328207	0.0398628	ADD3
167.274	-5.73451e-06	0.0014427	0.00328424	0.0398664	AL592310.1
119.543	0.776219	0.547973	0.00328816	0.0398912	SCAND1
1168	0.587126	0.429689	0.00329489	0.03995	TOR3A
1475.15	-0.490424	0.448854	0.00329721	0.0399554	EOGT
18.0967	0.729592	0.520645	0.00331644	0.0401656	SMCO4
1165.47	0.529949	0.339535	0.00332193	0.0402092	NFATC2IP
18674.7	-0.598655	0.491674	0.00333044	0.0402434	AKAP13
432.292	0.890576	0.697154	0.00332831	0.0402434	CDT1
2201.71	0.399625	0.274791	0.00332882	0.0402434	GGA3
783.293	0.515278	0.343829	0.00333612	0.0402699	GCC1
488.596	0.848906	0.635183	0.00333641	0.0402699	SLC39A4
158.517	-1.12785e-05	0.0014427	0.00334809	0.0403879	FTH1P16
673.814	1.25958	0.880733	0.00335098	0.0403999	PCSK6
8.37334	-3.9266e-06	0.0014427	0.00335311	0.0404026	FAM32BP
21.4577	0.742604	0.676025	0.00335598	0.0404143	MIR641
221.553	0.476936	0.326581	0.003359	0.0404277	SNRNP35
90.0914	1.49049	0.921166	0.00336433	0.040469	THEM6
48.3356	-2.06172e-06	0.00144269	0.0033678	0.0404853	RPL7P21
29.9134	-5.94571e-06	0.0014427	0.00336949	0.0404853	ZDHHC20P4
22.3971	-7.79639e-06	0.0014427	0.00337778	0.0404934	AMT
244.661	-4.09258e-06	0.00144269	0.00337432	0.0404934	CALM2P2
792.285	-2.94872e-06	0.00144269	0.00337754	0.0404934	IL1RL1
20173.2	-9.28273e-06	0.0014427	0.00337407	0.0404934	SOS1
35.6987	-1.26839e-06	0.0014427	0.00338436	0.0405494	AC080014.1
5483.54	8.91246e-06	0.00144269	0.00339565	0.0406618	VARS
611.016	9.66114e-06	0.00144269	0.00340217	0.0407169	CBX1
529.209	0.349831	0.448729	0.00340886	0.040774	EEFSEC
2945.12	0.567777	0.413676	0.00342143	0.0409014	MED24
10779.6	-5.1516e-06	0.00144269	0.00343607	0.0410199	ETS2
16.5352	-2.07511e-06	0.0014427	0.00343332	0.0410199	MIR569
5607.43	0.559246	0.41922	0.00343713	0.0410199	PLD3
20.9106	-5.5051e-06	0.0014427	0.00344742	0.0411196	AL139421.1
241.875	-7.08764e-06	0.0014427	0.0034498	0.0411249	GLUD1P3
228.658	-4.2218e-06	0.00144269	0.00345275	0.041137	RGS18
11519	2.44398	1.46256	0.00345552	0.041147	CEACAM5
2387.69	0.640199	0.523749	0.00346382	0.0412137	BANF1
977.587	0.6215	0.439183	0.003465	0.0412137	ZNF598
17.9013	1.00276	0.931007	0.00347068	0.0412583	AC069120.2
4385.12	1.0138e-05	0.00144269	0.00347395	0.041274	EMC1
318.99	0.528832	0.455489	0.00347805	0.0412996	CTU2
157.261	-1.18374e-06	0.0014427	0.00348774	0.0413685	MT1A
5897.11	-1.5674e-05	0.0014427	0.00348684	0.0413685	RABGAP1
18.2363	-3.20802e-06	0.00144269	0.00352227	0.0417549	AL157786.1
2591.55	0.580295	0.540342	0.0035292	0.0418137	DCXR
30488.5	0.71464	0.487346	0.00353318	0.0418375	P4HB
74.1069	-2.37236e-06	0.0014427	0.00354758	0.041838	CD207
239.401	4.36751e-06	0.00144269	0.00354417	0.041838	CDCA3
19509.8	-0.410222	0.430626	0.00354821	0.041838	KMT2A
266.527	1.45289	1.00954	0.00355322	0.041838	LYPD6
35.8131	1.34796e-06	0.0014427	0.0035484	0.041838	NKX6-1
1260.12	0.613123	0.496601	0.00355487	0.041838	RAE1
3427.2	-1.05903e-05	0.0014427	0.00355011	0.041838	SLC24A1
1007.13	0.495274	0.361733	0.0035534	0.041838	SMG9
586.534	-7.16282e-06	0.0014427	0.00353583	0.041838	TTC3P1
87.9823	-1.9343e-06	0.0014427	0.00355276	0.041838	VCX3B
1135.32	0.66694	0.506103	0.00354161	0.041838	VPS25
1123.84	-2.4932e-05	0.00144278	0.00357097	0.0420043	USP45
3216.7	-4.27384e-06	0.00144269	0.00357719	0.0420444	CSGALNACT1
5.65888	2.1802e-06	0.0014427	0.00357833	0.0420444	LRFN2
81.656	1.02205	0.715947	0.00358034	0.0420448	SPATC1L
18.4926	-2.72506e-06	0.00144269	0.00358244	0.0420462	AC009269.3
5179.56	-2.14204e-06	0.00144269	0.0035995	0.0422232	MUC6
6540.87	7.31862e-06	0.00144269	0.00360896	0.0423108	PSMB4
145.39	-7.33032e-06	0.0014427	0.00361316	0.0423367	ARG1
59.0418	-7.02524e-06	0.0014427	0.00362072	0.0424018	Z95152.1
674.517	-1.20959e-05	0.0014427	0.00363083	0.0424968	SBDSP1
33.9976	-5.17262e-06	0.0014427	0.00364454	0.0426339	AL355032.1
40.2811	-3.94677e-06	0.0014427	0.00365004	0.0426747	OR7E13P
71.0727	-4.77142e-06	0.00144269	0.00368553	0.0430661	AL590556.1
4.81639	-1.75555e-06	0.0014427	0.00369216	0.0430962	AC093334.1
82.1953	1.11502	0.699391	0.00369163	0.0430962	WDR97
518.246	0.737951	0.493965	0.00369751	0.0431112	MAP3K10
56.388	0.925251	0.740864	0.00369712	0.0431112	RMI2
754.926	0.748902	0.599176	0.00370295	0.043147	PNPO
113.022	3.89327e-06	0.0014427	0.00370463	0.043147	TRIM7
5722.84	7.63096e-06	0.00144269	0.00370961	0.0431677	RAN
3531.1	0.644289	0.53899	0.00371047	0.0431677	STOML2
655.522	-2.18148e-06	0.00144269	0.00371439	0.0431694	FOSL1
3521.2	0.683814	0.798193	0.00371467	0.0431694	SLC25A39
23.4543	0.974359	0.737626	0.00372228	0.0432341	BORCS6
916.088	0.797751	0.518459	0.00372884	0.0432867	MBOAT7
238.36	-4.8955e-06	0.0014427	0.0037376	0.0433647	FTH1P20
4913.01	0.328995	0.264144	0.00374583	0.0434365	MTCH1
569.68	0.620532	1.08195	0.00375622	0.0435333	ATOX1
145.087	-8.93349e-06	0.0014427	0.00376091	0.0435638	RSPH4A
2483.92	-9.77121e-06	0.00144269	0.00377037	0.043636	CDC40
1213.58	0.599927	0.896903	0.00377329	0.043636	NDUFS8
169.597	-4.30739e-06	0.0014427	0.00377217	0.043636	NKD1
787.118	1.03209	0.667834	0.00377903	0.0436786	SORD
24.4116	1.58796	1.05402	0.00378294	0.0437001	NXF3
113.06	-1.36755e-06	0.0014427	0.0037971	0.0437895	AREGB
3658.04	-0.438512	0.699806	0.00379892	0.0437895	PHF10
37.6121	1.08222	0.68891	0.00379829	0.0437895	RDM1
2423.21	0.387714	0.33959	0.00379408	0.0437895	RPTOR
43.9366	-8.42267e-06	0.0014427	0.00380269	0.0438093	RPL5P12
210.069	-3.03153e-06	0.00144269	0.00381389	0.0439134	AC084824.1
2678.46	0.50309	0.417811	0.00381586	0.0439134	ARFGAP1
1267.21	-2.68899e-06	0.0014427	0.00382132	0.0439524	ANXA10
1540.41	-7.2769e-06	0.0014427	0.00382865	0.0439619	DISP1
449.082	-4.77679e-06	0.0014427	0.00382776	0.0439619	GTF2IRD2
8396.56	6.76269e-06	0.00144269	0.00382775	0.0439619	LMNB2
1819.94	-3.52886e-06	0.0014427	0.00383042	0.0439619	ZNF331
1191.37	-5.90612e-06	0.0014427	0.00383583	0.0439767	CCDC7
449.934	0.624385	0.483996	0.00383457	0.0439767	NXT1
16.4189	-2.60668e-06	0.0014427	0.00384032	0.0440043	NDUFB4P6
125.656	-6.26061e-06	0.0014427	0.00384599	0.0440456	UBE2V1P1
19.8199	-3.44543e-06	0.0014427	0.00385662	0.0441436	RPL21P135
240.946	0.605581	0.619066	0.00386388	0.0441539	CDC42EP1
61.6192	-1.75303e-06	0.0014427	0.00386257	0.0441539	CHST9
41.8386	-2.97269e-06	0.0014427	0.00386146	0.0441539	NPM1P30
18207.9	-7.8737e-06	0.0014427	0.00386583	0.0441539	PTPN13
807.47	0.597702	0.422892	0.00386934	0.0441703	XYLB
1415.59	0.789021	0.596328	0.00387679	0.0442079	ATAD3A
581.607	1.06945e-05	0.00144269	0.00387525	0.0442079	SIVA1
10504.6	-0.275632	0.197493	0.00388503	0.0442781	FRYL
162.424	0.642988	0.590518	0.00388976	0.0443082	SSSCA1
51.0628	-5.23813e-06	0.0014427	0.00389472	0.0443296	AL138752.1
376.863	-4.96546e-06	0.0014427	0.0038958	0.0443296	NLGN3
41.222	-4.76729e-06	0.0014427	0.0039047	0.0443732	AL669831.4
664.882	1.16103	0.789617	0.00390476	0.0443732	ARNT2
1682.66	-3.13052e-06	0.0014427	0.00390589	0.0443732	CP
999.295	0.609021	0.461665	0.0039104	0.0443927	SELENOS
335.863	0.514412	0.696729	0.00391178	0.0443927	TXNDC5
768.331	0.918592	0.656481	0.00392244	0.0444899	CEP72
5.00995	-6.38595e-07	0.00144269	0.00394232	0.0446916	DDX10P2
5295.93	0.607124	0.438759	0.00394804	0.0447325	INTS1
10628.9	-0.714703	0.723918	0.00395389	0.044775	MYO1E
2218.59	8.98504e-06	0.00144269	0.00398206	0.04507	PLBD2
49.6237	-4.81039e-06	0.0014427	0.00398945	0.0451056	AK8
9720.68	9.90489e-06	0.00144269	0.00398905	0.0451056	ILF2
116.916	0.802858	0.580077	0.00399458	0.0451396	LRFN3
1597.43	0.570572	0.412263	0.00400593	0.0452198	GMDS
730.581	0.340775	0.26455	0.00400569	0.0452198	P2RX4
353.881	-2.74399e-06	0.00144269	0.00401578	0.0453069	RBMS1P1
3192.33	-2.87338e-06	0.00144269	0.00402032	0.0453231	HBA1
570.677	0.452828	0.332796	0.00402147	0.0453231	ZNF557
123.45	-5.19786e-06	0.0014427	0.0040296	0.0453906	CYSLTR1
54.0257	-5.00439e-06	0.0014427	0.00404236	0.0454862	AC004884.1
1096.17	1.54945	1.03654	0.00404075	0.0454862	MYCL
35.6179	1.46115	0.963962	0.0040524	0.045575	EPOP
54.3065	-1.83976e-06	0.0014427	0.00405602	0.0455917	ANKRD1
152.897	-8.89997e-06	0.0014427	0.00406754	0.045694	C19orf68
76.6556	1.57812	1.33301	0.00407158	0.045694	LRRIQ4
1236.26	0.509554	0.463618	0.00407011	0.045694	PRPSAP1
12.205	-2.88857e-06	0.00144269	0.00407867	0.0457495	MIR340
940.478	0.793273	0.552669	0.00409686	0.0459051	H2AFJ
24.1599	-6.31845e-06	0.0014427	0.0040954	0.0459051	TPT1P6
857.544	-8.11424e-06	0.0014427	0.00410126	0.0459302	TARSL2
4762.51	-5.43421e-08	0.00144269	0.00410522	0.0459469	DIAPH2
473.429	0.563688	0.599871	0.00410707	0.0459469	SLC35F6
3946.57	-0.467916	0.503688	0.0041174	0.046011	ATP7A
5622.48	-6.80553e-06	0.0014427	0.00411929	0.046011	MTUS1
595.106	4.69744e-06	0.00144269	0.00411871	0.046011	ZWINT
2860.92	-4.25659e-06	0.00144269	0.00413631	0.0461526	PDE5A
1482.99	0.770639	0.602631	0.00413508	0.0461526	SLC39A11
347.341	-9.31316e-06	0.00144271	0.00413884	0.0461566	AL391058.1
98.6304	-3.84166e-06	0.0014427	0.00414123	0.0461591	AL590627.1
11199.2	-4.58238e-06	0.0014427	0.00414436	0.0461698	KDM6B
13345.9	-1.96995e-06	0.00144269	0.00415692	0.0462854	HIPK3
682.739	0.492993	0.372901	0.00417259	0.0464357	TMEM120A
49.5101	-7.51203e-06	0.0014427	0.00418058	0.0464759	AC097658.1
281.904	8.39442e-06	0.00144269	0.00417936	0.0464759	TMEM208
643.057	0.418653	0.38555	0.00418403	0.04649	CSRNP2
44.2559	-2.29809e-06	0.00144269	0.00419504	0.046571	AC126389.1
4897.59	0.691276	0.75424	0.00419571	0.046571	CLPTM1L
2052.76	9.57925e-06	0.00144269	0.00420018	0.046572	CD276
303.826	-9.5251e-06	0.00144269	0.00419876	0.046572	CGGBP1
436.335	1.60387e-05	0.00144269	0.00420454	0.0465771	ACD
15207.1	0.639685	0.412068	0.00420501	0.0465771	PLXNB2
113.093	0.783499	0.595801	0.00421481	0.0466302	MRPS28
62.0444	-3.0144e-06	0.0014427	0.00421858	0.0466302	SNORA16B
325.253	0.786768	0.579186	0.00421239	0.0466302	TARBP2
9373.16	0.680178	0.664499	0.00421771	0.0466302	YWHAQ
16.1485	0.881819	0.820322	0.00422776	0.0467029	ACTL10
1611.59	1.15097	0.768885	0.00422955	0.0467029	BCAT2
976.219	1.64352	1.09319	0.00423645	0.0467548	PRSS3
165.034	-9.56557e-06	0.00144269	0.00424177	0.0467892	PABPC1P1
526.315	0.404807	0.400112	0.00424757	0.046829	ASB8
24.8658	-5.09739e-06	0.0014427	0.00425377	0.0468358	DDX47
539.796	3.95852e-06	0.00144269	0.00425621	0.0468358	HIST1H4L
935.479	1.24432e-05	0.0014427	0.004257	0.0468358	NUDCD1
977.834	-1.59988e-05	0.0014427	0.00425531	0.0468358	ZNF24
1271.78	6.91836e-06	0.00144269	0.00426167	0.0468629	MCM5
38.6659	-4.09075e-06	0.0014427	0.00426796	0.0469079	MIR624
268.128	-5.38819e-06	0.00144269	0.00427018	0.046908	ZFP91
1570.26	-1.04101e-05	0.0014427	0.00427352	0.0469205	ATMIN
48.1053	-0.643322	0.710627	0.00429041	0.047033	AC022018.1
325.871	0.569008	3.02162	0.00428637	0.047033	ANKRD13B
4075.21	-1.66182e-05	0.0014427	0.00428909	0.047033	ZNF609
272.113	-4.94642e-06	0.0014427	0.00429507	0.0470356	ADGRG2
90.067	-2.43896e-06	0.0014427	0.00429295	0.0470356	OR1L4
1909.46	3.20387e-06	0.00144269	0.00430432	0.0471127	CDC20
3291.66	7.4614e-06	0.00144269	0.00430926	0.047132	PRDX6
10088	-7.22956e-06	0.00144269	0.00431051	0.047132	SENP6
7.70949	-0.996958	0.855332	0.00431742	0.0471833	AC109587.1
1397.62	-8.60466e-06	0.0014427	0.00433554	0.0473569	MTMR10
121.284	-2.92715e-06	0.0014427	0.00434085	0.0473879	ATP5G1P6
1124.12	0.339729	0.505802	0.00434284	0.0473879	NOB1
70.0397	-1.28573e-06	0.00144269	0.00434971	0.0474039	FAM135B
65.9515	-7.46557e-06	0.0014427	0.0043484	0.0474039	HMGB1P14
478.279	0.799989	0.69917	0.00435099	0.0474039	PAFAH1B3
246.761	7.40745e-06	0.00144269	0.00435741	0.0474496	C20orf27
106.887	0.817054	0.610882	0.00438308	0.0477047	ABHD8
9.10557	-1.83777e-06	0.00144269	0.00439295	0.0477877	AC055764.1
400.428	-5.51173e-06	0.0014427	0.00440558	0.0479005	FTH1P4
26674.9	-1.51303e-06	0.00144269	0.00441291	0.0479313	CDR1
3191.68	-7.8198e-06	0.00144269	0.00441127	0.0479313	MAPK6
1111.66	-5.15495e-06	0.00144269	0.0044196	0.0479794	GBE1
43.037	-4.30023e-06	0.00144269	0.00442301	0.0479919	GDI2P2
195.071	-5.74427e-06	0.0014427	0.00443076	0.0480514	ZNF876P
27.2406	-6.59968e-06	0.0014427	0.0044436	0.0480926	FNTAP2
1284.24	1.09182	0.813027	0.0044371	0.0480926	INAVA
4089.86	-0.600905	0.661888	0.00443945	0.0480926	SATB1
1030.96	0.523548	0.663558	0.00444337	0.0480926	SLC41A3
516.877	0.413607	0.62563	0.00445662	0.0481601	EMC8
39.7839	1.15358	0.922298	0.00445554	0.0481601	SLURP1
38995	-1.33029e-05	0.00144269	0.0044549	0.0481601	WNK1
2446.51	7.01682e-06	0.00144269	0.00446049	0.0481773	ATP6V0B
20.4059	-2.2704e-06	0.00144269	0.00446589	0.0482112	AC027237.3
177.402	4.91646e-06	0.00144269	0.00447129	0.048245	TRIB3
35.2457	2.17813e-06	0.00144269	0.00447475	0.0482521	GABPB1-AS1
137.413	-3.9648e-06	0.00144269	0.00447648	0.0482521	TRPC4
37.7231	-3.59441e-06	0.0014427	0.00448202	0.0482873	AL096712.1
162.244	7.88423e-06	0.00144269	0.00448739	0.0483206	TMEM177
667.684	0.633178	0.563204	0.00448976	0.0483217	PLIN3
3088.29	-6.26202e-06	0.00144269	0.00450627	0.0483378	AASS
4.76227	-1.16711e-06	0.00144269	0.00450139	0.0483378	AL353691.2
4480.76	-5.1385e-06	0.00144269	0.00450716	0.0483378	FLT1
1845.43	0.699723	0.542972	0.00450579	0.0483378	MEN1
175.886	7.09403e-06	0.00144269	0.00450512	0.0483378	MFSD13A
392.517	0.752474	0.563651	0.0044947	0.0483378	PCTP
22.5473	-5.28707e-06	0.00144269	0.00449792	0.0483378	RPL23P8
10749.5	-8.59666e-06	0.0014427	0.00451207	0.048366	SREK1
176.717	0.89658	0.660667	0.00452338	0.0484628	FZD5
627.379	-5.08841e-06	0.00144269	0.00452918	0.048495	DTWD1
89.9508	2.3527e-06	0.00144269	0.00453095	0.048495	TIMD4
107.058	-5.85549e-06	0.0014427	0.00454086	0.0485245	AC011933.1
39.9231	-5.28951e-06	0.0014427	0.00454284	0.0485245	AC092747.2
234.812	0.576205	0.433399	0.00453702	0.0485245	MRPS2
280.713	0.608019	0.500318	0.00454223	0.0485245	NT5C
1579.99	5.48032e-06	0.00144269	0.00454511	0.0485245	SLC9A3R1
8506.91	7.16699e-06	0.00144269	0.0045629	0.04869	HYOU1
1174.91	0.62812	0.49059	0.00456657	0.0487047	ZNF687
67.5104	3.84838e-06	0.00144269	0.00458113	0.0488131	CDC20P1
190.5	1.28654e-05	0.00144269	0.00458132	0.0488131	ZNF174
501.494	4.5186e-06	0.00144269	0.00458638	0.0488425	MAD2L1
20.2004	-9.97905e-07	0.0014427	0.00458917	0.0488478	MIR154
[truncated: 55,355 more rows]
