# Supplementary material for: Predictive molecular biomarkers for determining neoadjuvant chemosensitivity in muscle invasive bladder cancer
Source: Oncotarget. 2022 Nov 2;13:1188–200. doi: 10.18632/oncotarget.28302 (PMC9629806; doi:10.18632/oncotarget.28302)
Supplement: Supplementary file 3 [file oncotarget-13-28302-s003.xlsx]

## Sheet: Sheet1
Supplementary Table 2: Significant genes in validation cohort
baseMean	log2FoldChange	lfcSE	pvalue	padj	gene
61.7285	3.89993e-07	0.0014427	9.15419e-13	2.16771e-08	TRIM48
42.5713	3.77587e-07	0.0014427	3.38125e-12	2.66893e-08	GAGE12H
44.0918	3.81935e-07	0.0014427	2.93532e-12	2.66893e-08	TRIM51HP
34.8173	-6.60564e-08	0.0014427	7.96624e-12	2.77718e-08	CHEK2P2
38.0101	3.01795e-07	0.0014427	5.39755e-12	2.77718e-08	IFNA17
35.2734	4.27297e-07	0.0014427	7.5216e-12	2.77718e-08	IGKV2-28
33.601	3.75107e-07	0.0014427	9.38236e-12	2.77718e-08	OR2M5
33.601	3.75107e-07	0.0014427	9.38236e-12	2.77718e-08	PRAMEF4
31.9285	3.65466e-07	0.0014427	1.19409e-11	3.14178e-08	CHAT
28.5836	3.5522e-07	0.0014427	2.04455e-11	4.8415e-08	RBMY1E
27.3673	3.52636e-07	0.0014427	2.55626e-11	5.50293e-08	MC3R
25.0867	-9.08753e-07	0.0014427	4.05688e-11	8.00558e-08	GOLGA8DP
24.1744	3.03667e-07	0.0014427	4.96703e-11	8.40138e-08	DEFA3
24.6306	5.72786e-07	0.0014427	4.66531e-11	8.40138e-08	PRAMEF2
23.2622	3.35893e-07	0.0014427	6.17493e-11	9.74815e-08	OR4C13
22.502	4.60949e-07	0.0014427	7.44107e-11	1.10128e-07	SSX8
22.1979	3.16063e-07	0.0014427	8.03635e-11	1.11942e-07	UBTFL7
21.5898	3.41238e-07	0.0014427	9.42415e-11	1.2398e-07	AC239801.1
20.9816	3.34099e-07	0.0014427	1.11155e-10	1.38534e-07	IFNA10
20.5255	3.35441e-07	0.0014427	1.26856e-10	1.43045e-07	AP004243.1
20.6775	3.37207e-07	0.0014427	1.20947e-10	1.43045e-07	AP006587.4
20.0694	3.29181e-07	0.0014427	1.44611e-10	1.55654e-07	AL049812.1
233.407	8.47294e-07	0.0014427	1.09426e-07	0.000110859	PSG6
57.3172	10.7265	3.46962	1.12357e-07	0.000110859	PTPN20CP
132.024	6.55613	1.83108	3.85684e-07	0.00036532	ERVV-2
115.993	-2.32894e-06	0.0014427	4.83813e-07	0.000440642	HSPB6
371.195	6.83823	1.53854	6.14965e-07	0.000539347	SNTG1
9205.53	-2.10839e-06	0.0014427	9.52943e-07	0.000805918	KRT13
130.379	7.36475e-07	0.0014427	1.1899e-06	0.000971618	USP17L14P
1195.68	2.97814	0.70856	1.80384e-06	0.00142383	QPCT
482.548	4.90093	1.49433	2.52331e-06	0.00189534	AADAC
25.4271	5.6196	1.32247	2.56127e-06	0.00189534	FOXA3
402.378	2.45014	0.628666	4.74742e-06	0.00340663	ADCY1
305.93	-2.73612	0.769835	6.95943e-06	0.00470855	ADSSL1
24.2331	8.89944	3.28695	6.86285e-06	0.00470855	SYNPR
177.578	-3.86954e-06	0.0014427	7.25682e-06	0.00477337	HLA-K
54.7296	4.66633	1.36914	8.75364e-06	0.00560233	HSD3B1
63.6991	4.53503	1.21628	1.02349e-05	0.00637798	IGSF5
37.9653	7.44303	2.24104	1.28565e-05	0.00780619	TRIM51JP
23.6098	6.13672	2.244	1.32883e-05	0.00786665	IL36RN
195.112	6.93098	1.97583	1.46261e-05	0.00844749	GUCA2A
101.672	3.9229	1.76095	1.61138e-05	0.0090851	USP8P1
26.89	9.0283	3.38916	1.7294e-05	0.00930731	ADAM30
22.8204	4.45808	1.20365	1.69974e-05	0.00930731	KCTD16
963.421	2.47647	0.70209	1.90845e-05	0.0100427	NRCAM
25.152	5.00372	1.67305	3.65634e-05	0.0188222	FBXO47
1672.55	-1.3374	0.43167	4.58048e-05	0.0230778	MLLT3
15.4652	5.07903	1.53328	4.78209e-05	0.0235916	AP000620.1
30.3883	1.20669e-06	0.0014427	5.53557e-05	0.0267515	OR4F2P
17.3172	8.4455	3.37948	5.69744e-05	0.0269831	OR2J3
6670.19	4.35242	1.47913	6.46074e-05	0.029632	LRP2
14.6322	5.17487	1.72735	6.50702e-05	0.029632	PPIAP14
28.3728	2.44792	0.821575	8.34525e-05	0.037286	DYNLRB2
32.597	2.80526	0.970123	8.70308e-05	0.0381646	OR2AE1
14.5082	4.04249	1.46118	9.45617e-05	0.0407131	YWHAEP7
20.2812	1.33011e-06	0.0014427	0.000108194	0.0457506	PNLIPRP3
91.7009	3.12388	1.41048	0.000133914	0.0525965	CPNE4
32.398	3.92894	1.27355	0.000128512	0.0525965	HMGB1P4
25.2903	5.05969e-07	0.00144269	0.000132899	0.0525965	POM121L3P
56.8181	6.29268e-07	0.0014427	0.000134396	0.0525965	TRIM51GP
111.622	3.98574	1.6271	0.000135489	0.0525965	VWA5B1
650.625	-1.74829e-06	0.0014427	0.000139061	0.0531122	CFD
36.6838	9.13915e-07	0.0014427	0.000142837	0.0536886	TRIM64FP
183.893	3.53774	2.28208	0.000161716	0.0589145	AC011493.1
91.118	5.59396	1.99475	0.000161537	0.0589145	NR0B1
36.2309	1.48434e-06	0.0014427	0.000166416	0.0597079	UGT2B24P
16.4886	1.72956e-06	0.0014427	0.000180689	0.0620103	PARP4P2
19.2165	3.05371	1.04271	0.000175681	0.0620103	PKP4P1
33.2457	2.11799e-07	0.00144269	0.000179773	0.0620103	SFTPA2
59.0525	-2.89526e-07	0.0014427	0.000188639	0.0638138	SLC6A5
15.1096	4.17402	1.48908	0.00020111	0.0670745	IL19
13048.2	-1.518e-06	0.0014427	0.000204015	0.0670983	FHL1
28.1845	1.06294e-06	0.0014427	0.000236727	0.0767903	TRIM51BP
87.6183	3.69957e-07	0.0014427	0.000241161	0.0771715	PAGE2
127.024	2.07815	0.8194	0.0002503	0.0790281	2021-09-03
34.6081	1.10447e-06	0.00144269	0.000258155	0.0796156	ADGRG7
31.9984	6.29717e-07	0.00144269	0.000259636	0.0796156	TAT
148.704	2.22171	0.949737	0.000262247	0.0796156	TCHH
37.7572	2.73038	1.05234	0.000291804	0.0816551	AC013356.1
24.8503	-5.74432e-06	0.0014427	0.000297244	0.0816551	CKS1BP1
93.4541	6.01853	2.23999	0.000292013	0.0816551	GAGE1
114.358	2.61849	0.951754	0.000279784	0.0816551	GDPD4
84.3118	2.82895	1.14833	0.000295203	0.0816551	GSTM2P1
18.7674	3.23607	1.50131	0.000297999	0.0816551	HNRNPA1P55
10.5945	1.75379e-06	0.0014427	0.0003	0.0816551	KCNE2
1126.06	4.04579	1.48149	0.000282848	0.0816551	KRT81
864.049	3.43324e-07	0.0014427	0.000288578	0.0816551	PPBP
4020.25	6.12003e-07	0.0014427	0.00030915	0.0831894	AKR1B10
40.9321	5.75192e-07	0.0014427	0.000313728	0.0834729	FRMD7
36.8479	8.40485e-07	0.0014427	0.000328306	0.0845407	GHRHR
21.1514	7.99539e-07	0.00144269	0.000326369	0.0845407	OR10V2P
14.3156	4.7745	2.07088	0.000332022	0.0845407	OR2J2
20.1385	4.75855	1.85439	0.000329593	0.0845407	OR6S1
27.9657	4.67116e-07	0.0014427	0.000353055	0.0880046	KIR3DL1
975.993	3.35898	4.41084	0.000353059	0.0880046	SULT1E1
350.889	1.68024e-06	0.0014427	0.000363012	0.0895431	SCEL
12.8081	1.47155e-06	0.0014427	0.000367373	0.0896843	ME2P1
18.2137	1.09631e-06	0.0014427	0.000384692	0.0929543	FGG
221.17	1.15582e-06	0.0014427	0.000391257	0.0935856	CACNG4
40.3178	8.14194e-07	0.0014427	0.000400239	0.0947766	OR2M2
129167	-1.13151e-06	0.0014427	0.000404689	0.0948814	MUC4
1392.22	4.48081e-07	0.0014427	0.000427114	0.0975769	IGHV3-66
27.7919	-2.49707e-06	0.0014427	0.000430463	0.0975769	IRX5
41.7934	7.99143e-07	0.0014427	0.000432668	0.0975769	PRMT8
28.6016	1.37285e-06	0.0014427	0.000422148	0.0975769	SLC6A20
30.3647	2.52395	0.999886	0.000448032	0.100089	PPIAP9
302.578	1.98567	1.82737	0.00048413	0.107142	CHI3L2
12562.7	-1.58235e-06	0.0014427	0.000509673	0.11175	TNXB
27.3791	1.06071e-06	0.0014427	0.000583744	0.118146	GAGE12J
807.708	4.47844e-07	0.0014427	0.000577426	0.118146	KRT1
20.2383	1.08555e-06	0.0014427	0.000566745	0.118146	OR5H14
18.6529	8.85097e-07	0.0014427	0.000560868	0.118146	OR5K1
53.9677	2.95632	1.60456	0.000575827	0.118146	RIMKLA
798.047	1.85754	0.753112	0.000554983	0.118146	SPAG17
14.4443	1.89518e-06	0.0014427	0.000579311	0.118146	TMCO2
94.6358	3.24397	2.18194	0.000574931	0.118146	TTPA
37.3426	5.30567e-07	0.0014427	0.000581339	0.118146	USP17L4
56.7289	1.45069e-06	0.0014427	0.000622689	0.121862	ESPNP
15.4027	1.35635e-06	0.0014427	0.000618082	0.121862	OPN5
62.905	1.59197	0.690129	0.000607617	0.121862	RFESD
40.5548	7.55848e-07	0.0014427	0.000619851	0.121862	SNORD115-10
15.2102	3.23462	1.31052	0.000637817	0.123799	RPL23AP37
52.2742	5.23426e-07	0.0014427	0.000661562	0.125326	GRM1
58.9027	4.71104e-07	0.0014427	0.000660851	0.125326	KRT34
31.2618	7.44915e-07	0.0014427	0.000658709	0.125326	UGT2B10
431.501	-6.42783e-07	0.0014427	0.00067027	0.125968	ELOA3
19.5282	3.37475	1.41623	0.00068346	0.126328	CEACAM20
13.6977	-1.17533e-06	0.0014427	0.000698858	0.126328	DCAF12L2
40.0581	2.9503	2.05917	0.000695199	0.126328	GABRB2
5624.28	3.34758e-07	0.0014427	0.000692732	0.126328	KRT6B
240.455	-7.81509e-07	0.00144269	0.000680689	0.126328	RP1
304.804	1.97572e-06	0.0014427	0.000705494	0.126561	COL22A1
39.5902	7.48158e-07	0.0014427	0.000726293	0.129313	SCN10A
12.2674	1.18877e-06	0.0014427	0.000739814	0.130737	ASAH2
26.9474	4.75796e-08	0.0014427	0.000750711	0.13168	SLC6A19
26.9392	4.74056e-07	0.00144269	0.000763001	0.132852	USH1G
677.624	1.22655e-06	0.00144269	0.000797981	0.137928	CKB
10.296	1.84723e-06	0.0014427	0.000848648	0.144607	C4orf51
2330.64	4.07608e-07	0.0014427	0.000848832	0.144607	KRT16P6
85.493	7.83904e-07	0.0014427	0.000877247	0.14838	CHODL
29.8556	2.24976e-07	0.0014427	0.000890797	0.149603	KIR2DP1
59.6255	5.52949e-07	0.0014427	0.000897924	0.149738	ERICH6B
13.1312	9.02249e-07	0.00144269	0.000917171	0.150824	GFAP
344.585	1.79539	0.827134	0.000911201	0.150824	SYT7
18.6074	7.05414e-07	0.00144269	0.000925419	0.151131	TRAV1-1
38.8174	4.59038e-07	0.0014427	0.000959679	0.152518	FOXD2
49.5386	1.11613e-06	0.00144269	0.000950128	0.152518	MYLK2
72.1682	1.28533e-06	0.0014427	0.00095937	0.152518	SLC39A2
2584.43	-1.21335e-06	0.0014427	0.000951326	0.152518	ZBTB16
14.0189	8.78324e-07	0.0014427	0.000981517	0.153004	AC068538.1
29.4382	1.54595e-06	0.0014427	0.000982117	0.153004	EXD1
224.792	1.66083	0.883433	0.000977114	0.153004	KCNK5
12.8032	1.36048e-06	0.0014427	0.00101844	0.153854	AL133412.1
629.153	-3.79174e-06	0.0014427	0.00102006	0.153854	AR
55.9137	2.55213	1.1845	0.00101015	0.153854	CDHR2
19.6383	-3.52493e-06	0.0014427	0.000999754	0.153854	TPT1-AS1
29.2552	1.82196e-06	0.0014427	0.00100664	0.153854	TRPV5
155.277	1.4301e-06	0.0014427	0.00103641	0.15447	B3GALT5
44.3947	4.34408	2.07269	0.00103719	0.15447	ELOA3D
44.5544	4.16573	1.90818	0.00109034	0.1584	DGKK
112.275	3.17534	1.48441	0.00108112	0.1584	PDE11A
33.3406	2.99129e-07	0.0014427	0.00107431	0.1584	PPIAL4G
31.4762	2.5396	2.18949	0.0010897	0.1584	SLC12A5
35.7001	2.33512	1.0864	0.00110407	0.159417	RPL23AP83
33077.5	-1.29394e-06	0.0014427	0.00114303	0.163054	DES
24.2066	3.53757	1.72613	0.00114118	0.163054	HYAL4
26.5783	5.41129e-07	0.0014427	0.00117988	0.16327	AC007993.1
29181.4	-1.4008e-06	0.0014427	0.00118294	0.16327	EGR1
18.6769	2.9767e-07	0.0014427	0.0011997	0.16327	KIR2DL1
529.251	1.52579e-06	0.00144269	0.00117374	0.16327	PPM1E
41.1128	5.47136e-07	0.0014427	0.00117762	0.16327	PRAMEF11
30.3674	1.98321e-07	0.0014427	0.00119186	0.16327	RBMY1A1
552.376	-3.02317e-06	0.0014427	0.00119212	0.16327	SHROOM2
16.7489	7.98116e-07	0.00144269	0.00119676	0.16327	SLC5A8
5300.6	1.22376e-06	0.00144269	0.00121399	0.16427	UPK1B
493.098	4.01132e-07	0.0014427	0.00122551	0.164887	IGHV3OR15-7
9.31595	2.60387e-06	0.0014427	0.00125154	0.167331	AC006026.1
17.739	3.33025	1.63068	0.0012793	0.167331	AC087491.1
35.1825	8.62177e-08	0.0014427	0.00128607	0.167331	AFP
226.318	1.74736	1.27005	0.00127042	0.167331	KRT8P36
29.5547	1.11267e-06	0.0014427	0.00126596	0.167331	SATL1
5858	2.22051	1.77467	0.00128588	0.167331	SPP1
11.8942	3.70755	1.72426	0.00129905	0.168095	IRGM
22.5738	8.27257e-07	0.0014427	0.00131254	0.168919	KCNH6
21.5416	2.49335e-07	0.0014427	0.00133782	0.171241	OR2M3
38.3761	5.80711e-07	0.0014427	0.00138782	0.176685	CFHR5
11.5801	1.55285e-06	0.0014427	0.00142815	0.180849	AC069181.1
394.074	4.14539e-07	0.0014427	0.00145552	0.183333	IGKV1D-17
9.9701	1.04691e-06	0.0014427	0.00149267	0.18506	ACTR3BP3
20.4773	2.46625e-07	0.0014427	0.00148975	0.18506	PGA3
15.9311	2.80773	1.47656	0.00148747	0.18506	SLC25A38P1
277.295	6.83351e-07	0.00144269	0.00151768	0.185462	IGFL1
7.55886	1.39979e-06	0.0014427	0.00151174	0.185462	MIR140
28.1388	2.22596	1.12574	0.00151941	0.185462	MYLKP1
24.1418	7.62979e-07	0.0014427	0.00153625	0.185604	TRIM51CP
37.2805	4.53009e-07	0.0014427	0.00153616	0.185604	TSPY15P
16.7004	2.89788e-07	0.0014427	0.00154739	0.186001	SPANXD
36.8087	6.13693e-07	0.0014427	0.00157378	0.187272	AC136944.3
91.8402	1.26814e-06	0.0014427	0.00156931	0.187272	ARMC3
3172.39	1.81536	0.918717	0.00158472	0.187631	ABCA13
20.3653	1.14876e-06	0.0014427	0.00164213	0.19346	ARSH
49.6517	1.32471e-06	0.0014427	0.00165362	0.19385	DDX4
6.92588	1.27005e-06	0.0014427	0.00167223	0.194822	HTR1E
123.469	1.941	1.10733	0.00167836	0.194822	TTC23L
5.93318	1.77704e-06	0.0014427	0.001724	0.197219	MIR30B
193.797	2.32381	1.20704	0.00172285	0.197219	PIFO
42.5423	6.21628e-07	0.0014427	0.0017204	0.197219	PPP1R3A
23.7378	3.10826	2.11981	0.00173529	0.197556	CYP4F2
65.1244	3.00855	1.55095	0.00176434	0.198951	BTNL3
330.417	-4.55353e-06	0.0014427	0.00175719	0.198951	GSPT2
31.0322	-1.425	0.928019	0.00180317	0.202366	AC091390.4
16.8478	1.42783e-06	0.0014427	0.00181621	0.202867	PPEF2
46.9473	5.29646e-07	0.0014427	0.00183064	0.203519	SLC34A2
16.4926	7.05951e-07	0.00144269	0.00184042	0.20365	MATN4
20.2303	2.12114	1.17546	0.00185057	0.203821	AL513175.1
96.1078	1.09622e-06	0.0014427	0.00190223	0.203948	AC136428.4
90.0734	1.52883e-06	0.00144269	0.00186393	0.203948	AKR1B10P1
13.2255	5.50904e-07	0.0014427	0.00189697	0.203948	AL353705.3
112.925	1.53181	0.849097	0.00189643	0.203948	RSPH1
115.356	1.53829e-06	0.00144269	0.0019034	0.203948	TLE6
16.7909	6.21483e-07	0.0014427	0.00187122	0.203948	TSPY12P
14.6237	1.72413	0.957788	0.00192454	0.205284	NAP1L1P1
17.8688	2.34547e-07	0.0014427	0.00199056	0.211375	SH2D5
17.7615	1.32584e-06	0.0014427	0.00201313	0.212762	CFAP77
1260.83	1.65361	1.06913	0.0020216	0.212762	MACC1
50.6662	7.87896e-07	0.00144269	0.00204323	0.213537	HCN1
175.912	1.71355e-06	0.0014427	0.002047	0.213537	MYPN
184.302	1.3909	0.818218	0.00207623	0.213716	AGAP10P
28.1887	4.00913e-07	0.0014427	0.00206008	0.213716	GSTA5
13.2704	2.45247e-07	0.0014427	0.00209384	0.213716	KIRREL2
25.4669	1.29044e-06	0.0014427	0.0020855	0.213716	2021-09-14
22.7653	1.91513e-07	0.0014427	0.00209252	0.213716	SNORD115-43
28.0902	1.93765	1.07821	0.00210287	0.213717	ABRA
15.3569	1.18726e-06	0.0014427	0.00217169	0.219768	GAD2
23.0605	1.11034e-06	0.0014427	0.00222045	0.220335	AC116337.1
27.6362	3.2678e-07	0.0014427	0.00220907	0.220335	GH1
19.0607	2.11245e-07	0.0014427	0.00222382	0.220335	MUC7
24.1761	3.73731e-07	0.00144269	0.00222258	0.220335	SERPINA4
67.9254	1.97198e-06	0.0014427	0.00220188	0.220335	VWA3B
840.504	-2.69873e-06	0.0014427	0.00223319	0.220341	WASHC1
15.9437	8.24785e-07	0.00144269	0.00225247	0.220407	C20orf197
136.305	1.25265e-06	0.0014427	0.00224462	0.220407	SI
172.554	-1.4339e-06	0.0014427	0.00227381	0.220596	NPY6R
100.552	1.01837e-06	0.00144269	0.00228235	0.220596	PATE2
6822.76	5.61912e-07	0.0014427	0.0022696	0.220596	PSG4
8.34087	1.77428e-06	0.0014427	0.00230247	0.220722	AC118282.1
21.374	1.25063e-06	0.0014427	0.00230238	0.220722	FGA
163.669	1.66183e-06	0.0014427	0.00231161	0.220722	TRPM1
272.039	2.15667	1.6134	0.00237421	0.225788	VTCN1
578.736	-8.62911e-07	0.0014427	0.0024019	0.227508	PI16
67.1173	3.31111	2.00847	0.00242323	0.228614	ESM1
2166.63	1.31554	0.923613	0.00247466	0.228906	ASNS
47.4965	2.97792e-07	0.0014427	0.00247463	0.228906	GOLGA8S
2516.01	3.95588e-07	0.0014427	0.00246031	0.228906	IGKV2-29
18.1485	2.09929e-07	0.0014427	0.00245677	0.228906	TAAR6
21.1651	3.44544e-07	0.0014427	0.00244229	0.228906	ZNF705CP
1509.83	-1.01856e-06	0.0014427	0.0025364	0.229244	ATP1A2
33.5429	1.24907e-06	0.0014427	0.00252655	0.229244	BPIFC
18.8681	1.05151e-06	0.00144269	0.00248938	0.229244	EDDM3A
17.9964	2.10658e-07	0.0014427	0.00249904	0.229244	KRTAP10-9
49.2684	2.02098e-06	0.0014427	0.00252892	0.229244	OR4F8P
61.5202	2.43039e-07	0.0014427	0.00252237	0.229244	TTR
51.8222	9.85936e-07	0.00144269	0.00254719	0.229344	SFTA2
21.8915	4.86398e-07	0.0014427	0.00256336	0.229925	FAM35BP
76.5809	2.19206	1.51325	0.00262854	0.234747	ABCG5
28.0517	1.06779e-06	0.0014427	0.00263694	0.234747	HSD3B2
78.2422	4.26035e-07	0.0014427	0.00265589	0.235549	PSG11
1567.61	1.87041e-06	0.00144269	0.00266912	0.235839	CFAP47
342.466	-1.44198e-06	0.0014427	0.00269232	0.237004	CYP2E1
11132.4	-7.52925e-07	0.0014427	0.00274647	0.240876	IGFN1
11.9362	1.44929e-06	0.0014427	0.00278123	0.242131	BIN2P1
323.537	-1.21634e-06	0.0014427	0.00277124	0.242131	GPR17
5004.84	2.23138	3.21739	0.00291105	0.249218	A2ML1
12.285	1.28053e-06	0.0014427	0.00291253	0.249218	AL355922.1
81.5436	2.93974e-06	0.0014427	0.002895	0.249218	ALOX15
1023.62	7.31124e-07	0.00144269	0.00287393	0.249218	C14orf105
7.57807	1.05758e-06	0.0014427	0.00292578	0.249218	HMGN1P11
14.8518	2.34537e-07	0.0014427	0.00292565	0.249218	OR4C6
539.388	1.15559	0.757225	0.00295934	0.251172	PLPP2
55.2231	1.51919	1.99029	0.00301095	0.25464	BARX2
9895.83	1.87759	1.30099	0.00302924	0.255276	RARRES1
34.565	9.95947e-07	0.00144269	0.00304384	0.255596	ELAVL4
3946.24	-1.77559e-06	0.0014427	0.00306935	0.256828	AQP3
16.1929	2.49308e-06	0.0014427	0.00314088	0.259736	AC073465.2
6.7735	1.64036e-06	0.0014427	0.00314799	0.259736	AC098850.1
87.1898	1.1717e-06	0.00144269	0.00314711	0.259736	KIF4B
29.9418	5.31829e-07	0.0014427	0.00313229	0.259736	RBP3
31.7474	6.22884e-07	0.0014427	0.00317262	0.260081	MC2R
889.443	1.65257	1.09511	0.00317413	0.260081	ZNF702P
52.8228	-1.68045e-06	0.0014427	0.00321831	0.262791	SAMD11
14.1368	-1.27931e-06	0.0014427	0.00331021	0.269367	C2CD4B
12.5127	1.73556e-06	0.0014427	0.00333473	0.270433	SEPT7P8
19.7648	1.75472e-07	0.0014427	0.00337126	0.272462	AC137800.1
66.6966	5.27631e-07	0.0014427	0.0033837	0.272537	FAM25BP
6.41111	2.21926e-06	0.0014427	0.00342807	0.275175	EEF1E1P1
857.16	1.45818e-06	0.0014427	0.00351356	0.27584	AC011487.2
9.83066	1.17378e-06	0.0014427	0.00357193	0.27584	AC091799.1
6.49016	1.72634e-06	0.0014427	0.00346238	0.27584	AC100778.3
11077.4	-1.47496e-06	0.0014427	0.00353719	0.27584	ADAMTS1
543.709	2.01913	1.53805	0.00357613	0.27584	COL6A6
43.174	1.57602	1.14847	0.00357325	0.27584	ERICH6
13.6355	1.19301e-06	0.0014427	0.00349066	0.27584	IL22RA2
64284.3	2.75867e-07	0.0014427	0.00356142	0.27584	KRT14
9.06849	1.62602e-06	0.0014427	0.00350174	0.27584	RPL21P71
19.9708	1.79539e-06	0.0014427	0.0034775	0.27584	STMN2
16507.3	-1.48344e-06	0.0014427	0.00351826	0.27584	SYNM
1751.26	8.59641e-07	0.00144269	0.00353567	0.27584	UNC13C
79.0038	1.00967e-06	0.0014427	0.00372987	0.276203	AC007342.2
11.761	1.79316e-06	0.0014427	0.00366934	0.276203	AC093720.1
27.1549	8.62082e-07	0.0014427	0.0036606	0.276203	AC138915.3
21.6509	4.34302e-07	0.0014427	0.0036446	0.276203	AF213884.2
319.083	-1.62527e-06	0.0014427	0.00374413	0.276203	ASB2
13.9154	2.13761e-07	0.0014427	0.00372679	0.276203	ATP6V1G3
1792.65	-2.39741e-06	0.0014427	0.00368778	0.276203	CRYAB
32.1753	1.07738e-06	0.0014427	0.00373783	0.276203	CSNK1A1L
516.366	2.30011e-06	0.00144269	0.00369697	0.276203	CYP2J2
37.5905	-1.88436e-06	0.0014427	0.00360526	0.276203	FAM50B
49.4243	1.01257e-06	0.00144269	0.00373365	0.276203	LILRA4
7.68634	2.10417e-06	0.0014427	0.00369198	0.276203	RPL23AP96
398.321	-1.50355e-06	0.0014427	0.00362851	0.276203	TCF21
348.885	-3.68289e-06	0.0014427	0.00370539	0.276203	WNT2B
17.6119	1.063e-06	0.0014427	0.00382736	0.279141	ACOT12
1395.32	-9.30952e-07	0.00144269	0.0038121	0.279141	KLF4
377.872	1.25362	1.62044	0.00381182	0.279141	TNFRSF10C
1312.25	3.70863e-06	0.00144269	0.00383112	0.279141	TOMM34
135.684	1.1652	0.924008	0.00387032	0.280029	FAM81A
28.7908	1.10482e-06	0.00144269	0.0038906	0.280029	GCM1
317440	-1.16837e-06	0.0014427	0.00386813	0.280029	MYH11
36.1209	1.90056e-06	0.0014427	0.00388139	0.280029	RDH16
150.681	-2.58977e-06	0.0014427	0.00390281	0.280056	FAM189A2
13.7385	2.10791e-07	0.0014427	0.00392201	0.280583	MSLNL
136.94	1.38191	1.06007	0.003934	0.280594	EPHX4
2225.08	-2.97412e-06	0.0014427	0.00405647	0.280992	AUTS2
79.2032	1.92447e-06	0.0014427	0.0040558	0.280992	B3GALT5-AS1
10.6635	6.15032e-07	0.00144269	0.00396958	0.280992	FAM149B1P1
10.4791	7.1405e-07	0.00144269	0.00405824	0.280992	GSTM5P1
17.4235	1.76182e-07	0.0014427	0.00402239	0.280992	GUCY2EP
14.9368	6.91566e-07	0.00144269	0.00400638	0.280992	HNRNPA1P60
2263.7	8.87391e-07	0.00144269	0.00402749	0.280992	NLRP7
47.0085	-2.19191e-06	0.0014427	0.00405238	0.280992	PNCK
108.279	1.66587	1.3023	0.00399557	0.280992	PXDNL
17.642	2.61387e-06	0.0014427	0.00398576	0.280992	RPS4XP1
182.102	-1.54581e-06	0.0014427	0.00416907	0.282875	AL139400.1
25.8319	2.44659	2.40889	0.00416453	0.282875	DNAJB13
15.5319	1.91461e-07	0.0014427	0.00415157	0.282875	GP9
40.6373	1.40471e-06	0.0014427	0.00414415	0.282875	LINC01783
528.248	1.02408	0.876878	0.00412934	0.282875	PECR
16.0756	1.75193e-07	0.0014427	0.00411983	0.282875	SP7
18.9339	-2.08523e-06	0.0014427	0.00414474	0.282875	ZNF775
13.8913	2.02402e-07	0.0014427	0.00420824	0.284717	SNORD115-2
57.7867	1.97244e-06	0.0014427	0.00423057	0.285413	EPYC
8.04315	8.15239e-07	0.0014427	0.00428798	0.286586	HAUS1P2
35.8435	1.39117e-06	0.0014427	0.00428487	0.286586	KCNB2
19.7951	6.16982e-07	0.0014427	0.00429637	0.286586	OR2J1
32.1997	1.29763e-06	0.00144269	0.00429087	0.286586	PRKAG3
984.598	-3.42342e-06	0.0014427	0.00431822	0.287234	RTL8A
687.824	-1.52573e-06	0.0014427	0.00434625	0.288289	MMRN1
95.2087	1.27008e-06	0.0014427	0.00438923	0.288714	ANKRD30B
3045.13	3.91616e-07	0.0014427	0.00437867	0.288714	CST1
201.828	-1.01524e-06	0.0014427	0.00438678	0.288714	HLF
175.309	1.58274	1.32408	0.00440392	0.288877	KCNQ3
18.1376	6.74393e-07	0.0014427	0.00444437	0.289426	GABRB1
468.166	2.58831e-06	0.0014427	0.00445656	0.289426	GNAL
14.7322	1.53519e-06	0.0014427	0.0044425	0.289426	MEPE
32.1605	1.43771	1.23432	0.00446118	0.289426	RLN2
562.769	3.13158e-06	0.00144269	0.00449315	0.290705	TRO
5.59447	1.07228e-06	0.0014427	0.00462	0.295308	AC104472.1
39.4145	5.61614e-07	0.0014427	0.0046424	0.295308	CHGB
289.894	1.28047	3.73768	0.0046043	0.295308	GABRB3
14.5653	1.69362e-07	0.0014427	0.0046516	0.295308	IGKV1OR10-1
20.867	9.61592e-07	0.0014427	0.00461172	0.295308	LRRC52
754.946	3.64252e-07	0.00144269	0.0046033	0.295308	MAGEA3
7.67272	-1.36205e-06	0.0014427	0.00464775	0.295308	TRAJ20
10.2004	2.13311e-07	0.0014427	0.00467863	0.295549	AC073621.2
22.0622	2.03273e-06	0.0014427	0.00468036	0.295549	USP17L16P
5049.01	3.59005e-06	0.0014427	0.00470184	0.295776	B4GALT5
55.8543	2.97578e-06	0.0014427	0.00470894	0.295776	UCP1
9.12528	1.73634e-06	0.0014427	0.00475249	0.297678	ATP6V1E1P1
3806.29	1.14563e-06	0.00144269	0.00476436	0.297678	FREM2
13.0102	7.0803e-07	0.0014427	0.00479816	0.299001	CACNG3
5.98224	9.28483e-07	0.00144269	0.00484862	0.301352	RPL7P37
675.763	-1.32954e-06	0.0014427	0.00503068	0.302972	ADCY5
45.3397	1.55832	1.85025	0.00507318	0.302972	AKR1C4
10.1995	1.32496e-06	0.0014427	0.0050319	0.302972	AP001646.2
10.1438	2.24576e-06	0.0014427	0.00498652	0.302972	CSNK1A1P1
1735.54	-1.46226e-06	0.0014427	0.00500348	0.302972	FOXF1
859.592	1.00101e-06	0.00144269	0.00507574	0.302972	GLDC
14.8848	1.37175e-06	0.00144269	0.00511458	0.302972	HNRNPA1P39
13.1324	6.36969e-07	0.0014427	0.00493607	0.302972	KCNA10
31.0409	3.60163e-06	0.0014427	0.00504422	0.302972	KLB
58.8765	1.72497e-06	0.00144269	0.00503684	0.302972	KNG1
14.6885	5.0819e-07	0.0014427	0.00511776	0.302972	NLRP5
5196.67	-1.05947e-06	0.0014427	0.00509632	0.302972	NR4A1
14.7554	6.12142e-07	0.0014427	0.00493168	0.302972	POM121L1P
12.29	4.8804e-07	0.0014427	0.00492686	0.302972	PRORY
346.557	0.715753	1.05183	0.00490676	0.302972	RAB32
471.908	1.06115e-06	0.00144269	0.00502982	0.302972	S100A14
25.5138	5.83815e-07	0.0014427	0.00503346	0.302972	SAG
678.324	1.33797e-06	0.00144269	0.00503974	0.302972	SLPI
75.9752	2.97142e-07	0.0014427	0.00508788	0.302972	TRIM49B
17.9904	1.82337e-06	0.0014427	0.00513346	0.303143	C1orf61
12.523	2.04228e-07	0.0014427	0.00517096	0.304598	OR2T32P
2778.1	7.49455e-07	0.0014427	0.00525659	0.308874	IGHV1-3
8.07272	1.69504e-06	0.0014427	0.00527477	0.309175	METTL8P1
12.3709	2.06658e-07	0.0014427	0.00529775	0.309615	GOLGA8J
790.17	3.71645e-07	0.00144269	0.00532151	0.309615	MAGEA6
414.73	-8.2656e-07	0.0014427	0.00531091	0.309615	SCARA5
6.84279	1.44509e-06	0.0014427	0.00537362	0.311316	AC092447.10
12.6762	7.02634e-07	0.0014427	0.00537704	0.311316	DPYSL5
10.8803	1.20439e-06	0.00144269	0.00544862	0.313286	HNRNPA1P32
12.803	1.89131e-07	0.0014427	0.00545075	0.313286	IGKV1OR22-5
33.8132	8.73078e-07	0.0014427	0.00543985	0.313286	OTOG
148.321	2.39406e-06	0.00144269	0.00548345	0.314402	BCO1
11.9364	1.28423e-06	0.0014427	0.00551544	0.315473	CLEC19A
31.0662	-8.59213e-07	0.0014427	0.00553141	0.315623	SNORA48
29.8932	2.23136e-06	0.00144269	0.00556352	0.316693	ANKRD34B
8.7854	1.55351e-06	0.0014427	0.00566499	0.321695	SCGB3A2
17.8107	3.41252e-07	0.0014427	0.00570439	0.322824	AC005351.1
10.7939	7.66391e-07	0.00144269	0.00574644	0.322824	AC098859.1
36.9175	4.86575e-07	0.0014427	0.00572938	0.322824	DUX4L18
14.4501	3.38057e-07	0.0014427	0.00575341	0.322824	GOLGA6L6
20.8773	1.04327e-06	0.0014427	0.00574369	0.322824	PAGE1
17.5458	4.36625e-07	0.0014427	0.00576666	0.322824	ZIM3
3486.75	4.65591e-06	0.0014427	0.00578662	0.323177	OAS1
16.3601	4.59811e-07	0.0014427	0.00581885	0.324212	OR4B1
21.2844	9.24841e-07	0.0014427	0.00583711	0.324467	CTCFL
11.8294	1.10787e-06	0.0014427	0.00587768	0.325379	AC079804.3
60.3194	8.73469e-07	0.00144269	0.00588516	0.325379	AC242426.1
5.5333	1.00648e-06	0.0014427	0.0059578	0.325379	C1orf137
19.4091	9.23291e-07	0.0014427	0.00595021	0.325379	GAGE2B
18.3063	4.26265e-07	0.00144269	0.00592061	0.325379	NLRP4
7933.5	-1.43071e-06	0.0014427	0.00596345	0.325379	NR4A2
2044.22	-1.16252e-06	0.0014427	0.00595674	0.325379	NR4A3
2614.84	-2.07359e-06	0.0014427	0.00595204	0.325379	SMTN
1398.17	-2.65963e-06	0.00144269	0.00598299	0.325695	RBP1
7.50198	7.87411e-07	0.0014427	0.00604904	0.328535	SEPT14P17
19.02	5.53426e-07	0.0014427	0.0060793	0.329423	SNORD115-29
69.5219	1.95414e-06	0.0014427	0.00615094	0.330632	CHAC1
148.812	2.20372e-06	0.0014427	0.00614524	0.330632	SLC26A3
9.03665	1.23967e-06	0.0014427	0.00615747	0.330632	TMEM215
58.9514	-1.33928e-06	0.0014427	0.0061329	0.330632	TPSD1
6.40328	9.25513e-07	0.0014427	0.00621342	0.330638	AC012414.7
1155.78	3.18739e-06	0.0014427	0.00620219	0.330638	MNS1
6.6586	9.33166e-07	0.0014427	0.00620785	0.330638	OR6C1
188.445	8.842e-07	0.00144269	0.0061977	0.330638	ZNF556
20.1523	1.66022e-06	0.0014427	0.00625797	0.332262	DRC7
108.392	3.97011e-06	0.0014427	0.00635984	0.334669	ABHD12B
15.9026	1.62342e-07	0.0014427	0.00635201	0.334669	DDX11L9
182.208	1.8089e-06	0.00144269	0.0063337	0.334669	NR1H4
14.8741	1.65504e-07	0.0014427	0.00635077	0.334669	TEX26
12.9343	2.69281e-06	0.0014427	0.00643428	0.335291	AC015689.2
628.19	-1.35519e-06	0.0014427	0.00648145	0.335291	ADGRB3
23.7654	1.56629e-06	0.00144269	0.00642083	0.335291	HK2P1
2997.23	5.07437e-07	0.0014427	0.00643144	0.335291	L1CAM
13.899	1.90882e-06	0.0014427	0.00645849	0.335291	MYL4
14.0192	4.84877e-07	0.0014427	0.00642076	0.335291	OR2L13
61.8235	4.71615e-07	0.0014427	0.00649314	0.335291	PF4
119.93	-2.17534e-06	0.0014427	0.00645928	0.335291	SLC16A9
18.5795	4.19663e-07	0.0014427	0.00649909	0.335291	SLC9B1P3
35.5623	4.02923e-06	0.0014427	0.0066746	0.335762	AC093840.1
12.7537	-1.47014e-06	0.0014427	0.00666939	0.335762	AC100803.3
13.7409	4.05859e-07	0.00144269	0.00671257	0.335762	AC131233.1
17.7445	2.60371e-06	0.0014427	0.00653901	0.335762	AL591122.1
50.6128	1.33725e-06	0.0014427	0.00665874	0.335762	C3orf20
8.90853	2.11222e-06	0.0014427	0.00660033	0.335762	DCAF13P1
9.61118	6.97455e-07	0.00144269	0.00669917	0.335762	FUNDC2P2
30.97	1.6704e-06	0.00144269	0.0067047	0.335762	GABARAPL3
19.4464	3.2882e-07	0.0014427	0.00656103	0.335762	HCRTR2
220.367	-7.34138e-07	0.00144269	0.00672092	0.335762	LDOC1
9.46837	7.36754e-07	0.00144269	0.00662674	0.335762	NR5A1
81919.8	9.55326e-07	0.00144269	0.00670399	0.335762	SPINK1
9.40282	9.25911e-07	0.0014427	0.00659986	0.335762	STRADBP1
1748.91	-3.93292e-06	0.0014427	0.00657476	0.335762	TMTC1
11.3295	9.84214e-07	0.00144269	0.00658604	0.335762	TNPO1P2
93.6458	4.24801e-06	0.0014427	0.00673751	0.335883	UBBP4
6.13924	9.01438e-07	0.0014427	0.00676805	0.336297	AC009969.1
352.46	-1.95453e-06	0.0014427	0.00679472	0.336297	ACKR1
9.13784	1.27403e-06	0.0014427	0.00678216	0.336297	CHRNB3
12.5994	5.08473e-07	0.0014427	0.00680264	0.336297	CST5
4674.12	5.13357e-07	0.0014427	0.00686498	0.337968	MUC16
1068.35	-6.55196e-07	0.0014427	0.00686336	0.337968	OLFM4
16.9255	1.80707e-06	0.0014427	0.00690838	0.339399	AC048341.1
17.7955	1.61729e-06	0.00144269	0.00693989	0.340241	ZPBP2
41.6708	2.22231e-06	0.00144269	0.00697847	0.341426	ZCCHC12
9.46724	8.63677e-07	0.00144269	0.00723433	0.342141	AC099344.1
26.8641	8.89874e-07	0.0014427	0.0072925	0.342141	ADAM18
15.69	5.63091e-07	0.0014427	0.00707044	0.342141	BRINP2
16.1513	2.98812e-07	0.0014427	0.00706014	0.342141	C5orf46
6.05673	1.53768e-06	0.0014427	0.0070389	0.342141	CALML6
187.172	5.51044e-06	0.00144269	0.00721623	0.342141	CFAP43
64.9371	2.77364e-06	0.0014427	0.00724723	0.342141	CLCNKB
478.649	3.98372e-07	0.0014427	0.00721013	0.342141	CST2
123.536	-1.1433e-06	0.0014427	0.00715513	0.342141	DIO3OS
12.7356	2.65838e-06	0.0014427	0.00716493	0.342141	ERP29P1
7.62959	1.19354e-06	0.0014427	0.00727223	0.342141	FCF1P6
66.9309	3.46286e-06	0.0014427	0.0071625	0.342141	GJC3
4538.28	3.4973e-07	0.0014427	0.00731382	0.342141	IGLV2-18
320.578	1.11549e-06	0.00144269	0.0070563	0.342141	IL1RAPL2
34.2011	-1.13035e-06	0.0014427	0.00714587	0.342141	MIR605
59.9505	4.09237e-06	0.00144269	0.00714785	0.342141	NCOA4P3
17.9777	1.96786e-06	0.00144269	0.00731553	0.342141	PGK1P2
21.3367	1.44098e-06	0.00144269	0.00731348	0.342141	POU1F1
199.635	7.70372e-07	0.00144269	0.00717703	0.342141	ROS1
17.8193	6.08444e-07	0.0014427	0.00709271	0.342141	SNORD115-21
11437.4	-1.46694e-06	0.0014427	0.00719735	0.342141	SORBS1
31.5712	9.01742e-07	0.0014427	0.00732541	0.342141	TPH2
67.1875	6.39886e-07	0.00144269	0.00705149	0.342141	WFDC5
48.0122	8.7036e-07	0.0014427	0.0073781	0.343924	NRAP
4999.1	1.25849e-06	0.00144269	0.00742627	0.344056	AKR1C2
12.5927	1.01611e-06	0.0014427	0.00744306	0.344056	AL121904.1
5.49708	1.03229e-06	0.0014427	0.00741193	0.344056	ATP5J2P5
18.9447	8.38293e-07	0.0014427	0.00746812	0.344056	CCDC63
26.4596	1.19136e-06	0.0014427	0.00745448	0.344056	GH2
8.2979	2.15021e-06	0.0014427	0.00740514	0.344056	ST13P2
21.2168	1.32562e-06	0.00144269	0.00762183	0.345182	AC112198.1
671.515	-1.25816e-06	0.0014427	0.00761574	0.345182	ADAM33
284.473	-1.99219e-06	0.0014427	0.00761668	0.345182	AKR1E2
9.14029	2.51936e-06	0.0014427	0.0077112	0.345182	ARHGAP42P2
9.35378	1.03865e-06	0.0014427	0.00766536	0.345182	ASAH2C
5.77621	9.25213e-07	0.0014427	0.00751474	0.345182	C1orf158
7.31467	9.32014e-07	0.00144269	0.00770045	0.345182	HNRNPCP8
23.1747	-1.23918e-06	0.0014427	0.00761862	0.345182	LINC00115
57.2136	5.76573e-07	0.00144269	0.00765809	0.345182	NPHS1
17.2941	1.23259e-06	0.00144269	0.00762814	0.345182	PLPPR5
138.372	-1.5543e-06	0.0014427	0.00768381	0.345182	RPL7P36
4231.75	9.72647e-06	0.00144271	0.0076686	0.345182	STS
20.0623	1.1447e-06	0.00144269	0.00762454	0.345182	UBE3AP2
916.576	1.25924e-06	0.00144269	0.00761615	0.345182	UGT2B7
9.16794	7.47872e-07	0.0014427	0.00758634	0.345182	ZNF402P
1152.55	-2.19445e-06	0.0014427	0.00774998	0.346263	CCDC8
3553.41	-1.13341e-06	0.0014427	0.00776474	0.346269	ADH1B
15.7388	5.31454e-07	0.00144269	0.00780211	0.347282	MAG
90.7183	2.12582e-06	0.00144269	0.00782919	0.347834	SLC6A4
9.10653	1.22026e-06	0.0014427	0.00792023	0.351219	CHIA
8.43736	1.27886e-06	0.0014427	0.00795109	0.351929	AC092965.1
17.0728	2.09532e-06	0.00144269	0.00803787	0.352942	AC005972.3
65844.1	-1.8045e-06	0.0014427	0.00809322	0.352942	CALD1
19.8136	1.81656e-06	0.0014427	0.0080788	0.352942	FLT1P1
457.453	-1.20543e-06	0.0014427	0.00807774	0.352942	LDB3
46.945	1.281e-06	0.0014427	0.00803514	0.352942	MT1H
93.4871	2.12649e-06	0.0014427	0.00806469	0.352942	MUM1L1
10.8393	8.71253e-07	0.0014427	0.00803751	0.352942	SNORD115-30
11.8341	1.24311e-06	0.0014427	0.00800479	0.352942	TRIM10
61.6248	-2.09234e-06	0.0014427	0.00813202	0.353982	HNRNPA1P25
530.441	4.70736e-07	0.0014427	0.0081518	0.354192	PSG5
506.245	-1.87504e-06	0.00144269	0.0082038	0.355555	MYOT
14.6257	6.06465e-07	0.0014427	0.0082132	0.355555	SERPINA11
67.9352	1.58802e-06	0.0014427	0.0082349	0.355844	ITLN1
34.6981	5.8853e-07	0.0014427	0.00838164	0.361525	TGM6
19.527	9.35578e-07	0.00144269	0.00841471	0.362292	ELMOD1
207.331	4.75572e-06	0.00144269	0.00843681	0.362584	PPCDC
346.103	-2.92853e-06	0.00144269	0.00847894	0.363734	ADAMTS17
36.3895	9.84309e-07	0.0014427	0.0085615	0.366086	FGB
177.427	-4.88138e-06	0.00144269	0.00856468	0.366086	RPL21P1
6.54692	1.83082e-06	0.0014427	0.00863929	0.36861	PRSS46
40.6931	1.66901e-06	0.0014427	0.00865779	0.368735	CFAP74
9.44016	1.96498e-06	0.0014427	0.00883854	0.372598	AC142086.6
74.504	7.33219e-07	0.0014427	0.00880681	0.372598	CTAGE1
3291.81	1.74446e-06	0.00144269	0.00881738	0.372598	EXPH5
61.7022	1.09145e-06	0.00144269	0.00881638	0.372598	ORM1
2075.62	2.56277e-06	0.0014427	0.00884291	0.372598	SCIN
4702.79	1.82848e-06	0.00144269	0.00883114	0.372598	SDC4
146.601	3.44088e-06	0.0014427	0.00886267	0.372767	CXCR2
54.4535	1.52974e-06	0.0014427	0.00888119	0.372884	FOLH1B
430.383	-1.17954e-06	0.0014427	0.00893411	0.373781	AMELX
14.353	4.47835e-07	0.0014427	0.00892829	0.373781	ZIC4
17.4807	1.94764e-06	0.00144269	0.00905078	0.376071	AC069282.1
447.87	5.43151e-06	0.00144269	0.00903063	0.376071	MMD
91.2784	1.32888e-06	0.0014427	0.00906826	0.376071	MUC19
16.6086	1.21785e-06	0.0014427	0.0090445	0.376071	RSPH10B2
152.268	1.39335e-06	0.00144269	0.00906653	0.376071	SIGLEC12
32.8637	6.62462e-07	0.00144269	0.0091172	0.377439	KRT18P18
18.8683	1.60555e-06	0.0014427	0.00917303	0.378297	AC126323.1
35.9737	3.39101e-06	0.00144269	0.00918644	0.378297	AKAP3
21.5249	1.29245e-06	0.0014427	0.00915776	0.378297	CCDC33
19.1281	6.0989e-07	0.0014427	0.00921732	0.378297	PDILT
333.219	2.08666e-06	0.00144269	0.0092178	0.378297	USH2A
18.4125	1.13339e-06	0.0014427	0.00927553	0.379352	ASB15
30.1407	1.16841e-06	0.0014427	0.00926921	0.379352	KLHL1
299.302	3.49859e-06	0.00144269	0.00934506	0.381536	WFDC2
21.0852	-1.49657e-06	0.0014427	0.00939445	0.382892	GOLGA6L17P
116.134	1.59895e-06	0.0014427	0.00946655	0.385168	USH1C
26.6812	4.2441e-07	0.0014427	0.00952754	0.386388	CT47B1
354.744	-1.83816e-06	0.0014427	0.00952917	0.386388	WFDC1
13.4305	1.12762e-06	0.00144269	0.00962341	0.387903	AC109327.1
6.64793	1.09449e-06	0.00144269	0.00960834	0.387903	AKR1B1P7
16.4278	1.98978e-06	0.00144269	0.00963839	0.387903	DNAJC8P1
1156.84	-1.61719e-06	0.0014427	0.00964843	0.387903	NTRK2
22.685	2.08377e-06	0.0014427	0.00960417	0.387903	SDAD1P2
8.72162	1.7299e-06	0.0014427	0.00967563	0.388337	NPM1P22
2001	-1.15734e-06	0.0014427	0.00979347	0.38989	CXCL9
1108.53	-1.62075e-06	0.00144269	0.00978706	0.38989	EYA4
9.1283	8.64478e-07	0.0014427	0.00976739	0.38989	RSPH14
66.0646	2.08526e-06	0.0014427	0.00979664	0.38989	TMEM169
138.059	2.66229e-06	0.0014427	0.00979392	0.38989	USP6
21.4005	1.73399e-06	0.00144269	0.00988081	0.390614	C1orf189
48.673	2.70565e-06	0.0014427	0.00986508	0.390614	KCNH7
49.339	2.93684e-07	0.0014427	0.00987855	0.390614	MORC1
34.4151	-1.8494e-06	0.0014427	0.00987609	0.390614	ZNF784
77.9054	-1.4609e-06	0.00144269	0.00993171	0.391319	CCL20
131.629	6.66288e-07	0.0014427	0.00992449	0.391319	TRIM63
30.7699	1.35855e-06	0.00144269	0.0099912	0.393009	OR1D2
9.96387	1.15908e-06	0.00144269	0.0100081	0.393022	AC093799.1
15.0826	3.9789e-07	0.0014427	0.0100443	0.393791	WI2-3308P17.2
28.5886	1.74679e-06	0.0014427	0.0101034	0.394644	B3GAT1
12.2995	2.00331e-06	0.00144269	0.010091	0.394644	RPS17P5
11.1611	8.42911e-07	0.0014427	0.0101161	0.394644	TMEM196
9.34266	6.18328e-07	0.00144269	0.0102115	0.395757	AC010487.2
11.0365	6.46571e-07	0.0014427	0.0102008	0.395757	AC114741.1
1737.26	-1.46415e-06	0.0014427	0.0101814	0.395757	NFASC
1941.21	-2.33968e-06	0.00144269	0.0102029	0.395757	PLCB4
5161.6	-1.39344e-06	0.0014427	0.0102466	0.39647	SLIT3
14.6539	1.32259e-06	0.00144269	0.0103182	0.397749	AC006511.2
5.56231	6.95061e-07	0.00144269	0.010319	0.397749	ASS1P5
50.9679	8.31441e-07	0.0014427	0.01033	0.397749	PRAMEF1
7.05429	7.9101e-07	0.0014427	0.0103889	0.399367	AGXT
13.1923	3.04222e-07	0.0014427	0.0105393	0.400224	ABCG4
16.9772	3.16892e-06	0.00144269	0.0104718	0.400224	AC117395.2
11.7875	1.58983e-06	0.0014427	0.0105104	0.400224	AC124242.2
66.9659	5.01865e-07	0.0014427	0.0104548	0.400224	AC126603.1
13.2887	4.36885e-07	0.0014427	0.0105803	0.400224	AL449403.2
10.0649	3.14534e-06	0.0014427	0.0104834	0.400224	AP001094.4
73.4564	1.77596e-06	0.0014427	0.0105172	0.400224	LAMB4
8.63759	1.28726e-06	0.0014427	0.0105675	0.400224	MS4A8
55.5523	1.77279e-06	0.00144269	0.0105628	0.400224	NETO1
8.70763	1.52636e-06	0.0014427	0.0105727	0.400224	OPCML
34.0212	8.73842e-07	0.0014427	0.0106133	0.400835	CDH7
348.034	-2.96439e-06	0.00144269	0.0106732	0.401273	ARMCX1
125.634	4.03005e-07	0.0014427	0.0106662	0.401273	SCN1A
54.2641	3.90175e-07	0.0014427	0.0106758	0.401273	TUBA3C
47.761	1.98265e-06	0.0014427	0.0107511	0.403464	A1CF
18.9142	8.79016e-07	0.0014427	0.010795	0.40447	ARPP21
4.73895	9.6067e-07	0.0014427	0.0108267	0.405016	LRRC37A13P
63.3867	3.59021e-06	0.00144269	0.0109051	0.407307	RPL23AP57
32.8926	2.20466e-06	0.0014427	0.0110509	0.412103	MUC13
50.6652	-2.02245e-06	0.0014427	0.0110755	0.41237	GPAT2
31.9835	1.622e-07	0.0014427	0.0111102	0.412941	AADACL3
16.0591	1.19965e-06	0.0014427	0.0111257	0.412941	LHX9
65.6464	-6.26359e-07	0.0014427	0.0111647	0.41374	SNORD114-2
32.4364	-5.61736e-07	0.0014427	0.0112092	0.414092	RPS20P22
60.3932	1.4473e-06	0.00144269	0.0111931	0.414092	SYT10
8.39348	4.37123e-07	0.0014427	0.0113042	0.415013	HNRNPA3P8
40.092	-8.94923e-07	0.0014427	0.0112543	0.415013	SNORD113-9
11.6774	4.44389e-07	0.0014427	0.011302	0.415013	SNORD115-28
14.938	2.30454e-07	0.0014427	0.0112866	0.415013	TTLL2
14.7923	1.51434e-06	0.0014427	0.0113273	0.415216	AC026241.1
17.8368	1.26078e-06	0.0014427	0.0113453	0.415235	NXF5
68.7297	7.60708e-07	0.00144269	0.0113726	0.41559	PVALB
17.4249	-1.42496e-06	0.0014427	0.0114137	0.41581	CR545473.1
27.054	1.1396e-06	0.0014427	0.0114131	0.41581	ELOA3C
2062.41	2.32497e-06	0.00144269	0.011454	0.416549	AMIGO2
18.306	8.74154e-07	0.0014427	0.0114692	0.416549	SLC10A2
66.3063	1.37137e-07	0.0014427	0.0115044	0.417188	KRT16P4
1155.15	-2.74706e-06	0.00144269	0.0115237	0.41725	GPRC5A
25.5041	1.80621e-06	0.0014427	0.0115847	0.418613	UBBP2
372.809	4.69608e-06	0.00144269	0.0115967	0.418613	ZNF32
770.441	-4.32728e-06	0.00144269	0.0116216	0.418873	STEAP4
11.5998	6.2384e-07	0.0014427	0.0116972	0.420957	RFPL4AL1
35.1237	4.07583e-07	0.0014427	0.0117479	0.42214	KCNQ2
20.4062	9.67535e-07	0.00144269	0.0117848	0.422824	AL451124.1
854.152	5.87268e-06	0.00144269	0.0118243	0.423244	GMFB
9.3015	6.38965e-07	0.0014427	0.0118323	0.423244	OR2H1
9.61989	6.82494e-07	0.0014427	0.0118582	0.423485	CPLX4
2466.68	-2.22764e-06	0.00144269	0.0118747	0.423485	DUOX2
22.64	1.97485e-06	0.0014427	0.011907	0.423997	MAP3K15
18.0405	8.1399e-07	0.0014427	0.0119592	0.425168	OR1C1
6801.9	3.87898e-06	0.00144269	0.0119963	0.425168	SPCS1
16.2187	2.33525e-06	0.0014427	0.0120014	0.425168	VPS26AP1
12.5285	4.21742e-07	0.0014427	0.0120117	0.425168	ZNF705A
3747.95	-2.29147e-06	0.00144269	0.0120418	0.425459	ALDH7A1
7999.06	-4.59955e-06	0.00144269	0.0120738	0.425459	FOXP1
9.9122	1.11227e-06	0.0014427	0.0120738	0.425459	IZUMO2
42.8186	2.22205e-07	0.0014427	0.0121143	0.426177	FFAR3
3977.31	-1.65576e-06	0.0014427	0.0121302	0.426177	LTBP4
18.7752	1.90244e-06	0.0014427	0.0121586	0.42654	ASS1P11
16.2996	-2.03219e-06	0.00144269	0.0122441	0.428905	AL359922.2
6.10908	-1.26174e-06	0.0014427	0.0123403	0.43162	AC083843.2
221.325	-1.86688e-06	0.00144269	0.012358	0.43162	GJA1P1
1859.69	-4.74145e-06	0.00144269	0.0123776	0.431666	SRGAP1
8.79339	-9.04281e-07	0.0014427	0.0125509	0.432583	AL139333.1
426.836	8.83777e-07	0.00144269	0.01245	0.432583	FMO9P
10.7958	4.43588e-07	0.0014427	0.0125863	0.432583	GOLGA8EP
11431.2	1.18557e-06	0.00144269	0.0126932	0.432583	HLA-DRB5
402.302	7.88064e-07	0.00144269	0.0126453	0.432583	HMGA2
21.7788	2.22667e-06	0.00144269	0.0127327	0.432583	IBSP
20.0388	2.46776e-07	0.0014427	0.0127216	0.432583	KRT16P3
40.6739	4.82525e-07	0.0014427	0.0126038	0.432583	KRT9
9.54589	6.20033e-07	0.0014427	0.0127302	0.432583	OR11A1
16.0337	-1.08361e-06	0.0014427	0.0127291	0.432583	OR2A25
8.63084	6.40615e-07	0.0014427	0.0127193	0.432583	OR52N2
64.2289	1.36215e-06	0.0014427	0.0127198	0.432583	OTOA
15.5292	4.7155e-07	0.0014427	0.0126888	0.432583	SERPINA6
21.6894	-9.56705e-07	0.0014427	0.0126283	0.432583	SNORD114-30
255.705	-1.03194e-06	0.00144269	0.0124808	0.432583	SPATA17
20.8062	2.07251e-06	0.00144269	0.0126046	0.432583	TUBA3E
18.6761	6.92568e-07	0.00144269	0.0126472	0.432583	WDR45P1
21.7101	1.10557e-06	0.00144269	0.0126087	0.432583	ZPLD1
171.963	2.37279e-06	0.00144269	0.0127896	0.433274	DPCR1
6.91325	1.16256e-06	0.0014427	0.0127727	0.433274	LINC00847
16.2699	1.04722e-06	0.00144269	0.0128186	0.433633	RPL23AP15
16258.7	-1.29683e-06	0.0014427	0.012854	0.434212	SYNPO2
15.4708	5.20731e-07	0.0014427	0.0129352	0.436332	IGKV2-18
3029.71	-2.86312e-06	0.00144269	0.0129721	0.436954	C9orf3
251.265	4.04112e-07	0.00144269	0.0130151	0.437781	ADAMTS20
23.2666	1.35562e-06	0.0014427	0.0130535	0.438449	TBX10
31.8903	-1.41214e-06	0.00144269	0.013099	0.438568	AC027808.2
18.2269	8.66543e-07	0.00144269	0.0130976	0.438568	AC099654.2
75.4773	2.3488e-06	0.00144269	0.0131126	0.438568	ATP8B3
20.3333	3.1732e-06	0.00144269	0.0132107	0.441227	AC006254.2
402.998	-2.51913e-06	0.00144269	0.0132646	0.441914	IQCA1
21.9777	2.35214e-06	0.00144269	0.0132686	0.441914	TOX4P1
2558.87	-9.26312e-07	0.0014427	0.013358	0.443642	C7
53.1355	1.29813e-06	0.00144269	0.0133494	0.443642	PPP1R14D
99.516	3.39278e-06	0.00144269	0.0134573	0.445415	AP002784.2
13.1061	4.13699e-07	0.0014427	0.013435	0.445415	UGT2B25P
591.796	-4.96521e-06	0.00144269	0.0134678	0.445415	ZHX3
18.7994	1.24296e-06	0.00144269	0.0135143	0.44633	AC139453.1
9.53968	1.50257e-06	0.0014427	0.0135964	0.44717	AP003397.1
667.681	-2.95498e-06	0.00144269	0.0135851	0.44717	SLC35E2B
315.631	2.66663e-06	0.00144269	0.0135772	0.44717	VEPH1
40.0015	1.77622e-06	0.0014427	0.0137239	0.448871	AC015712.2
27.0946	-1.07463e-06	0.00144269	0.013712	0.448871	ANKRD20A6P
341.612	-1.45836e-06	0.0014427	0.0136875	0.448871	IGSF9B
273.902	-2.71197e-06	0.00144269	0.013677	0.448871	P2RY14
17.4657	2.40677e-06	0.00144269	0.0137683	0.4497	AL031729.1
19.1571	4.05266e-07	0.0014427	0.0137984	0.450064	RAG2
23.9809	1.37731e-06	0.00144269	0.0138242	0.450284	AFG3L2P1
2624.34	4.3673e-06	0.00144269	0.0139004	0.451526	DENND2D
20.7749	2.74523e-06	0.00144269	0.0138964	0.451526	RPSAP3
108.839	2.61055e-06	0.00144269	0.0139684	0.453113	AL353795.1
170.031	1.93057e-08	0.00144269	0.0140751	0.453377	AC005230.1
15.7986	3.32006e-06	0.00144269	0.0140019	0.453377	AC011468.4
31.5997	8.28243e-07	0.00144269	0.0141078	0.453377	ANGPTL5
40.1846	1.3433e-06	0.0014427	0.0140666	0.453377	ATP13A5
63.1014	1.26353e-06	0.00144269	0.0141112	0.453377	CTAGE12P
10138	1.99799e-06	0.00144269	0.0141297	0.453377	GSTM4
19.0051	3.29256e-07	0.0014427	0.0140346	0.453377	OR11H12
19.782	-8.99863e-07	0.0014427	0.0141103	0.453377	SNORD114-6
360.971	-1.69957e-06	0.00144269	0.0141943	0.454831	SLC2A4
364.021	-1.81798e-06	0.0014427	0.0142177	0.454968	NR2F1
18.853	3.28089e-07	0.0014427	0.0142765	0.455617	AL133481.2
6.14361	1.181e-06	0.0014427	0.0142675	0.455617	TBR1
18.8399	1.10683e-06	0.00144269	0.0143114	0.456117	AC103691.1
10.3775	1.77995e-06	0.0014427	0.0143441	0.456544	RAET1K
423.635	1.46093e-06	0.00144269	0.0143866	0.45728	C3orf14
16.753	5.85587e-07	0.00144269	0.0144951	0.460112	CPN1
5.22707	1.10566e-06	0.0014427	0.0145468	0.461134	OR7E23P
36.5846	1.17726e-06	0.0014427	0.0145755	0.461427	CFAP65
251.82	2.12366e-06	0.0014427	0.014651	0.463041	CHRNA1
266.65	2.93898e-06	0.00144269	0.0146656	0.463041	LMO2
362.416	7.62329e-07	0.00144269	0.014689	0.463164	IGHV7-81
11.3122	4.12412e-07	0.0014427	0.0149443	0.464911	AC007967.1
7.38038	1.18569e-06	0.00144269	0.0152277	0.464911	AC017081.1
11.2891	1.22021e-06	0.00144269	0.0153909	0.464911	AC078899.3
7983	1.55429e-06	0.0014427	0.0149701	0.464911	ADGRF1
7.4155	1.19755e-06	0.00144269	0.0154295	0.464911	ADH5P4
13.5178	1.18033e-06	0.00144269	0.0150585	0.464911	AL122018.1
5.99001	7.67205e-07	0.0014427	0.0152699	0.464911	AL158819.1
27.4119	3.1276e-06	0.0014427	0.0150207	0.464911	AL158823.1
10.0345	-1.64315e-06	0.00144269	0.0154286	0.464911	AL365277.1
8.64959	3.66334e-07	0.0014427	0.015267	0.464911	APOOP4
9.21197	6.13024e-07	0.0014427	0.0151679	0.464911	C11orf40
71.14	1.3973e-06	0.00144269	0.0153619	0.464911	CRISP2
4792.54	-8.66089e-07	0.0014427	0.0154424	0.464911	IGHV1-2
148.854	4.22277e-07	0.0014427	0.015069	0.464911	IGHV7-56
7904.53	2.0361e-06	0.00144269	0.0154599	0.464911	ITGB6
316.907	5.89745e-06	0.00144269	0.0149734	0.464911	KIF5A
15.6342	8.31258e-07	0.00144269	0.0153946	0.464911	LINC01559
89.5238	3.22761e-06	0.00144269	0.0150761	0.464911	MAP3K19
1770.34	-2.75769e-06	0.00144269	0.0154438	0.464911	MEF2D
10.8247	5.80318e-07	0.0014427	0.0154449	0.464911	MIP
17.5173	2.07256e-06	0.00144269	0.0151407	0.464911	MTRNR2L1
10.157	4.30122e-07	0.0014427	0.0154709	0.464911	OR10K2
10.9768	5.66422e-07	0.0014427	0.0150044	0.464911	OTX2
14.7959	6.29714e-07	0.0014427	0.0147819	0.464911	PRPS1L1
393.549	3.74348e-06	0.00144269	0.0148596	0.464911	PSPH
31.2257	2.49522e-06	0.00144269	0.0153116	0.464911	QPRT
10.8303	8.49092e-07	0.00144269	0.0152303	0.464911	RFPL2
303.039	-2.35995e-06	0.00144269	0.0154296	0.464911	RFX2
13.9622	3.96242e-07	0.0014427	0.0148197	0.464911	RPS4Y2
55.7932	2.65901e-06	0.0014427	0.0151362	0.464911	SLC5A11
52.7172	-9.47363e-07	0.0014427	0.0153329	0.464911	SNRPGP9
9.86428	5.20096e-07	0.00144269	0.0150962	0.464911	SPACA7
11.3122	4.12412e-07	0.0014427	0.0149443	0.464911	SPAG11B
11.3122	4.12412e-07	0.0014427	0.0149443	0.464911	SPATA31A7
27.4657	1.67178e-06	0.0014427	0.014872	0.464911	TGM4
913.617	2.26028e-06	0.00144269	0.015359	0.464911	TMEM45B
21.3747	1.15623e-06	0.00144269	0.0148524	0.464911	TRGV9
2457.72	-2.34942e-06	0.00144269	0.0155694	0.46728	ZFHX4
41.5022	2.35017e-06	0.00144269	0.0156135	0.468011	ZNF887P
16126.9	-1.47519e-06	0.00144269	0.0157665	0.469279	ABI3BP
10.0749	1.0425e-06	0.00144269	0.015754	0.469279	AC007229.1
8.57155	4.0521e-07	0.0014427	0.0158936	0.469279	AC104759.1
38.4552	1.75428e-06	0.00144269	0.0157595	0.469279	AC241584.2
33.6085	1.14247e-06	0.00144269	0.0157858	0.469279	GLDCP1
10.3595	5.30028e-07	0.00144269	0.0157894	0.469279	HNRNPA1P58
17.9408	3.23969e-07	0.0014427	0.0158593	0.469279	IFNA4
5.27788	-7.74239e-07	0.0014427	0.0157953	0.469279	JPX
508.583	-2.15183e-06	0.00144269	0.0158086	0.469279	KLHL13
17.9408	3.23969e-07	0.0014427	0.0158593	0.469279	OR4M1
7.94772	1.87432e-06	0.0014427	0.0158863	0.469279	RPS7P8
6.41768	-6.65109e-07	0.0014427	0.0158683	0.469279	TRAJ56
8.1001	6.17764e-07	0.0014427	0.0159611	0.470682	AC096582.1
76.1947	3.15494e-06	0.00144269	0.0160521	0.472734	AL591135.1
230.097	2.6433e-06	0.00144269	0.0160905	0.472734	GIF
83.04	4.54064e-06	0.00144269	0.016089	0.472734	ZNF286B
17.7887	3.25882e-07	0.0014427	0.0161469	0.473801	KRTAP19-3
4260.88	-1.25828e-06	0.00144269	0.0163005	0.474102	ATF3
2674.67	4.4786e-06	0.00144269	0.0163791	0.474102	CAPG
216.364	1.6144e-06	0.00144269	0.0163974	0.474102	CCDC168
42.6957	3.95059e-06	0.00144269	0.0163885	0.474102	CNTD1
24.551	8.71013e-07	0.00144269	0.0163872	0.474102	IGFBPL1
29.2611	2.76241e-07	0.0014427	0.0162832	0.474102	KRT35
11.2259	6.57641e-07	0.0014427	0.0162074	0.474102	MATN1
10.5206	5.80645e-07	0.0014427	0.0163825	0.474102	OR5AU1
12.9851	5.87636e-07	0.00144269	0.0162632	0.474102	PRSS55
112.861	1.4593e-06	0.0014427	0.0163249	0.474102	SPINK8
257.086	1.91256e-06	0.0014427	0.0163517	0.474102	WNT2
5087.05	-2.29564e-06	0.00144269	0.0163593	0.474102	YWHAB
24.9899	4.46547e-07	0.0014427	0.0165241	0.477167	AC022748.2
852.853	3.90405e-06	0.00144269	0.0165767	0.477167	EGFL6
1881.15	1.57206e-06	0.00144269	0.0165898	0.477167	FLRT3
8.74046	3.49884e-07	0.0014427	0.0165708	0.477167	FMR1NB
13.114	1.03505e-06	0.0014427	0.0166041	0.477167	MAP1LC3BP1
3576.82	-1.37138e-06	0.0014427	0.0166804	0.478198	PDK4
8.23972	1.39563e-06	0.0014427	0.0166775	0.478198	RPL23AP38
455.362	-1.30685e-06	0.0014427	0.0167043	0.478303	FXYD6
16.4408	1.35133e-06	0.0014427	0.0167417	0.478798	C22orf42
8.34489	-8.63024e-07	0.0014427	0.0167915	0.479641	TRGV6
30.5408	7.73426e-07	0.0014427	0.016959	0.479922	ADCY8
541.922	-1.70686e-06	0.00144269	0.0170002	0.479922	ARHGAP6
27.68	1.63099e-06	0.0014427	0.017004	0.479922	C2orf70
318.847	9.85907e-07	0.00144269	0.0169655	0.479922	CNGB1
806.269	6.29839e-06	0.00144269	0.0169325	0.479922	GALM
13.4346	7.57523e-07	0.00144269	0.0169044	0.479922	HAO2
96055.5	5.60395e-07	0.0014427	0.0169621	0.479922	HBB
2989.57	-1.25337e-06	0.00144269	0.0169578	0.479922	ITIH5
30.1585	2.6211e-07	0.0014427	0.016942	0.479922	LHX1
22.7905	6.34786e-07	0.0014427	0.0168962	0.479922	TECTB
5.3618	-1.20835e-06	0.0014427	0.017119	0.481895	AC106791.1
9.08292	1.17591e-06	0.0014427	0.017144	0.481895	ADRA1B
5.11351	1.10496e-06	0.00144269	0.0171553	0.481895	SBK3
149.955	-8.3798e-07	0.0014427	0.0171506	0.481895	SNORD114-4
69.1729	1.15073e-06	0.00144269	0.0171983	0.482015	AC112187.1
444.627	-1.43232e-06	0.0014427	0.0172003	0.482015	OXER1
306.801	-1.75032e-06	0.00144269	0.0172391	0.482531	FGF2
23.0513	6.92718e-07	0.0014427	0.0173203	0.484233	UMOD
315.09	-4.16734e-06	0.00144269	0.0174303	0.486269	RTL8B
19.5995	8.30297e-07	0.0014427	0.0174342	0.486269	UBTFL1
267.033	3.31976e-06	0.00144269	0.0174999	0.486382	CFAP45
152.879	5.45944e-07	0.00144269	0.0174595	0.486382	GABRG2
15080.2	-1.58786e-06	0.00144269	0.0174817	0.486382	TNS1
15.2189	-8.57504e-07	0.0014427	0.0176094	0.487138	AC008676.1
7.60676	1.2254e-06	0.00144269	0.0175725	0.487138	AC084198.1
315.094	-9.88679e-07	0.0014427	0.0175894	0.487138	CARMN
15426.5	4.31723e-06	0.00144269	0.0176054	0.487138	SLC44A2
3951.19	2.43737e-06	0.00144269	0.0176474	0.487232	CXADR
30.6241	2.12959e-06	0.00144269	0.0176539	0.487232	FBXW12
463.529	3.63048e-06	0.00144269	0.0177159	0.488372	PEX12
3679.92	3.41264e-06	0.00144269	0.0178961	0.492194	LYN
353.093	-5.04788e-06	0.0014427	0.0178844	0.492194	TMEM99
12.6396	-1.8793e-06	0.0014427	0.0179423	0.492321	HMGN2P24
75.5442	-1.57519e-06	0.00144269	0.0179394	0.492321	SDHCP2
42.8876	1.09374e-06	0.00144269	0.0180148	0.49374	HSPA8P1
45.2396	3.49299e-06	0.00144269	0.0180896	0.495217	TLK1P1
17.4831	8.49357e-07	0.0014427	0.0181325	0.495817	GGTLC1
2355.13	-1.245e-06	0.0014427	0.018221	0.495924	PHLDA1
716.431	-2.7111e-06	0.00144269	0.0182411	0.495924	PLAGL1
30.4858	2.5587e-06	0.00144269	0.0181788	0.495924	RPEL1
12.9423	1.05158e-06	0.00144269	0.0181599	0.495924	RPSAP52
40.7506	-1.74285e-06	0.00144269	0.0182197	0.495924	SETP8
8.45177	5.96527e-07	0.0014427	0.0182714	0.496178	PRAMEF35P
5.18132	7.74704e-07	0.00144269	0.0184632	0.498045	AC011773.3
7.62592	1.54612e-06	0.00144269	0.0183885	0.498045	AC209007.1
97.7147	-1.00904e-06	0.0014427	0.018485	0.498045	ACTA2-AS1
21.2023	2.1307e-06	0.00144269	0.018568	0.498045	FABP2
19.1356	1.37143e-06	0.00144269	0.0185715	0.498045	FAM71F1
261.436	-2.37654e-06	0.0014427	0.0185175	0.498045	FKRP
9.31924	5.81961e-07	0.0014427	0.0185436	0.498045	GGTLC2
43.8067	5.26581e-07	0.0014427	0.0184512	0.498045	LINC01193
22.5955	2.18847e-06	0.00144269	0.0184945	0.498045	NCMAP
12.737	8.46138e-07	0.00144269	0.018526	0.498045	NCOR1P1
275.159	4.89424e-07	0.0014427	0.0185246	0.498045	SAA1
3453.86	-1.88099e-06	0.00144269	0.0186324	0.499112	PTGIS
6.45793	6.418e-07	0.00144269	0.0186841	0.499931	NR0B2
22.2887	1.65506e-06	0.00144269	0.0187637	0.501496	UBTFL6
11.8347	-1.53208e-06	0.00144269	0.0189031	0.502667	AL354733.3
3677.2	1.25962e-06	0.00144269	0.0188336	0.502667	ANO1
250.833	-2.42311e-06	0.00144269	0.0188758	0.502667	CYP4X1
24.936	3.97051e-06	0.00144269	0.0189137	0.502667	IL23A
2712.67	5.53331e-07	0.0014427	0.0188724	0.502667	MMP11
63.0061	4.26403e-06	0.00144269	0.0189571	0.503256	HMGN1P38
301.358	-1.12827e-06	0.0014427	0.0191197	0.503887	AP000892.3
59.2552	8.24596e-07	0.0014427	0.0190158	0.503887	DUX4L17
2673.73	1.53832e-06	0.00144269	0.0190505	0.503887	IL1RN
9.76044	5.65759e-07	0.0014427	0.0191298	0.503887	OR4D9
9.76044	5.65759e-07	0.0014427	0.0191298	0.503887	OR5R1
143.041	1.20561e-06	0.00144269	0.0190451	0.503887	SLC10A5
9.76044	5.65759e-07	0.0014427	0.0191298	0.503887	SLC35G4
6.39552	7.84394e-07	0.0014427	0.0191728	0.504457	HMGN2P11
305.578	7.24084e-07	0.00144269	0.0192006	0.504628	IGHV1-45
16.652	1.70534e-06	0.00144269	0.0192307	0.504859	C6orf58
226.008	-4.68065e-06	0.00144269	0.0192576	0.505006	RAB40B
10.2413	-9.04475e-07	0.00144269	0.0192867	0.50521	WNT6
6.29783	1.5843e-06	0.00144269	0.0194854	0.507204	AC026271.2
4610.54	-4.43095e-06	0.00144269	0.019466	0.507204	DMTF1
8961.23	-1.29499e-06	0.00144269	0.0194726	0.507204	FLNC
28.5823	1.34324e-06	0.0014427	0.0194651	0.507204	GABRA6
29.4805	8.61994e-07	0.0014427	0.0194952	0.507204	HCN4
24.3673	1.19188e-06	0.00144269	0.0195128	0.507204	TDGF1
37.5573	7.09518e-07	0.0014427	0.0195046	0.507204	TOPAZ1
7.35482	5.85196e-07	0.0014427	0.0196395	0.508823	OR13F1
23.593	7.41453e-07	0.00144269	0.0196304	0.508823	SAA2
6.62442	1.17045e-07	0.0014427	0.0196011	0.508823	SMCO1
18.9801	1.04064e-06	0.00144269	0.0197074	0.509466	CDH10
302.928	3.86224e-07	0.0014427	0.019691	0.509466	DEFB1
9.09273	4.16906e-07	0.0014427	0.0197827	0.510854	SYT14P1
27.4813	1.14808e-06	0.00144269	0.0198095	0.510991	PIWIL1
2634.67	2.89841e-06	0.00144269	0.0198556	0.511067	FRRS1
7.75849	4.5461e-07	0.0014427	0.019845	0.511067	IL36B
8.94399	1.31235e-06	0.00144269	0.019927	0.512347	ACTL6B
152.015	2.42668e-06	0.00144269	0.0199579	0.512584	ZNF209P
99.1803	1.6065e-06	0.00144269	0.0200657	0.51424	RHCG
21.0181	6.72864e-07	0.00144269	0.0200658	0.51424	TINAG
669.608	1.20583e-06	0.00144269	0.0201207	0.51509	ANKFN1
4245.9	-3.40691e-06	0.00144269	0.0201573	0.51547	BHLHE40
14.2323	1.17629e-06	0.0014427	0.0202593	0.516961	2021-09-12
1197.28	2.33999e-06	0.00144269	0.0202534	0.516961	TMC5
12.5263	2.06774e-07	0.0014427	0.0203747	0.517338	AL139095.3
147.587	4.82432e-07	0.00144269	0.0203512	0.517338	CYP2C18
82.1446	1.29548e-06	0.00144269	0.0203653	0.517338	MAT1A
15.8253	1.08663e-06	0.00144269	0.0203413	0.517338	MIR617
6.74114	2.04757e-06	0.00144269	0.0203973	0.517338	MTX1P1
320.273	6.55902e-06	0.0014427	0.0204051	0.517338	ZNF232
12.4839	-7.70182e-07	0.0014427	0.0205919	0.519478	AC037198.2
33.6949	1.77292e-06	0.00144269	0.0206212	0.519478	CALCR
43.096	1.70638e-06	0.00144269	0.0205127	0.519478	LIPF
57.4825	9.99084e-07	0.00144269	0.0206031	0.519478	NWD2
7.99564	6.13667e-07	0.0014427	0.0205795	0.519478	SSXP3
48.0193	1.24527e-06	0.0014427	0.0206159	0.519478	ZMAT4
7.21709	4.28395e-07	0.00144269	0.0206799	0.519852	FAM182A
380.963	-1.57217e-06	0.00144269	0.0206743	0.519852	SVILP1
5.43067	1.93948e-06	0.00144269	0.0208064	0.52195	AC233279.1
81.0337	4.74478e-06	0.00144269	0.0208084	0.52195	HESX1
4908.88	-1.77831e-06	0.00144269	0.0208295	0.52195	NFIA
7.82821	3.42518e-07	0.0014427	0.0208975	0.523101	ZAR1L
11.1534	5.49695e-07	0.00144269	0.0209593	0.523126	AC025574.1
218.278	2.46044e-06	0.00144269	0.0210525	0.523126	ADGRE3
82.265	2.82755e-06	0.00144269	0.0210419	0.523126	FAM21EP
5.08904	1.56221e-06	0.00144269	0.0210504	0.523126	GMFBP1
38.9956	7.39575e-07	0.00144269	0.0209327	0.523126	SLC30A8
174.52	-3.27825e-06	0.00144269	0.0210243	0.523126	SOWAHC
103.712	2.22334e-06	0.00144269	0.0210532	0.523126	TRIM9
430.796	-4.08066e-06	0.00144269	0.0210898	0.523486	ZSCAN12
90.2882	2.37438e-06	0.00144269	0.0211418	0.524228	REN
4.94117	6.40306e-07	0.00144269	0.0213497	0.524568	AC087311.1
5.72551	4.41105e-07	0.0014427	0.0213097	0.524568	AC135279.2
67.2353	2.48915e-06	0.00144269	0.0212001	0.524568	AK7
361.403	-1.8537e-06	0.00144269	0.0213549	0.524568	AL591845.1
99.2627	1.85234e-06	0.00144269	0.0213169	0.524568	DRD1
33.8492	9.05056e-07	0.0014427	0.0213031	0.524568	IFNA21
207.861	-1.11903e-06	0.00144269	0.0213293	0.524568	LGI4
34.2727	5.10632e-07	0.00144269	0.0212973	0.524568	TRIM77
6.60703	3.50652e-07	0.0014427	0.0212859	0.524568	XKR3
81.9425	9.57027e-07	0.00144269	0.0215119	0.525787	AC019294.1
7.17294	5.83181e-07	0.0014427	0.0214973	0.525787	AL645936.2
7.17294	5.83181e-07	0.0014427	0.0214973	0.525787	MIR548A1
34.5005	2.06674e-06	0.00144269	0.0215155	0.525787	WWP1P1
36.2844	3.40397e-06	0.00144269	0.0214699	0.525787	ZNF285B
576.21	5.2803e-07	0.0014427	0.0216002	0.526768	ACKR2
4.90812	7.0324e-07	0.00144269	0.0215867	0.526768	CYP4F10P
15093.9	-1.30603e-06	0.00144269	0.0216381	0.52715	CYR61
16.1121	9.20599e-07	0.00144269	0.0216831	0.527703	TIGD3
2208.12	-1.10281e-06	0.00144269	0.0217322	0.528356	CNN1
489.158	-9.92882e-07	0.0014427	0.021762	0.528538	KIF1A
32.3429	-1.44223e-06	0.00144269	0.0218578	0.529235	MIR765
21.1727	1.76422e-06	0.00144269	0.0218546	0.529235	MTRNR2L2
10.3154	1.02154e-06	0.00144269	0.0218172	0.529235	SNRPEP2
1133.72	-2.36331e-06	0.00144269	0.0219476	0.529769	ACKR3
26.4515	9.80765e-07	0.00144269	0.0220173	0.529769	ACTBP7
68.6009	-1.58516e-06	0.00144269	0.0220094	0.529769	GFRA3
8.81944	-1.16858e-06	0.0014427	0.021904	0.529769	LINC01587
7.15801	5.8108e-07	0.0014427	0.0220364	0.529769	OR5AS1
5.92406	9.27499e-07	0.00144269	0.0220246	0.529769	SLC31A1P1
5509.79	4.21599e-06	0.00144269	0.0219725	0.529769	YARS
12.8463	1.19296e-06	0.00144269	0.0222222	0.530555	AC010620.1
10.8708	-1.6735e-06	0.00144269	0.0222383	0.530555	AC118465.1
8.34698	7.46525e-07	0.0014427	0.0222865	0.530555	DYTN
20.3521	1.14011e-06	0.0014427	0.0222851	0.530555	FBXO40
1612.92	3.21853e-06	0.00144269	0.0221772	0.530555	MANF
4738.4	-2.85342e-06	0.00144269	0.0222609	0.530555	NHS
8090.11	-3.46366e-06	0.00144269	0.0222759	0.530555	PLEKHA5
128.884	3.25375e-06	0.00144269	0.0222932	0.530555	PRRG2
14717.4	2.96916e-06	0.00144269	0.022149	0.530555	TNFRSF21
58.7324	6.32558e-07	0.00144269	0.0221083	0.530555	ZFP57
11.7981	8.09354e-07	0.0014427	0.0223342	0.530998	ANKRD33
713.775	4.79041e-06	0.00144269	0.0224276	0.532684	ADCK2
356.908	2.64491e-06	0.00144269	0.0224728	0.533222	C1orf74
10.7345	7.6708e-07	0.0014427	0.0225202	0.533813	OPRM1
15693.3	-1.28551e-06	0.00144269	0.0228262	0.534469	ACTG2
12.7406	2.42203e-06	0.00144269	0.0226997	0.534469	ARHGAP19
114.42	2.14925e-06	0.00144269	0.0228564	0.534469	CTAGE3P
23.6281	3.96198e-07	0.0014427	0.0228639	0.534469	CYP11B2
446.139	-1.61753e-06	0.00144269	0.0226535	0.534469	DACH1
22.0314	9.92149e-07	0.0014427	0.0227955	0.534469	FAM90A24P
21.7733	7.77701e-07	0.0014427	0.02267	0.534469	NEUROD6
8.37558	7.54329e-07	0.00144269	0.022851	0.534469	NPM1P48
235.156	3.76685e-06	0.00144269	0.0226403	0.534469	PANK1
7343.91	-1.98629e-06	0.00144269	0.0228573	0.534469	PNRC1
102.891	6.33546e-07	0.00144269	0.0228014	0.534469	PRDM9
53.621	1.22581e-07	0.0014427	0.0227739	0.534469	PSPHP1
147.647	-2.10226e-06	0.00144269	0.0227565	0.534469	RASSF9
9.91322	2.65933e-07	0.0014427	0.0227719	0.534469	WFDC8
31.9934	2.54593e-06	0.00144269	0.0229898	0.535825	MMEL1
72.6851	2.48829e-06	0.00144269	0.0229649	0.535825	MTTP
12.1936	2.64331e-07	0.0014427	0.0229686	0.535825	OR7E109P
4.74532	1.2529e-06	0.00144269	0.0230602	0.53641	RPL7P44
15.3556	1.49044e-06	0.00144269	0.0230428	0.53641	SDCBPP2
30.5903	-7.9978e-07	0.00144269	0.0230856	0.536474	AL583824.1
14.4464	5.28302e-07	0.00144269	0.0233327	0.540625	DLX2
104.587	2.7794e-06	0.00144269	0.0233126	0.540625	GPR179
40.9727	-2.61313e-06	0.00144269	0.023308	0.540625	SNORD70
11886.2	-1.27488e-06	0.00144269	0.0234338	0.540765	FBN2
5647.21	-4.32794e-06	0.00144269	0.0234524	0.540765	NFX1
7.9658	5.64824e-07	0.0014427	0.023453	0.540765	OR52E6
39.894	2.37423e-06	0.00144269	0.0234523	0.540765	TMSB4XP1
11.4388	6.33719e-07	0.00144269	0.023382	0.540765	TPBGL
67211.9	-4.67161e-06	0.00144269	0.0236065	0.543776	MACF1
14.4745	7.95238e-07	0.0014427	0.0236342	0.543886	FOXL2NB
7.44196	5.28742e-07	0.0014427	0.0236576	0.543895	AL354872.1
6.46806	1.42468e-06	0.00144269	0.0237391	0.54471	MRPS36P1
14.4457	1.16867e-06	0.0014427	0.0237276	0.54471	TTC29
82.9903	2.13909e-06	0.00144269	0.0237863	0.545266	EPB42
106.234	-1.49014e-06	0.00144269	0.0240241	0.54603	ADRA2A
1395.52	2.40747e-06	0.00144269	0.0240181	0.54603	AL139099.5
22.4186	1.07302e-06	0.0014427	0.0239208	0.54603	C2orf78
9.57685	1.46777e-06	0.00144269	0.0240157	0.54603	C5orf49
771.404	2.30814e-06	0.00144269	0.0239538	0.54603	CELSR3
9.03156	3.88547e-07	0.0014427	0.0240378	0.54603	OR5D18
9.03156	3.88547e-07	0.0014427	0.0240378	0.54603	PENK
18.8412	1.82188e-06	0.00144269	0.0240733	0.54603	RSPH10B
210.523	1.31303e-06	0.00144269	0.0238499	0.54603	SGK2
10.7794	7.59279e-07	0.00144269	0.0240588	0.54603	SUMO2P3
6.78132	3.6969e-07	0.0014427	0.023926	0.54603	ZIC3
965.447	-1.68055e-06	0.00144269	0.0241113	0.546368	PEG10
6.31158	1.29369e-06	0.00144269	0.0242044	0.546387	AC006534.1
553.181	-9.53121e-07	0.0014427	0.0241639	0.546387	LHCGR
13.2218	4.51579e-07	0.0014427	0.0241998	0.546387	OACYLP
474.725	-1.50321e-06	0.00144269	0.0241748	0.546387	OSR1
18.132	1.4602e-06	0.00144269	0.0244008	0.546415	AC008427.1
5176.3	-1.0071e-06	0.0014427	0.0244054	0.546415	C11orf96
22.7159	3.88941e-07	0.0014427	0.0244157	0.546415	C18orf63
191.643	2.44256e-06	0.00144269	0.024277	0.546415	ERVV-1
408.195	4.46402e-06	0.00144269	0.0243124	0.546415	FAM217B
31.9942	7.62895e-07	0.0014427	0.024321	0.546415	FAM230C
8579.88	-1.27282e-06	0.00144269	0.0244295	0.546415	LMOD1
64.3617	9.30178e-07	0.00144269	0.0244505	0.546415	MAGEC1
1256.87	9.11056e-07	0.00144269	0.0242604	0.546415	RSAD2
12368.4	-4.2728e-06	0.00144269	0.0244826	0.546415	SMARCA2
189.475	8.8965e-07	0.00144269	0.0243922	0.546415	SULT1B1
565.202	-2.20147e-06	0.00144269	0.024472	0.546415	WASF3
9.8629	6.09661e-07	0.00144269	0.0245331	0.547009	AC012485.1
78.7217	3.8101e-06	0.00144269	0.0245554	0.547009	ATP6V1C2
71.7011	2.75318e-06	0.00144269	0.0246595	0.548813	C17orf58
17.3234	5.63468e-07	0.00144269	0.0247268	0.549637	AC092952.1
418.458	8.12461e-07	0.00144269	0.024743	0.549637	LTF
23.4933	1.25566e-06	0.00144269	0.0247665	0.549644	C10orf90
6.86539	1.36254e-06	0.00144269	0.0247932	0.549721	CYCSP55
60.8816	1.36309e-06	0.00144269	0.0248244	0.549747	ERICH3
324.999	-1.75725e-06	0.00144269	0.024856	0.549747	HAAO
879.858	-2.90266e-06	0.00144269	0.024864	0.549747	L3MBTL4
11.9871	2.62613e-07	0.0014427	0.0249409	0.550421	AC027369.5
7.73224	1.32507e-06	0.0014427	0.0249389	0.550421	OR13C9
7.35698	7.76946e-07	0.0014427	0.024997	0.550826	C17orf64
9.96288	1.06809e-06	0.00144269	0.0250291	0.550826	GABRG1
30.9655	2.33671e-06	0.00144269	0.0250132	0.550826	RPS3AP5
21.2511	2.88272e-07	0.0014427	0.0251037	0.551956	KCNK10
53.3905	1.3226e-06	0.00144269	0.0251641	0.55277	CHRNA6
20.5793	-1.95883e-06	0.00144269	0.025249	0.553607	AL137145.1
23.0923	2.48941e-06	0.00144269	0.0252356	0.553607	USP50
188.767	3.7045e-06	0.00144269	0.0253197	0.553816	FOLH1
72.6555	-1.57042e-06	0.00144269	0.0254321	0.553816	HMGN2P30
18.2626	2.71692e-07	0.0014427	0.0253487	0.553816	IGFL2-AS1
2954.57	-4.91615e-06	0.0014427	0.0254456	0.553816	NFIX
99.2353	1.9089e-06	0.00144269	0.025394	0.553816	NOX1
8.58992	4.74057e-07	0.00144269	0.0254379	0.553816	OR7E25P
137.713	-2.65415e-06	0.00144269	0.025413	0.553816	RNF125
31.2066	2.00285e-06	0.00144269	0.0253721	0.553816	RPSAP47
2120.96	-9.93362e-07	0.0014427	0.0255434	0.553821	AC243562.2
8.22483	1.29069e-06	0.00144269	0.0255627	0.553821	FNDC10
266.193	2.09047e-06	0.00144269	0.0255307	0.553821	LPL
60.3962	2.54751e-07	0.00144269	0.025496	0.553821	MYT1L
91.2494	-1.99469e-06	0.00144269	0.0255628	0.553821	PAX9
54.9179	1.5102e-07	0.0014427	0.0256171	0.554233	KLK7
48.0572	-1.60566e-06	0.00144269	0.0256286	0.554233	TRAJ19
1027.66	4.14475e-06	0.00144269	0.0257178	0.555656	BTG3
62.0683	1.41916e-06	0.00144269	0.0257716	0.55631	BMS1P8
27481.1	-1.85511e-06	0.00144269	0.0258712	0.556851	CDR1
1522.2	1.24258e-06	0.00144269	0.0258651	0.556851	GLRX
12.904	2.95882e-06	0.0014427	0.0258908	0.556851	KCNK15
164.698	2.2406e-06	0.00144269	0.0258891	0.556851	TNFSF15
22.6766	1.06315e-06	0.00144269	0.0260109	0.558927	DDX25
9.61858	1.45668e-06	0.00144269	0.0260395	0.559034	ALG1L15P
1603.81	3.02588e-06	0.00144269	0.0260646	0.559042	BCAR3
306.366	3.45823e-06	0.00144269	0.0260957	0.559042	DNAH3
788.879	-1.21116e-06	0.00144269	0.0261107	0.559042	GEM
206.809	-1.91709e-06	0.00144269	0.0261367	0.559094	RP11-497H16.4
26.594	4.2901e-07	0.0014427	0.026223	0.560216	ANKUB1
7.93206	2.54221e-07	0.0014427	0.0262365	0.560216	HNRNPA1P65
80.974	-3.1604e-06	0.0014427	0.0264971	0.563393	AC018816.1
12.406	1.00986e-06	0.00144269	0.0265786	0.563393	AC104996.2
14.2215	8.78122e-07	0.00144269	0.0267104	0.563393	BRD7P5
24.8057	1.28767e-06	0.00144269	0.0267421	0.563393	CALR3
23.8282	1.62605e-06	0.00144269	0.0267125	0.563393	CNBD2
109.829	3.27094e-06	0.00144269	0.0266716	0.563393	GPR137C
1223.94	5.03629e-06	0.00144269	0.0264832	0.563393	IL10RB
8.57544	4.00653e-07	0.0014427	0.0267402	0.563393	MAGEB10
1161.7	2.10471e-06	0.00144269	0.0264576	0.563393	MYO3B
1162.18	-8.39829e-07	0.00144269	0.026719	0.563393	NCAM1
17.4847	2.37288e-07	0.0014427	0.0266008	0.563393	OR7E5P
129.336	-1.71532e-06	0.00144269	0.0264653	0.563393	STXBP6
1617.27	5.48466e-06	0.00144269	0.02658	0.563393	SUMF1
7.65205	7.26318e-07	0.0014427	0.0265223	0.563393	TMED10P2
1481.81	3.73285e-06	0.00144269	0.0265922	0.563393	TMEM62
59.1041	3.5396e-06	0.00144269	0.0267902	0.563689	AP004242.1
8.24003	5.38177e-07	0.0014427	0.0268276	0.563689	OR11G2
23.4855	2.4288e-06	0.00144269	0.026824	0.563689	OSTCP2
2216.79	-1.20587e-06	0.00144269	0.0269256	0.564246	IGFBP5
13.9937	8.3446e-07	0.00144269	0.0269148	0.564246	PCYT1B
7.17693	3.17004e-07	0.0014427	0.0269058	0.564246	RPL23AP69
2768.54	-2.88045e-06	0.00144269	0.0269815	0.564419	BCL9L
12.17	2.64124e-06	0.00144269	0.026974	0.564419	MYL12BP1
5.59872	4.83122e-07	0.00144269	0.0270793	0.565964	AC097460.2
11.9825	1.79103e-06	0.00144269	0.0272032	0.566554	ARPC3P5
30.2036	8.69613e-07	0.00144269	0.0271369	0.566554	C10orf67
426.553	-1.60062e-06	0.00144269	0.0271913	0.566554	PDLIM4
173.066	3.74359e-06	0.00144269	0.0271706	0.566554	TEX14
82.6604	-5.81903e-07	0.0014427	0.0272527	0.566634	C2orf40
7.45615	8.65208e-07	0.00144269	0.0272549	0.566634	MIR219A2
50.2468	5.94697e-07	0.0014427	0.0272868	0.5668	IGKV1-33
13.6251	7.43582e-07	0.00144269	0.027361	0.566851	ABCC6P1
83.8249	-1.36411e-06	0.00144269	0.0274183	0.566851	AC011444.4
10.3257	-6.83614e-07	0.0014427	0.0273751	0.566851	MIR222HG
147.708	2.22517e-06	0.00144269	0.0274329	0.566851	PACSIN1
1270.56	-1.36059e-06	0.00144269	0.0273506	0.566851	PLN
17.1806	2.72255e-07	0.0014427	0.0273889	0.566851	SSXP1
208.054	1.27856e-06	0.00144269	0.0274782	0.567291	ITGA2B
21.4041	3.15962e-07	0.0014427	0.0275114	0.567482	GFI1B
12.8239	1.8633e-06	0.00144269	0.0276122	0.567585	AL354751.2
13.6094	1.25859e-06	0.00144269	0.0276121	0.567585	CHST4
20.5206	5.52006e-07	0.00144269	0.0276081	0.567585	DISP3
24.985	1.33953e-06	0.00144269	0.027592	0.567585	RPL7P19
1055	2.44454e-06	0.00144269	0.0277915	0.568796	ACSM3
157.78	-9.4377e-07	0.00144269	0.0277042	0.568796	AL603965.1
54.337	1.85873e-06	0.00144269	0.0278034	0.568796	C1orf194
428.536	-2.11472e-06	0.00144269	0.0278153	0.568796	CNKSR3
200.35	3.58005e-06	0.0014427	0.0277237	0.568796	IQCD
41.8426	-2.97978e-06	0.00144269	0.0277529	0.568796	TSPY26P
39.8583	6.57978e-07	0.0014427	0.0278622	0.569264	MOG
743.116	-1.42472e-06	0.00144269	0.0279124	0.569308	ANKRD20A5P
20.2286	7.18949e-07	0.00144269	0.0279066	0.569308	ST13P19
15.7424	1.78368e-06	0.00144269	0.0280863	0.571378	ASS1P9
13.7813	1.55211e-06	0.00144269	0.0280698	0.571378	EEF1A1P16
21.1942	2.36052e-06	0.00144269	0.0280406	0.571378	RPL19P16
291.195	1.92559e-06	0.00144269	0.0281403	0.571984	KCNN4
20.9688	1.75253e-06	0.00144269	0.0283098	0.574444	PCLAF
1567.77	4.91441e-06	0.00144269	0.0282954	0.574444	RPIA
403.463	-2.0522e-06	0.00144269	0.0284151	0.576086	LPAR1
65.7945	-1.94475e-06	0.00144269	0.0285989	0.576761	AC018867.1
4904.49	4.25581e-06	0.00144269	0.0285519	0.576761	GUSB
21.8804	-1.40838e-06	0.00144269	0.02858	0.576761	HNRNPA3P2
30.8285	-9.34976e-07	0.00144269	0.0284868	0.576761	MTCO1P12
2002.77	-1.32055e-06	0.00144269	0.0286115	0.576761	PTGS1
179.214	-1.65916e-06	0.00144269	0.0285233	0.576761	RIC3
7.42152	-3.39056e-06	0.0014427	0.0286188	0.576761	Z97200.1
8.07422	5.3087e-07	0.0014427	0.0286443	0.576784	LINC01658
84.0659	2.42425e-06	0.00144269	0.0286704	0.576817	LRRC43
115.168	6.94476e-07	0.00144269	0.0287745	0.578421	MYH7
7.91052	9.38092e-07	0.0014427	0.029123	0.580508	AC020637.1
6.6422	5.51909e-07	0.0014427	0.0290375	0.580508	C9orf135
13.6845	7.76847e-07	0.0014427	0.0289933	0.580508	CCDC155
39.3099	3.30513e-07	0.0014427	0.0289713	0.580508	GRID2
69.4468	1.47387e-06	0.00144269	0.029022	0.580508	HRH3
8.96975	1.46459e-06	0.00144269	0.0289563	0.580508	KRT17P1
60.5674	9.42213e-07	0.00144269	0.0290804	0.580508	PROK2
20.0252	-1.74141e-06	0.00144269	0.0289583	0.580508	RPS26P47
16.5724	2.69465e-07	0.0014427	0.0290788	0.580508	SNORD115-24
12.5712	2.26542e-07	0.0014427	0.0291235	0.580508	SYT4
31.6892	4.58097e-07	0.0014427	0.0292234	0.581521	KIR3DL2
33.0253	5.97005e-07	0.00144269	0.029209	0.581521	WNT11
20.4916	1.19636e-06	0.00144269	0.0293264	0.583081	C1orf100
991.207	3.13603e-06	0.00144269	0.0293668	0.583395	LSM5
6.64625	1.11866e-06	0.00144269	0.0294651	0.583633	AC017007.1
7.3033	7.51167e-07	0.00144269	0.0294594	0.583633	AC091951.1
16.4204	2.68809e-07	0.0014427	0.0295267	0.583633	AP006587.6
7.54554	1.1663e-06	0.00144269	0.029492	0.583633	GNAT3
11.9638	5.26307e-07	0.0014427	0.0295166	0.583633	SLC18A1
706.629	3.70833e-06	0.00144269	0.0294837	0.583633	TVP23B
38.0231	3.94647e-06	0.00144269	0.0296299	0.583713	CYP51A1P2
5.26466	6.84064e-07	0.0014427	0.0296786	0.583713	EXOSC3P2
7.8401	9.89706e-07	0.0014427	0.0296278	0.583713	SLC22A11
40.2355	7.37786e-07	0.0014427	0.0296077	0.583713	SYCP1
5844.09	-2.12815e-06	0.00144269	0.0295593	0.583713	SYNPO
132.353	1.92231e-07	0.0014427	0.0296601	0.583713	VCX3A
35.7629	1.54886e-06	0.00144269	0.0298221	0.585562	GSDMA
1403.61	-1.2575e-06	0.00144269	0.0298099	0.585562	MMP19
8.11932	3.76038e-07	0.0014427	0.0298899	0.58592	IL17F
51.311	8.87313e-07	0.0014427	0.0298881	0.58592	OR2AT4
745.592	2.92994e-06	0.00144269	0.0299301	0.586225	ENPP4
39.3964	9.80638e-07	0.00144269	0.030103	0.586788	CDH12
12.2764	-1.73761e-06	0.00144269	0.0300382	0.586788	HTR7P1
203.831	1.67348e-07	0.0014427	0.0300866	0.586788	KLK5
6.78519	8.29651e-07	0.0014427	0.0301076	0.586788	MIR633
9.51946	3.16401e-07	0.00144269	0.0300913	0.586788	OR7E46P
12.2552	1.49225e-06	0.00144269	0.0300464	0.586788	SCDP1
679.716	3.50553e-06	0.00144269	0.03016	0.587326	PTRH2
662.553	2.12065e-06	0.00144269	0.0303006	0.587647	C2orf16
291.038	-1.55238e-06	0.00144269	0.0302724	0.587647	CLEC3B
14.5135	1.40028e-06	0.00144269	0.0302915	0.587647	CSPG5
112.741	2.07716e-06	0.00144269	0.0302959	0.587647	GDA
43.8077	-1.18818e-06	0.00144269	0.0302473	0.587647	SNORD114-21
25.2839	1.51078e-06	0.00144269	0.0303484	0.587678	LCTL
87.9647	2.13597e-06	0.00144269	0.0303654	0.587678	MEIOC
4888.63	4.21658e-06	0.00144269	0.0303766	0.587678	PGD
14.3711	8.07718e-07	0.00144269	0.0304122	0.58776	MAJIN
1110.84	-1.73816e-06	0.00144269	0.0304483	0.58776	NPNT
16.1163	1.75625e-07	0.0014427	0.0304553	0.58776	PPIAL4E
14.7183	7.5058e-07	0.0014427	0.0305069	0.588277	TRIM43CP
3308.42	-1.30804e-06	0.00144269	0.0306113	0.58858	GOLGA6L5P
43.6134	1.55907e-06	0.00144269	0.0305485	0.58858	NR2E1
17.2365	9.25149e-07	0.00144269	0.0305753	0.58858	RPSAP39
5.64953	5.66058e-07	0.00144269	0.030622	0.58858	SLC25A47
20.704	-1.04146e-06	0.0014427	0.0308795	0.588619	AC010680.4
9.31343	-9.56516e-07	0.0014427	0.0306909	0.588619	AC079313.1
14.8797	8.48003e-07	0.0014427	0.0309359	0.588619	AC092373.1
9.23319	9.94564e-07	0.00144269	0.0306821	0.588619	AC113412.1
3396.55	1.84542e-06	0.00144269	0.0308178	0.588619	BPGM
1227.53	-3.41898e-06	0.00144269	0.030828	0.588619	CASZ1
7.50857	6.12927e-07	0.0014427	0.0309131	0.588619	KRTAP3-2
53.1256	3.78457e-06	0.00144269	0.0309003	0.588619	KTI12
19.3145	3.91553e-06	0.0014427	0.0308119	0.588619	RAB42
15.9643	2.67165e-07	0.0014427	0.0309368	0.588619	SLC9B1P1
17.9055	-1.19442e-06	0.00144269	0.0308234	0.588619	TRAJ50
4646.18	-1.48671e-06	0.00144269	0.0307622	0.588619	TRPA1
11.7766	-1.14627e-06	0.00144269	0.0309472	0.588619	U82695.1
143.944	-2.00527e-06	0.00144269	0.0310172	0.589476	FBXW4P1
164.8	2.38497e-06	0.00144269	0.0310759	0.589646	C4orf19
7.96728	3.74208e-07	0.0014427	0.0310561	0.589646	MIR518F
13.8165	1.48691e-06	0.00144269	0.0311173	0.589958	GRK1
475.687	-2.78944e-06	0.00144269	0.0311602	0.590299	TPD52L1
6.12296	6.23288e-07	0.0014427	0.0313272	0.591942	AC105402.1
10.3764	-4.20668e-07	0.00144269	0.0317091	0.591942	AC244197.3
1228.36	-1.01781e-06	0.00144269	0.031314	0.591942	ADGRD1
544.747	-2.51582e-06	0.00144269	0.031775	0.591942	AL133216.2
24.747	-4.9868e-07	0.0014427	0.0316776	0.591942	AP005212.5
86.2497	1.28422e-06	0.00144269	0.0318938	0.591942	ARSE
185.939	9.79813e-06	0.00144271	0.0318744	0.591942	C11orf54
9.20248	5.20383e-07	0.0014427	0.031562	0.591942	FABP7
15.8122	2.58042e-07	0.0014427	0.0314301	0.591942	FAM47DP
931.44	1.90902e-06	0.00144269	0.0318491	0.591942	FCGR3B
708.568	2.1434e-06	0.00144269	0.031574	0.591942	FLG2
102.142	2.02067e-06	0.00144269	0.0315031	0.591942	GLT1D1
2245.16	3.52633e-06	0.00144269	0.0315972	0.591942	HACD3
15.8122	2.58042e-07	0.0014427	0.0314301	0.591942	IFNA14
4806.34	2.05707e-06	0.00144269	0.0318386	0.591942	KYNU
16.7029	3.59886e-07	0.0014427	0.0315988	0.591942	NEFL
7.72356	7.5674e-07	0.0014427	0.0314873	0.591942	PAX7
3253.09	2.29748e-06	0.00144269	0.0314311	0.591942	RAB11FIP1
53.0997	3.18077e-06	0.00144269	0.0312754	0.591942	RNASE2
143.689	-1.73566e-06	0.00144269	0.0317598	0.591942	RP11-292B8.1
7281.17	-2.40294e-06	0.00144269	0.0318969	0.591942	RPGR
591.019	1.92761e-06	0.00144269	0.0318704	0.591942	SLC27A2
15.8122	2.58042e-07	0.0014427	0.0314301	0.591942	SPATA31A3
78.7905	2.27716e-07	0.0014427	0.0316447	0.591942	SPATA31A6
2380.8	-1.47799e-06	0.00144269	0.0317465	0.591942	SPRY1
7349.47	-1.16698e-06	0.00144269	0.0318643	0.591942	ZFP36
15.6602	2.66141e-07	0.0014427	0.0319358	0.5922	IFNA7
25.5056	-4.02663e-07	0.00144269	0.0320162	0.592446	CR392039.1
48.3326	4.83139e-07	0.00144269	0.0320509	0.592446	HNF4A
343.737	3.11484e-06	0.00144269	0.0320741	0.592446	MCOLN3
19.7511	2.9006e-06	0.00144269	0.0320569	0.592446	PPIAP13
39.8221	1.24044e-06	0.00144269	0.0319857	0.592446	PRDM7
9.38953	8.97297e-07	0.00144269	0.0321606	0.592791	AC104078.1
5.92395	5.55533e-07	0.0014427	0.0321741	0.592791	OR12D1
7188.4	3.93414e-06	0.00144269	0.032193	0.592791	SERINC3
1505.58	-4.54661e-06	0.00144269	0.0321606	0.592791	TANGO6
14.9779	1.64334e-06	0.00144269	0.0322275	0.592966	C8orf46
12.7677	1.0895e-06	0.00144269	0.0322623	0.593139	DNTT
19.048	6.13717e-07	0.00144269	0.032287	0.593139	NLRP2B
6.47806	1.03103e-06	0.00144269	0.0323414	0.593551	AC113367.1
40.982	2.69821e-06	0.00144269	0.0323595	0.593551	SMPX
6.74947	5.36977e-07	0.0014427	0.0327489	0.593776	AC016956.1
7.90034	1.71562e-06	0.00144269	0.0324262	0.593776	AC068760.1
5.84591	5.56968e-07	0.0014427	0.0327129	0.593776	AC126177.5
5.48437	3.75926e-07	0.0014427	0.0326085	0.593776	AC136621.1
1067.28	2.54554e-06	0.00144269	0.0327804	0.593776	ADGRF4
34.1642	2.18966e-06	0.00144269	0.0327421	0.593776	AL731556.1
67.5721	2.22589e-06	0.00144269	0.0325892	0.593776	BTNL8
18.8703	1.62467e-06	0.00144269	0.0325985	0.593776	CCDC83
11.6428	9.56876e-07	0.0014427	0.0327381	0.593776	CCKAR
8.39281	3.55142e-07	0.0014427	0.0328055	0.593776	CSN1S1
15.9473	8.85632e-07	0.00144269	0.0328482	0.593776	HNRNPA1P13
66.9279	1.36693e-06	0.00144269	0.0326087	0.593776	KIAA0319
6.75263	9.29644e-07	0.00144269	0.0324178	0.593776	MT-TF
15.5081	1.3176e-07	0.0014427	0.0324542	0.593776	OPN1LW
16.9203	1.70328e-06	0.00144269	0.0325376	0.593776	PPIAP15
32.3678	1.07831e-06	0.00144269	0.0327846	0.593776	RPSAP69
4134.63	-1.38148e-06	0.00144269	0.0324729	0.593776	SSC5D
6.45041	4.11447e-07	0.0014427	0.0327165	0.593776	TAS2R1
75.8817	-2.09284e-06	0.00144269	0.0328332	0.593776	WIPF3
25.4075	3.91044e-07	0.0014427	0.0328942	0.594153	SSX9
33.7587	2.57428e-06	0.00144269	0.032982	0.595284	EIF2S2P4
2515.59	-3.19902e-06	0.00144269	0.033157	0.597988	INTS2
150.536	-1.18791e-06	0.00144269	0.0332664	0.599392	EXOSC3P1
12.5891	1.1719e-07	0.0014427	0.0332855	0.599392	HMGN2P22
30.7234	7.39326e-07	0.00144269	0.0333884	0.60039	FAM86MP
228.093	-1.73614e-06	0.00144269	0.0334245	0.60039	MAFF
480.088	-8.98894e-06	0.00144271	0.0334423	0.60039	PHBP19
6.3232	5.36819e-07	0.0014427	0.0334347	0.60039	TRBV25OR9-2
4.9755	6.78536e-07	0.0014427	0.0335161	0.601258	AP003498.1
562.69	-1.63976e-06	0.00144269	0.0335862	0.60206	GOLGA6L4
7.11263	4.05197e-07	0.00144269	0.0336966	0.602147	GSTO3P
7.32779	5.19488e-07	0.0014427	0.0337182	0.602147	SLC25A48
4410.9	4.37867e-06	0.00144269	0.0336261	0.602147	SPPL2A
45.4331	1.06184e-06	0.00144269	0.0336879	0.602147	TBC1D3P2
829.679	5.48023e-07	0.00144269	0.0337008	0.602147	TENM2
167.732	-6.87685e-07	0.00144269	0.0338966	0.603513	AC138969.2
8.80615	1.04952e-06	0.0014427	0.0338854	0.603513	HORMAD2
288.079	-9.1526e-07	0.00144269	0.0338303	0.603513	POLR2J2
10.1319	1.86648e-06	0.00144269	0.033892	0.603513	THRAP3P1
66.2687	2.43088e-06	0.00144269	0.0339584	0.604159	HSPD1P1
8.64973	2.12041e-06	0.0014427	0.0340494	0.604644	AC008753.1
12.7448	6.72269e-07	0.0014427	0.0340821	0.604644	AHSG
52.9343	2.44216e-06	0.00144269	0.0340815	0.604644	CYP3A43
42.8674	1.68243e-06	0.00144269	0.0340878	0.604644	NANOGP7
5.12289	1.04219e-06	0.00144269	0.034336	0.605009	AC104667.2
2501.38	-1.46289e-06	0.00144269	0.0341578	0.605009	EGR2
379.306	-1.05498e-06	0.00144269	0.0342074	0.605009	EPHA6
28.9065	2.11905e-06	0.00144269	0.0343098	0.605009	HADHAP2
28.8943	5.21013e-07	0.00144269	0.0343093	0.605009	LINC01605
13.6996	1.05698e-06	0.00144269	0.0343215	0.605009	OR5K3
7.44501	1.10062e-06	0.00144269	0.0343894	0.605009	RPL39P39
6.5827	6.83922e-07	0.00144269	0.0343648	0.605009	SETP7
9.39866	-9.37225e-07	0.00144269	0.034162	0.605009	SNHG26
28.5439	6.2208e-07	0.0014427	0.0343831	0.605009	ZNF735
7710.58	2.01975e-06	0.00144269	0.0343517	0.605009	ZNF888
10615.4	8.13279e-08	0.00144269	0.0344434	0.605509	ZNF761
751.142	1.1972e-06	0.00144269	0.0344964	0.605522	APOB
7.23766	3.77771e-07	0.0014427	0.0345066	0.605522	COX11P1
6.34488	3.01756e-07	0.0014427	0.0345209	0.605522	DDX50P2
25.3893	-1.36938e-06	0.00144269	0.0345569	0.605706	ADAMTSL4-AS1
6.11458	8.91962e-07	0.00144269	0.0346041	0.606083	CIR1P1
10933.7	1.33447e-06	0.00144269	0.0346703	0.606346	GSTM1
14.9	2.98366e-07	0.0014427	0.0346637	0.606346	PTCRA
261.35	1.78024e-06	0.00144269	0.0347285	0.606916	ZNF729
3511.67	4.23771e-06	0.00144269	0.0347792	0.607353	PHGDH
97.1703	8.94934e-07	0.00144269	0.0348343	0.607502	MDGA2
18.3067	3.86674e-07	0.0014427	0.0348647	0.607502	OR4D11
7.15729	1.92891e-06	0.00144269	0.0348567	0.607502	RPL34P34
6.76031	9.36995e-07	0.0014427	0.0348912	0.607518	IL31
4.71367	8.60243e-07	0.0014427	0.0350575	0.607743	AC060775.1
9.2052	1.52228e-06	0.00144269	0.0350425	0.607743	AC091178.1
253.412	-2.41087e-06	0.00144269	0.0350838	0.607743	CAND2
11193.2	3.98983e-06	0.00144269	0.0349479	0.607743	HSPH1
17.8773	2.3544e-06	0.00144269	0.0350009	0.607743	SETP20
1920.58	3.26393e-06	0.00144269	0.0349595	0.607743	SLC7A1
7.17575	6.25164e-07	0.0014427	0.035081	0.607743	TUBB2BP1
8.16726	1.63654e-06	0.00144269	0.0353104	0.608443	AC010468.1
35.6031	-4.07028e-06	0.0014427	0.0353332	0.608443	AL023284.2
18.1547	3.98043e-07	0.0014427	0.0353428	0.608443	APOA4
218.338	-3.85746e-06	0.00144269	0.0351768	0.608443	FAM122A
21.0617	9.64734e-07	0.00144269	0.0353519	0.608443	GC
75.6402	-1.05213e-06	0.00144269	0.035297	0.608443	OR1L8
5.8316	5.15335e-07	0.0014427	0.0353812	0.608443	PLA2G12B
21.6471	-8.85579e-07	0.00144269	0.0353441	0.608443	RP11-195B21.3
40.0833	2.06025e-06	0.00144269	0.0353657	0.608443	TTLL6
2343.14	3.66727e-06	0.00144269	0.0353651	0.608443	ZNF525
90.7719	1.4063e-06	0.00144269	0.0355621	0.609285	AC005336.1
156.007	-7.34025e-07	0.0014427	0.0355021	0.609285	DAPL1
589.745	-2.57382e-06	0.00144269	0.035515	0.609285	HAS2
380.758	3.78162e-06	0.00144269	0.0355845	0.609285	PLA2G16
10.1165	8.328e-07	0.00144269	0.0355625	0.609285	PPIAP33
46.0438	1.44475e-06	0.00144269	0.0355125	0.609285	TMEM63C
5.11558	3.59728e-07	0.0014427	0.0362272	0.609805	AC007679.1
10.8431	6.28355e-07	0.0014427	0.0361697	0.609805	AC095038.1
29.9872	7.78149e-07	0.00144269	0.0360314	0.609805	ADAM2
34.7744	1.78937e-06	0.00144269	0.0362335	0.609805	AOC1
6.16019	6.98947e-07	0.0014427	0.0364154	0.609805	AP005901.1
7.87748	7.36684e-07	0.0014427	0.0364189	0.609805	C3orf22
1441.14	-1.02085e-06	0.00144269	0.0365337	0.609805	CASQ2
7.02371	5.10876e-07	0.0014427	0.0365419	0.609805	CCT8L2
145.644	3.0519e-06	0.00144269	0.0357963	0.609805	CFAP57
7.35912	3.63349e-07	0.0014427	0.0364142	0.609805	CFTRP1
20.0182	2.44181e-07	0.0014427	0.0362135	0.609805	EDN3
5.94108	5.59314e-07	0.00144269	0.0361563	0.609805	FAM26D
136.8	-1.7896e-06	0.00144269	0.0360918	0.609805	FGF13
6.17603	4.23403e-07	0.0014427	0.0358168	0.609805	GRP
17.8506	3.88485e-07	0.0014427	0.0363299	0.609805	GRXCR1
14.4439	2.61177e-07	0.0014427	0.0364773	0.609805	GSTA11P
23.4806	2.07629e-06	0.00144269	0.0364038	0.609805	HOGA1
7.02371	5.10876e-07	0.0014427	0.0365419	0.609805	IMPDH1P3
39.0775	1.07992e-06	0.00144269	0.0361787	0.609805	KCNA7
6.78036	4.41009e-07	0.00144269	0.0356654	0.609805	KRT28
11.4316	-6.53334e-07	0.00144269	0.0364461	0.609805	LINC00668
9.81311	7.2914e-07	0.0014427	0.036389	0.609805	MYBPH
14.4439	2.61177e-07	0.0014427	0.0364773	0.609805	OLFM3
18.0026	3.75579e-07	0.0014427	0.0358311	0.609805	OR2M7
6.44539	5.26942e-07	0.0014427	0.0358475	0.609805	OR9Q2
25.3028	5.69885e-07	0.0014427	0.0358566	0.609805	PNLIP
20.6957	7.43449e-07	0.0014427	0.0358933	0.609805	PRAMEF30P
11.9605	8.83185e-07	0.00144269	0.0359231	0.609805	RBBP4P5
13.7862	2.11054e-06	0.00144269	0.0358063	0.609805	RPL7P8
28.3862	1.72009e-06	0.00144269	0.0357892	0.609805	RPSAP46
1720.76	-1.06126e-06	0.00144269	0.0361765	0.609805	SPEG
149.053	-2.10494e-06	0.00144269	0.0361965	0.609805	ST6GALNAC1
63.9868	1.10778e-06	0.0014427	0.0361597	0.609805	TCHHL1
9.95033	1.39191e-06	0.00144269	0.0360552	0.609805	TMPOP2
107.286	9.81945e-07	0.00144269	0.0359506	0.609805	TMPRSS15
963.468	1.4578e-06	0.00144269	0.0358812	0.609805	TOX3
21.3546	1.31093e-06	0.00144269	0.0366258	0.609915	AC006023.2
23.8284	3.2553e-06	0.00144269	0.0366151	0.609915	AC233280.2
25.7	-1.57603e-06	0.00144269	0.0366075	0.609915	CCL17
70.0541	-9.13151e-07	0.00144269	0.036701	0.610737	SNORD101
366.788	-1.70816e-06	0.00144269	0.0367861	0.611724	GTSF1
245.592	3.09966e-06	0.00144269	0.0368919	0.6127	DGKI
6.01912	5.26133e-07	0.0014427	0.0369033	0.6127	MS4A13
6.15623	5.25364e-07	0.0014427	0.0369742	0.6127	OR5H1
99.1044	-2.2991e-06	0.00144269	0.0369266	0.6127	RPL10P16
65.6778	-1.35385e-06	0.00144269	0.0369544	0.6127	TRAJ33
93.074	7.38362e-07	0.00144269	0.0370776	0.613984	NUTM2HP
37516.8	3.10409e-06	0.00144269	0.0371458	0.614255	COL12A1
15.4964	4.65121e-07	0.00144269	0.0371399	0.614255	USP41
66.6296	-2.73224e-06	0.00144269	0.0372808	0.615051	ARL10
229.22	1.71716e-06	0.00144269	0.0372768	0.615051	GCKR
18.2156	2.66056e-06	0.00144269	0.0372704	0.615051	MIPEPP3
125.942	3.9156e-06	0.00144269	0.0373055	0.615051	MRPS14
290.361	-1.51237e-06	0.00144269	0.0373238	0.615051	PRDM8
34.9158	9.2481e-07	0.00144269	0.0374007	0.615889	NFE2
8.44228	3.9095e-07	0.0014427	0.0374572	0.616391	F9
3725.53	-1.5424e-06	0.00144269	0.0375632	0.617277	CRISPLD2
18.0132	1.33606e-06	0.00144269	0.0375413	0.617277	MRRFP1
17.1827	-9.92722e-07	0.00144269	0.0377769	0.618343	AC004908.2
7.08322	-1.19312e-07	0.00144269	0.0378109	0.618343	AC027807.1
12.7263	3.62199e-07	0.0014427	0.0378106	0.618343	AC100756.3
2052.94	1.2888e-06	0.00144269	0.0376959	0.618343	CHI3L1
168.87	-5.87996e-07	0.0014427	0.0377087	0.618343	EEF1A2
45.6253	9.50966e-07	0.00144269	0.0377382	0.618343	IGHV5-78
13.8944	1.55884e-06	0.00144269	0.0377208	0.618343	LINC00475
43.0171	1.03246e-06	0.00144269	0.0378616	0.618746	CATSPERD
23.7075	2.34262e-06	0.00144269	0.0379497	0.619757	AC106872.2
190.26	-2.29188e-06	0.00144269	0.0380533	0.619866	AQP1
57.8178	1.41007e-06	0.00144269	0.0380551	0.619866	DNAI2
662.11	-1.4766e-06	0.00144269	0.0380908	0.619866	LIMS2
21.8372	1.26386e-06	0.00144269	0.0380658	0.619866	PLA2G4D
13.2314	1.06634e-06	0.00144269	0.0381134	0.619866	SPATA4
5.3156	4.79477e-07	0.00144269	0.0380976	0.619866	TRAV8-1
7.52855	3.55651e-07	0.00144269	0.0385139	0.62126	AC018442.1
91.8142	2.53848e-06	0.00144269	0.0384413	0.62126	AL354714.2
22.5247	7.09481e-07	0.00144269	0.0384049	0.62126	AP005018.2
13.9877	2.75814e-07	0.0014427	0.0384413	0.62126	OTOL1
15.7654	1.41813e-07	0.0014427	0.0384968	0.62126	P2RX3
3245.95	-2.23665e-06	0.00144269	0.0383751	0.62126	PLEKHH2
9.60604	1.65892e-06	0.00144269	0.0384077	0.62126	RPL12P8
1216.83	-1.21204e-06	0.00144269	0.0385075	0.62126	SCNN1A
9.40242	2.7271e-07	0.0014427	0.0384836	0.62126	TGIF2LX
747.261	3.30373e-06	0.00144269	0.0383358	0.62126	TMEM14A
18.6952	2.15151e-06	0.00144269	0.0384596	0.62126	TNMD
6539.45	4.23321e-06	0.00144269	0.0382353	0.62126	USP32
13.6601	1.04638e-06	0.00144269	0.0385675	0.621701	KCNN1
12.5743	3.60885e-07	0.0014427	0.0385986	0.621778	C2orf80
51.7849	-1.01417e-06	0.00144269	0.0386365	0.621966	OR10AD1
28.7944	2.26608e-06	0.00144269	0.0387235	0.622943	TMEM81
315.947	4.0755e-06	0.00144269	0.0387752	0.623352	TMEM128
76.5771	1.71953e-06	0.00144269	0.0388227	0.623691	CDRT1
7.58751	4.79424e-07	0.0014427	0.0390314	0.624925	C3P1
11.6139	8.00719e-07	0.0014427	0.0390173	0.624925	IQCB2P
105.197	1.13891e-06	0.00144269	0.0390124	0.624925	LCT
7.92337	1.62199e-06	0.00144269	0.0389944	0.624925	RPL7P24
6.18945	5.57714e-07	0.0014427	0.0389784	0.624925	TERF1P2
100.209	1.44995e-06	0.00144269	0.0390929	0.625007	ACBD7
122.1	1.7457e-06	0.00144269	0.0391551	0.625007	NMB
2725.16	2.55428e-06	0.00144269	0.0391296	0.625007	SNORA12
7051.96	5.0836e-06	0.00144269	0.039126	0.625007	STAU1
798.964	-1.47016e-06	0.00144269	0.0391685	0.625007	TCEAL1
5.18045	-7.88334e-07	0.0014427	0.0394076	0.62587	ANKRD20A2
100.841	2.90639e-07	0.00144269	0.0393581	0.62587	CTAG2
151.037	-1.79362e-06	0.00144269	0.039284	0.62587	IMMP1LP1
4.72063	3.79462e-07	0.0014427	0.039364	0.62587	LINC01558
6.17426	3.89442e-07	0.0014427	0.039351	0.62587	NHP2P2
28.5553	3.88637e-07	0.0014427	0.0393191	0.62587	NLRP13
6687.61	-1.71359e-06	0.00144269	0.0393852	0.62587	NPIPB11
6.25312	2.82784e-07	0.0014427	0.039493	0.626386	RPA2P3
180.374	2.28957e-06	0.00144269	0.0394787	0.626386	SLC19A3
21.5324	5.59875e-07	0.0014427	0.039557	0.626981	PRAMEF12
11.4958	1.50224e-06	0.00144269	0.0405863	0.6282	AC002524.1
11.4222	-8.20936e-07	0.00144269	0.0401503	0.6282	AC004951.3
5.24385	9.68272e-07	0.00144269	0.0408121	0.6282	AC018371.2
7.72593	6.12921e-07	0.0014427	0.0408855	0.6282	AC023934.1
9.27128	9.1203e-07	0.0014427	0.0397014	0.6282	AC126177.7
6207.72	-9.96718e-07	0.00144269	0.0399109	0.6282	ACTC1
5.47479	3.12738e-07	0.0014427	0.0405803	0.6282	AKAP14
11.2911	2.05736e-06	0.00144269	0.0404261	0.6282	AL049842.1
9.1528	2.85572e-07	0.0014427	0.0406769	0.6282	ALPI
13.5316	7.02204e-07	0.0014427	0.0405426	0.6282	C12orf77
19.5162	9.49986e-07	0.0014427	0.0407994	0.6282	C1orf87
14.8455	1.82342e-06	0.00144269	0.040945	0.6282	DDX3P3
6.69156	7.71627e-07	0.00144269	0.0405351	0.6282	DYNLT3P2
7.31287	9.47453e-08	0.00144269	0.0404335	0.6282	FAM9A
72.227	1.69221e-06	0.00144269	0.0410364	0.6282	FSD2
1929.76	1.06245e-06	0.00144269	0.0410399	0.6282	IFIT2
391.675	3.77311e-06	0.00144269	0.0409759	0.6282	IQCH
459.073	-2.23263e-06	0.00144269	0.040939	0.6282	KCTD1
6.52013	2.90248e-07	0.0014427	0.0397948	0.6282	KRT32
7.1962	-7.86835e-07	0.0014427	0.0399486	0.6282	MIR221
296.636	2.53235e-06	0.00144269	0.0397996	0.6282	MND1
5.34845	5.18068e-07	0.0014427	0.0410037	0.6282	MYF6
22969.3	-1.63349e-06	0.00144269	0.0402954	0.6282	MYLK
47.0357	-6.36089e-07	0.00144269	0.040878	0.6282	NPIPA2
143.008	-1.95371e-06	0.00144269	0.0401543	0.6282	NPIPB14P
5.68115	3.81528e-07	0.0014427	0.0407759	0.6282	NXPH4
5.85611	7.17056e-07	0.0014427	0.0398858	0.6282	OR1I1
6.71963	5.12654e-07	0.0014427	0.0397267	0.6282	OR51F1
13.6836	2.57629e-07	0.0014427	0.0398106	0.6282	OR6Q1
13.5316	7.02204e-07	0.0014427	0.0405426	0.6282	OR7D4
277.233	-2.14154e-06	0.00144269	0.0403357	0.6282	OSR2
26.6421	7.34972e-07	0.0014427	0.0405196	0.6282	PAX4
7.48057	3.40815e-07	0.0014427	0.0408696	0.6282	PCAT5
1330.67	-1.11479e-06	0.00144269	0.0401492	0.6282	PER1
51.9188	2.14596e-06	0.00144269	0.0403127	0.6282	PPIAP21
208.713	1.23881e-06	0.00144269	0.0399892	0.6282	PSG1
698.611	-1.63106e-06	0.00144269	0.0408963	0.6282	RBP5
1164.76	3.85506e-06	0.00144269	0.0405205	0.6282	RETSAT
33.9811	2.85759e-06	0.00144269	0.0409934	0.6282	RPL3P2
17.2569	1.04106e-06	0.00144269	0.0400507	0.6282	RS1
2661.86	3.77065e-06	0.00144269	0.0399039	0.6282	SFMBT1
325.461	-1.01459e-06	0.00144269	0.0407409	0.6282	SLC6A11
7.48057	3.40815e-07	0.0014427	0.0408696	0.6282	SNORD115-3
1179.16	-4.07671e-06	0.00144269	0.0407247	0.6282	TBP
96.792	2.51886e-06	0.00144269	0.0404393	0.6282	TESMIN
5.04137	5.6647e-07	0.00144269	0.0401385	0.6282	THRSP
383.212	-2.01309e-06	0.00144269	0.0403638	0.6282	TMEM14EP
1687.86	2.85247e-06	0.00144269	0.0406063	0.6282	UBL3
24.0827	1.31526e-06	0.00144269	0.0406858	0.6282	UMODL1
11.2175	3.20666e-07	0.0014427	0.0405412	0.6282	UNC45B
11.7755	-1.56698e-06	0.00144269	0.0407797	0.6282	XRCC6P1
34.8966	-8.775e-07	0.00144269	0.039968	0.6282	Z73979.1
1895.38	3.87187e-06	0.00144269	0.040282	0.6282	ZDHHC6
12.0829	-4.6778e-07	0.0014427	0.0411172	0.628405	CTGLF8P
11.4934	-1.96594e-06	0.00144269	0.041135	0.628405	RPL21P134
44.0015	3.25139e-06	0.00144269	0.0411594	0.628405	RPS7P10
19.757	-8.99815e-07	0.00144269	0.0411557	0.628405	SLC16A8
5.79847	5.95422e-07	0.00144269	0.0411989	0.628601	HNRNPA1P47
11.7255	1.61994e-06	0.00144269	0.0413338	0.62992	AC005014.1
17.5025	1.42967e-06	0.00144269	0.0414855	0.62992	AL390728.1
67.8204	2.04258e-06	0.00144269	0.0414001	0.62992	F12
3310.47	-2.17028e-06	0.00144269	0.0414745	0.62992	FANCC
19.5972	2.24379e-06	0.0014427	0.0413945	0.62992	GABRD
6.56759	4.98868e-07	0.0014427	0.0414842	0.62992	OCSTAMP
359.055	3.73988e-06	0.00144269	0.0414981	0.62992	PRSS12
34.5222	1.27804e-06	0.00144269	0.0414129	0.62992	PTPN20A
5.74394	7.3436e-07	0.00144269	0.0416434	0.63031	AC078899.5
24.7724	-9.62568e-07	0.00144269	0.0416096	0.63031	AC080014.1
4109.51	3.98289e-06	0.00144269	0.0416229	0.63031	LASP1
6.36809	2.80318e-07	0.0014427	0.0415647	0.63031	SUMO2P7
19.5015	1.14261e-06	0.00144269	0.0416569	0.63031	ZNF488
21712.1	-1.83738e-06	0.00144269	0.0417224	0.630898	PNN
1923.39	1.84103e-06	0.00144269	0.0417721	0.631247	PADI3
2241.41	3.0103e-06	0.00144269	0.0418339	0.631778	MRPL33
787.846	4.04596e-07	0.0014427	0.0420157	0.63215	BNC1
37.8832	1.07145e-06	0.00144269	0.0419126	0.63215	C1orf53
13.2275	2.5632e-07	0.0014427	0.0420695	0.63215	CST8
250.163	9.66931e-07	0.00144269	0.042107	0.63215	HEMGN
7.95513	1.84819e-06	0.00144269	0.0420877	0.63215	HNRNPA3P14
236.746	2.94637e-06	0.00144269	0.0419002	0.63215	LYSMD2
772.382	3.85851e-07	0.00144269	0.0421139	0.63215	NBPF22P
14.0763	2.99896e-07	0.0014427	0.0421255	0.63215	OR7A5
9.19725	4.30471e-07	0.00144269	0.0419534	0.63215	PAGE3
13.2275	2.5632e-07	0.0014427	0.0420695	0.63215	SERPINA12
17.4099	1.42511e-06	0.00144269	0.0423415	0.634371	PARP1P1
25.1	8.89486e-07	0.00144269	0.042375	0.634371	POM121L4P
52.5062	7.98297e-07	0.00144269	0.0423276	0.634371	SLC6A3
215.461	-2.61914e-06	0.00144269	0.0423807	0.634371	TMEM8B
19.4361	1.38019e-06	0.00144269	0.0424088	0.63439	AL136380.2
72.2989	7.46619e-07	0.00144269	0.042671	0.634416	AC007204.1
8.94136	5.38236e-07	0.0014427	0.0428443	0.634416	AC020914.1
13.0755	1.72857e-07	0.0014427	0.042866	0.634416	AC023141.6
5.61892	8.90582e-07	0.00144269	0.0426153	0.634416	AC099513.1
9.97358	6.46479e-07	0.00144269	0.0425629	0.634416	AHSP
7475.03	1.67885e-06	0.00144269	0.0426036	0.634416	AKR1C3
6201.97	6.41035e-07	0.00144269	0.0425514	0.634416	APOD
6.16632	9.23907e-07	0.00144269	0.0428582	0.634416	FAM60CP
94.0993	-1.16764e-06	0.00144269	0.0427466	0.634416	HSPB7
763.595	2.94232e-06	0.00144269	0.0426418	0.634416	HSPE1
26.8708	5.16043e-07	0.00144269	0.0426155	0.634416	KLK4
5.32007	8.32248e-07	0.00144269	0.042836	0.634416	KRT18P21
512.491	-4.03467e-06	0.00144269	0.0427516	0.634416	PCDHB11
11.6765	1.8855e-07	0.0014427	0.0427059	0.634416	PNLIPRP2
107.722	-1.60769e-06	0.00144269	0.0428435	0.634416	SHMT1P1
412.397	-1.18876e-06	0.00144269	0.0426514	0.634416	TBX20
128.879	3.7834e-06	0.00144269	0.0427741	0.634416	TPM3P9
2138.04	-4.06393e-06	0.00144269	0.0430042	0.636065	UBAP1
5.56299	4.45403e-07	0.0014427	0.0430969	0.63664	OOSP1
10.2474	2.06554e-07	0.0014427	0.0430807	0.63664	PRR30
166.776	3.06313e-06	0.00144269	0.0431411	0.636896	GRPEL2
94.2839	2.42824e-06	0.00144269	0.0433777	0.637243	AC010328.1
9.14024	1.54669e-06	0.00144269	0.0435656	0.637243	AC097523.1
11.6683	-1.64872e-07	0.00144269	0.0434999	0.637243	AF001548.3
723.095	-1.1711e-06	0.00144269	0.0434816	0.637243	CAVIN2
767.455	-1.31249e-06	0.00144269	0.0433391	0.637243	COL21A1
177.797	1.7576e-06	0.00144269	0.0437028	0.637243	CXCR1
12.9234	1.67906e-07	0.0014427	0.0436855	0.637243	DEFB128
3573.48	3.77721e-06	0.00144269	0.0435424	0.637243	EDEM1
69.934	3.55302e-06	0.00144269	0.043338	0.637243	EI24P2
4466.61	-1.09523e-06	0.00144269	0.0432661	0.637243	ELN
426.586	2.24127e-06	0.00144269	0.0436522	0.637243	FNDC4
5.05441	3.43445e-07	0.0014427	0.0432197	0.637243	IFNW1
7175.56	5.65446e-07	0.00144269	0.0436545	0.637243	KRT16
24.3298	2.48206e-06	0.00144269	0.0432401	0.637243	LYPLA1P3
12.9234	1.67906e-07	0.0014427	0.0436855	0.637243	OR4C10P
11.4105	1.86479e-07	0.0014427	0.043621	0.637243	OR5K4
4961.98	-1.22007e-06	0.00144269	0.0434104	0.637243	PDLIM3
5.83723	4.50321e-07	0.0014427	0.043378	0.637243	PLA2G2E
232.477	1.01992e-06	0.00144269	0.0435394	0.637243	RASGRF1
5136.62	-3.87633e-06	0.00144269	0.0434009	0.637243	YBX3
197.25	4.19759e-06	0.00144269	0.0437582	0.637658	ABHD6
6.80641	6.10834e-07	0.00144269	0.043821	0.63818	POLR3GP1
6.38645	-1.16687e-06	0.00144269	0.0439408	0.638252	AC243428.1
64.1764	-2.64775e-06	0.0014427	0.0439283	0.638252	CHKB
116.017	-1.47974e-06	0.00144269	0.0439455	0.638252	GOLGA6L3
794.114	-1.17041e-06	0.00144269	0.0439607	0.638252	IGF1
36.382	1.54128e-06	0.00144269	0.0439522	0.638252	PSMA2
680.559	4.2977e-06	0.0014427	0.0440123	0.63861	PRG4
73.0322	8.2708e-07	0.00144269	0.0441205	0.639787	KISS1
22.1701	-6.80761e-07	0.00144269	0.0441566	0.639919	MIR4260
535.844	-1.62984e-06	0.00144269	0.0441978	0.640125	ZIK1
576.906	2.69989e-06	0.00144269	0.0442286	0.640179	ZNF57
26.1349	5.61481e-07	0.00144269	0.0443241	0.64117	HFE2
6.81472	4.36174e-07	0.00144269	0.0444021	0.641355	ANXA2P3
1127.27	-1.16576e-06	0.00144269	0.0443838	0.641355	MEG3
10.039	1.13052e-06	0.00144269	0.0444182	0.641355	SNTN
4.81751	4.28683e-07	0.00144269	0.0445511	0.641359	AP001496.2
741.97	5.22066e-06	0.00144269	0.0445297	0.641359	JRKL
20.2029	7.60429e-07	0.00144269	0.0445809	0.641359	RPL23AP75
10.8888	1.18992e-06	0.00144269	0.0444977	0.641359	RPSAP1
27.5328	4.06932e-07	0.0014427	0.0445772	0.641359	TYR
89.2655	2.43051e-06	0.00144269	0.0444509	0.641359	VSIG10L
5.92892	7.04896e-07	0.0014427	0.0448255	0.641974	AC022483.2
20.4221	1.15146e-06	0.00144269	0.0447545	0.641974	AL031985.2
7.98561	9.7764e-07	0.00144269	0.0448948	0.641974	ATP4B
9.42533	2.61627e-07	0.0014427	0.0448739	0.641974	FAM57B
629.986	-1.31099e-06	0.00144269	0.0448371	0.641974	KCND3
13.5094	8.53003e-07	0.00144269	0.0448415	0.641974	LINC01460
1861.64	7.26245e-07	0.00144269	0.0447277	0.641974	PEG3
35.5757	9.92174e-07	0.00144269	0.0448872	0.641974	PKD2L1
2085.54	3.88711e-06	0.00144269	0.0448557	0.641974	STX3
180.235	-1.08584e-06	0.00144269	0.0448493	0.641974	TMSB4Y
4.92551	5.09428e-07	0.00144269	0.044944	0.642226	AL133163.1
17.0113	7.29669e-07	0.0014427	0.0450318	0.642226	KRT33B
667.508	-2.2907e-06	0.00144269	0.0450331	0.642226	PYGO1
27.7389	6.4503e-07	0.00144269	0.0450262	0.642226	SLC34A1
122.974	1.28947e-06	0.00144269	0.045048	0.642226	ZAN
1642.42	2.37142e-06	0.00144269	0.0451346	0.642686	CCZ1B
12.0612	3.39698e-07	0.0014427	0.0451217	0.642686	KRTAP5-4
2174.35	-2.89434e-06	0.00144269	0.0451788	0.642861	GABARAPL1
170.73	2.99137e-06	0.00144269	0.0452012	0.642861	GBP7
6952.12	-1.54401e-06	0.00144269	0.0452291	0.642873	MYL9
6.26351	4.79647e-07	0.0014427	0.0452778	0.643179	ZSCAN10
13.4748	2.26622e-06	0.00144269	0.0456395	0.644109	AC016734.1
21.4013	1.92327e-06	0.00144269	0.0457513	0.644109	AC022034.3
26.0034	5.67004e-07	0.0014427	0.0454822	0.644109	C8A
12.6194	2.42438e-07	0.0014427	0.0453977	0.644109	CELA3B
1050.27	-1.61221e-06	0.00144269	0.0455207	0.644109	GABRE
90.7714	4.9759e-06	0.0014427	0.0455571	0.644109	HSP90B2P
334.228	-1.90742e-06	0.00144269	0.0456722	0.644109	ID1
5.16375	5.13883e-07	0.0014427	0.0456892	0.644109	KNOP1P5
189.346	1.64989e-06	0.00144269	0.0457079	0.644109	MARCO
35.3095	6.41406e-07	0.00144269	0.0457366	0.644109	MFRP
5.63137	7.48641e-07	0.0014427	0.045711	0.644109	MIR646
14.2161	2.20094e-06	0.00144269	0.0456152	0.644109	NCOA4P4
445.819	2.23262e-06	0.00144269	0.0457377	0.644109	PRSS3
44.1408	1.25505e-06	0.00144269	0.0455992	0.644109	SULT2B1
679.606	2.39078e-06	0.00144269	0.0456323	0.644109	TOMM40L
113.175	-2.33094e-06	0.00144269	0.0458671	0.645355	NRN1
5.35298	2.3012e-06	0.0014427	0.0459509	0.645451	AC007938.2
23.1557	5.00439e-07	0.00144269	0.0459557	0.645451	AC026951.1
57.6898	-2.58639e-06	0.00144269	0.0459406	0.645451	RPL21P8
5490.47	1.71033e-06	0.00144269	0.0460241	0.646029	PKHD1
6.5907	6.59891e-07	0.0014427	0.0461218	0.647017	MGAT4D
18.7429	7.2254e-07	0.00144269	0.0461603	0.647173	AL592293.2
679.986	-1.43964e-06	0.00144269	0.0461994	0.647339	LRCH2
301.263	1.78813e-06	0.00144269	0.0463535	0.647621	ATP13A4
24.9594	2.53222e-06	0.00144269	0.0463277	0.647621	NPM1P6
53.1158	4.863e-07	0.00144269	0.0463563	0.647621	NPY5R
12.4673	1.62661e-07	0.0014427	0.0462923	0.647621	OR10P1
12.4673	1.62661e-07	0.0014427	0.0462923	0.647621	TSPY13P
7.84789	7.2351e-07	0.0014427	0.0464398	0.647845	AC114876.1
11.8637	-2.77157e-07	0.0014427	0.0469477	0.647845	AL606490.8
7.78621	5.94573e-07	0.0014427	0.0468768	0.647845	BPIFA2
8482.36	2.30733e-06	0.00144269	0.0469455	0.647845	CTSH
146.154	2.11483e-06	0.00144269	0.0467888	0.647845	FBXO16
21.164	1.72921e-06	0.00144269	0.0467939	0.647845	GMCL1P1
2914.04	9.09272e-07	0.00144269	0.0466476	0.647845	HLA-DQB1
11.0549	1.28618e-06	0.00144269	0.04645	0.647845	HNRNPA3P13
6.49101	5.1229e-07	0.00144269	0.0469225	0.647845	HSPE1P6
4.96288	3.04327e-07	0.0014427	0.0469511	0.647845	NCAPD2P1
10.8485	8.50034e-07	0.00144269	0.0465302	0.647845	OR7D2
29.3536	1.74045e-06	0.00144269	0.0466192	0.647845	RPSAP11
13.0057	1.59451e-06	0.00144269	0.0468265	0.647845	RWDD4P2
2208.22	-1.13706e-06	0.00144269	0.0466422	0.647845	RYR3
62.9315	2.98011e-06	0.00144269	0.0469743	0.647845	SLC10A1
52.4162	9.86435e-07	0.00144269	0.046511	0.647845	SLC17A8
2554.3	4.46386e-06	0.00144269	0.0465565	0.647845	SLC25A38
7306.72	-1.41637e-06	0.00144269	0.0467507	0.647845	TAGLN
311.207	-3.9185e-06	0.00144269	0.0469582	0.647845	TSPYL4
1615.3	2.10515e-06	0.00144269	0.046787	0.647845	VGLL3
3033.85	-3.07326e-06	0.00144269	0.0466069	0.647845	WFS1
5684.06	-2.51154e-06	0.00144269	0.0467749	0.647845	ZNF462
219.925	1.26138e-06	0.00144269	0.0470515	0.648156	NEIL2
93.6123	8.41561e-06	0.00144271	0.0470373	0.648156	PLG
12.4421	1.12705e-06	0.00144269	0.0471084	0.648209	AC092017.1
6.44687	3.48435e-07	0.0014427	0.0471649	0.648209	HHLA1
6630.68	-1.3829e-06	0.00144269	0.047132	0.648209	TSPYL2
18.1324	-1.36711e-06	0.00144269	0.0471394	0.648209	ZNF580
200.117	-1.20873e-06	0.00144269	0.0472101	0.648454	PKDCC
33.0292	5.56362e-07	0.00144269	0.0472683	0.648877	HNRNPCL1
2140.85	4.05068e-06	0.00144269	0.0472993	0.648927	CEPT1
12.2854	1.50976e-06	0.00144269	0.0476094	0.650121	AC008507.3
36.2253	2.45348e-06	0.00144269	0.0474757	0.650121	AL672207.1
314.568	2.57068e-06	0.00144269	0.0474766	0.650121	EEF1E1
10.4804	5.30396e-07	0.00144269	0.0476044	0.650121	GFY
598.354	4.76399e-07	0.00144269	0.0475058	0.650121	NPY1R
18.9205	9.41039e-07	0.00144269	0.0476334	0.650121	OR7E100P
126.429	1.97661e-07	0.0014427	0.0475759	0.650121	SSX1
549.927	-1.56502e-06	0.00144269	0.0474272	0.650121	TBX1
10.8023	1.86559e-07	0.0014427	0.0476301	0.650121	ZFR2
330.531	-1.44093e-06	0.00144269	0.0477246	0.65099	SUMO2P8
30.8865	2.71175e-07	0.0014427	0.0477844	0.65143	TMEM132D
11.8141	-1.15875e-06	0.00144269	0.0478555	0.651649	ELOCP31
41.0999	1.28566e-06	0.00144269	0.0478357	0.651649	TRPM8
45.201	1.1564e-06	0.00144269	0.0479075	0.651982	RFX4
12.1632	2.49819e-07	0.0014427	0.0481634	0.652886	CACNG2
11.0539	4.09343e-07	0.0014427	0.0480287	0.652886	CES1P2
46.0526	-9.17698e-07	0.00144269	0.0480952	0.652886	FAM107A
14.1808	1.22257e-06	0.00144269	0.0481669	0.652886	LRRC73
171.276	-1.51444e-06	0.00144269	0.0481412	0.652886	MKRN5P
12.1632	2.49819e-07	0.0014427	0.0481634	0.652886	OR4K1
24.4382	-1.04155e-06	0.00144269	0.0480446	0.652886	TRBV25-1
537.826	2.87298e-06	0.00144269	0.0482317	0.653017	COPRS
353.203	-1.57255e-06	0.00144269	0.0482248	0.653017	TSPYL5
11.7205	9.05233e-07	0.00144269	0.0484496	0.653186	AC116359.1
5833.95	-1.4465e-06	0.00144269	0.0485006	0.653186	BNC2
212.244	2.13819e-06	0.00144269	0.0485326	0.653186	CYP3A4
14.0438	1.031e-06	0.00144269	0.0486028	0.653186	CYP51A1P1
1873.92	-2.15527e-06	0.00144269	0.0483432	0.653186	ITPKC
64.1265	1.53635e-06	0.00144269	0.0485955	0.653186	MAPK8IP2
157.248	4.09893e-07	0.00144269	0.0484385	0.653186	PATE1
95.3448	1.57554e-06	0.00144269	0.0485364	0.653186	RDM1
39.5188	1.75964e-06	0.00144269	0.0484178	0.653186	RNU2-61P
11.0539	1.14292e-06	0.00144269	0.048579	0.653186	RPL23AP12
24.2438	-1.22821e-06	0.00144269	0.048508	0.653186	SCHIP1
48.6421	2.18774e-06	0.00144269	0.0485924	0.653186	SLC28A1
516.044	1.63117e-06	0.00144269	0.0483054	0.653186	TDO2
933.582	-1.70106e-06	0.00144269	0.0486376	0.653283	TNNT2
5926.27	5.06298e-06	0.00144269	0.0486714	0.653366	SNX13
148.292	-2.05507e-06	0.00144269	0.0487118	0.653539	CIART
84.3812	1.24815e-06	0.00144269	0.0488139	0.654538	GOLGA8I
6.45285	4.1455e-07	0.00144269	0.0488767	0.655008	VSX2
48.2854	1.85798e-06	0.00144269	0.0489081	0.655059	MT-TP
11.4503	2.34507e-06	0.00144269	0.0489767	0.655408	AC103975.1
10.9018	3.50642e-07	0.0014427	0.0491556	0.655408	CCDC177
411.813	8.34289e-07	0.00144269	0.0491175	0.655408	CCL13
159.376	2.70043e-06	0.00144269	0.0490896	0.655408	MED31
12.0112	2.35441e-07	0.0014427	0.0491422	0.655408	OR4K14
16.3728	6.83834e-07	0.00144269	0.0491414	0.655408	SLC39A12
12.0112	2.35441e-07	0.0014427	0.0491422	0.655408	SNORD115-16
1479.68	-2.71766e-06	0.00144269	0.0491443	0.655408	SSH3
5092.68	3.09699e-06	0.00144269	0.0491887	0.655481	SH3KBP1
12.5844	1.9041e-06	0.00144269	0.0492823	0.656358	AL358942.1
20.0211	6.28832e-07	0.00144269	0.0495383	0.656383	AC025040.2
113.021	1.73793e-06	0.00144269	0.04936	0.656383	CATSPER1
5.48543	8.51679e-07	0.0014427	0.0495068	0.656383	HMGN2P31
59.1917	-1.62198e-06	0.00144269	0.0495395	0.656383	HSPE1P8
5.95943	4.81256e-07	0.0014427	0.0495669	0.656383	MIR517C
5.95943	4.81256e-07	0.0014427	0.0495669	0.656383	OTOP3
1137.71	-1.07537e-06	0.00144269	0.0495671	0.656383	P2RX1
84.4105	-1.56106e-06	0.00144269	0.0495891	0.656383	RAB9B
5495.53	-1.59115e-06	0.00144269	0.0494784	0.656383	RYR2
13.0237	7.4351e-07	0.00144269	0.0494527	0.656383	SLC22A8
199.107	2.6363e-06	0.00144269	0.0495395	0.656383	WDR63
2813.91	-1.60223e-06	0.00144269	0.0503141	0.657673	ACACB
31.0258	1.21689e-06	0.00144269	0.0500116	0.657673	AKR1D1
10.6955	6.40329e-07	0.0014427	0.0499043	0.657673	AL606834.1
26.4563	1.18925e-06	0.00144269	0.0503216	0.657673	ATP4A
5.65697	3.64234e-07	0.0014427	0.0498877	0.657673	B3GALT1
14.3029	6.24766e-07	0.00144269	0.0498704	0.657673	BDH2P1
56.1172	1.31682e-06	0.00144269	0.0501907	0.657673	DAZL
42.7544	-2.59064e-06	0.00144269	0.0503631	0.657673	EEF1B2P7
68.8942	5.94304e-07	0.00144269	0.0503729	0.657673	FDCSP
1494.08	-2.68339e-06	0.00144269	0.0497393	0.657673	HSPA2
7.22215	4.36023e-07	0.00144269	0.0500377	0.657673	IL2
22.2962	1.29147e-06	0.00144269	0.0498917	0.657673	MS4A5
294.875	1.22374e-06	0.00144269	0.0500645	0.657673	NLRP12
974.982	-4.22744e-06	0.0014427	0.0501237	0.657673	NUMBL
57.4798	1.31151e-06	0.00144269	0.0503804	0.657673	OGDHL
319.181	-1.26934e-06	0.00144269	0.0503642	0.657673	PELI2
1489.99	-9.52726e-07	0.00144269	0.0499007	0.657673	PGM5
3984.4	2.99117e-06	0.00144269	0.0503504	0.657673	PLRG1
327.416	-1.24281e-06	0.00144269	0.050068	0.657673	PPP1R1B
235.263	2.48124e-06	0.00144269	0.0500109	0.657673	RPS27AP16
12.4382	8.70252e-07	0.00144269	0.0502637	0.657673	RPSAP7
30.1735	-3.30998e-07	0.00144269	0.0503808	0.657673	SNORD114-5
76.5969	3.69185e-06	0.0014427	0.0501151	0.657673	UGT2B11
11.8592	2.43498e-07	0.0014427	0.0501515	0.657673	USP17L6P
2422.28	3.80176e-06	0.00144269	0.0503109	0.657673	WIPI1
1462.37	-2.18009e-06	0.00144269	0.0504533	0.657894	CNTLN
587.731	3.1181e-06	0.00144269	0.050435	0.657894	PDIK1L
535.63	-9.31809e-07	0.00144269	0.0505202	0.65828	COL19A1
1267.05	-2.44857e-06	0.00144269	0.0505663	0.65828	PLCD3
2497.63	-1.44489e-06	0.00144269	0.0505445	0.65828	SLIT2
234.962	-1.92285e-06	0.00144269	0.0506172	0.65858	AL591846.1
9.26595	1.19157e-06	0.00144269	0.0507087	0.659409	LINC00967
7.84196	1.45699e-06	0.00144269	0.0510221	0.659484	AC015911.1
5.41046	-7.21243e-07	0.0014427	0.0509333	0.659484	AC025280.1
18.5166	1.61151e-07	0.0014427	0.051181	0.659484	AC091304.1
564.982	-1.58083e-06	0.00144269	0.0512333	0.659484	ALDH1A2
11.7071	2.47056e-07	0.0014427	0.0511924	0.659484	AP005597.1
11.4923	1.42852e-06	0.00144269	0.0508225	0.659484	C8orf74
4999.34	-1.90181e-06	0.00144269	0.0510869	0.659484	EMP1
4153.92	-2.12135e-06	0.00144269	0.0508564	0.659484	FILIP1L
350.921	-3.99372e-06	0.00144269	0.0508112	0.659484	GUCY2C
4.86248	4.94128e-07	0.0014427	0.0510736	0.659484	HSD3BP1
11.7071	2.47056e-07	0.0014427	0.0511924	0.659484	LRIT1
1408.13	-2.3864e-06	0.00144269	0.0510063	0.659484	MAP7D3
1472.12	5.13612e-06	0.00144269	0.0512437	0.659484	MAPKAPK3
5.30307	4.52716e-07	0.00144269	0.0511334	0.659484	PAEP
26.1257	9.26375e-07	0.00144269	0.0511718	0.659484	SLC38A3
32.356	-1.13619e-06	0.00144269	0.0510741	0.659484	UBE2CP1
22.0638	4.1387e-07	0.0014427	0.0510292	0.659484	XKR5
9.9097	7.83922e-07	0.00144269	0.0510529	0.659484	ZBTB8B
1689.57	-3.23858e-06	0.00144269	0.0511526	0.659484	ZNF384
5.03977	-6.96462e-07	0.0014427	0.0513356	0.660308	AL138828.1
8.77795	1.95913e-06	0.00144269	0.051374	0.660443	AL118496.1
1681.28	4.19664e-06	0.00144269	0.0514619	0.660856	KRT10
858.094	3.11905e-06	0.00144269	0.0514408	0.660856	SPAG1
2402.29	2.42935e-06	0.00144269	0.0515039	0.661036	TWSG1
81.2919	-1.21581e-06	0.00144269	0.0516184	0.661995	AC105020.1
12.4912	8.86343e-07	0.00144269	0.0516345	0.661995	OR52E4
18.969	1.22155e-06	0.00144269	0.0516913	0.662365	RPL12P38
495.75	-1.35625e-06	0.00144269	0.0517546	0.662459	NEGR1
13.046	2.87039e-07	0.0014427	0.051748	0.662459	OR6P1
27.6311	-1.3385e-06	0.00144269	0.0518012	0.662698	ANKRD9
5.32161	5.74935e-07	0.00144269	0.0518686	0.662844	AC053481.2
23.69	3.76324e-07	0.0014427	0.0518443	0.662844	RBMY1A3P
30.6115	1.02326e-06	0.00144269	0.0519709	0.663793	OR2A14
59.9747	-1.03551e-06	0.00144269	0.0520266	0.663812	MEG8
23.5661	2.0239e-06	0.00144269	0.0520285	0.663812	RBMXP4
11.5551	2.27766e-07	0.0014427	0.0522663	0.664049	AC133548.1
610.21	-1.6664e-06	0.00144269	0.0521104	0.664049	H2AFJ
12.6296	1.80505e-06	0.00144269	0.0522714	0.664049	HNRNPA1P44
11.5551	2.27766e-07	0.0014427	0.0522663	0.664049	IFNA6
11.5551	2.27766e-07	0.0014427	0.0522663	0.664049	KRTAP10-5
11.5551	2.27766e-07	0.0014427	0.0522663	0.664049	MMP26
812.265	-1.26516e-06	0.00144269	0.0521152	0.664049	PYGM
11.5551	2.27766e-07	0.0014427	0.0522663	0.664049	RIT2
54.7761	-1.45525e-06	0.00144269	0.0523248	0.66437	RPL7P21
7.8858	2.23233e-07	0.0014427	0.0524173	0.665188	CER1
25000.3	4.68993e-06	0.00144269	0.0524921	0.665504	CD63
8.05852	5.79327e-07	0.00144269	0.0524984	0.665504	OIT3
86.7878	1.12468e-06	0.0014427	0.0525432	0.665716	SLC5A1
23.0845	2.46688e-06	0.00144269	0.0527314	0.666356	AC104966.1
2341.06	-1.95349e-06	0.00144269	0.0527117	0.666356	BCAM
6.98261	5.25464e-07	0.0014427	0.0526831	0.666356	HAUS1P3
9.11311	4.93949e-07	0.00144269	0.0527344	0.666356	LMO7DN
87.6623	-1.69085e-06	0.00144269	0.0526679	0.666356	SSPN
24.0671	2.33266e-06	0.00144269	0.0528173	0.666564	AC004890.1
10.4457	3.45697e-07	0.0014427	0.0527814	0.666564	HNRNPA1P30
215.339	1.50449e-06	0.00144269	0.0528916	0.666564	KLHDC7A
137.534	2.24979e-06	0.00144269	0.0528863	0.666564	SLC23A1
23.3859	3.74783e-07	0.0014427	0.0528371	0.666564	SPHKAP
12.1535	2.98105e-07	0.0014427	0.0530397	0.667877	AL450992.1
8.77016	2.07102e-07	0.0014427	0.0530522	0.667877	LGI3
52.8828	2.73369e-06	0.00144269	0.0532949	0.668029	AC020904.2
98.6333	-1.72001e-06	0.00144269	0.053351	0.668029	APOLD1
132.944	1.6612e-06	0.00144269	0.0532961	0.668029	DCDC2
7.35472	9.31932e-07	0.00144269	0.0533274	0.668029	HMGB3P10
575.99	-8.6778e-07	0.00144269	0.0532263	0.668029	ILK
59.2672	2.33044e-06	0.00144269	0.0533139	0.668029	KIAA2012
11.403	2.38951e-07	0.0014427	0.0533746	0.668029	KRTAP5-11
61.4843	1.14527e-06	0.00144269	0.0532343	0.668029	NBPF7
62.0084	-9.81678e-07	0.00144269	0.0533034	0.668029	NEURL1
13.4613	6.9895e-07	0.0014427	0.0531379	0.668029	SPO11
78.2638	2.15822e-06	0.00144269	0.0530985	0.668029	VWA7
2247.79	1.64847e-06	0.00144269	0.0534635	0.668435	PPP1R3C
499.656	-1.72613e-06	0.00144269	0.0534529	0.668435	SMAD9
33.3025	6.37217e-07	0.00144269	0.0535191	0.668777	BAAT
6.24858	4.48487e-07	0.0014427	0.0535903	0.66879	PHBP18
8.76341	1.20893e-06	0.00144269	0.0535686	0.66879	POU4F1
2995.04	-1.5464e-06	0.00144269	0.0536049	0.66879	TCEAL3
16.6931	-7.13516e-07	0.00144269	0.0536711	0.669264	GREM2
29.8305	4.25163e-07	0.00144269	0.0537637	0.669707	CCL3L1
1400.94	-1.29212e-06	0.00144269	0.0538463	0.669707	GATA6
17.3322	1.59405e-06	0.00144269	0.0538395	0.669707	MCIDAS
3542.48	3.92943e-06	0.00144269	0.0537526	0.669707	MGST3
6.62943	6.73475e-07	0.0014427	0.053848	0.669707	OR4D10
5.15103	4.4914e-07	0.00144269	0.0539345	0.670078	AL672167.2
173.039	-1.84841e-06	0.00144269	0.0539219	0.670078	SHE
25.2572	7.47819e-07	0.00144269	0.0540265	0.67087	SLC22A10
5.65534	4.72368e-07	0.0014427	0.0544521	0.671728	AC011453.1
11.251	3.08559e-07	0.0014427	0.0545188	0.671728	CALHM3
32.9203	1.08325e-06	0.00144269	0.054598	0.671728	DIRAS2
160.558	-1.77182e-06	0.00144269	0.0541279	0.671728	GPR143
8.14536	6.09629e-07	0.00144269	0.0546346	0.671728	IGHV3-25
12.6224	1.09702e-06	0.00144269	0.0544084	0.671728	IGKV2OR2-1
13.8975	3.69575e-07	0.0014427	0.0542609	0.671728	LALBA
145.002	-2.36135e-06	0.00144269	0.0543395	0.671728	MAP1LC3A
576.966	2.04262e-06	0.00144269	0.0542033	0.671728	NEK10
11.251	3.08559e-07	0.0014427	0.0545188	0.671728	OR1D4
342.716	-1.36676e-06	0.00144269	0.0543217	0.671728	PRDM6
742.436	-1.8599e-06	0.00144269	0.0545861	0.671728	RNF180
9.61523	7.97246e-07	0.00144269	0.0543846	0.671728	ROPN1L
19.0959	-2.92739e-07	0.0014427	0.0542282	0.671728	SPDYE2B
48.6668	9.91737e-07	0.00144269	0.0545591	0.671728	ST18
42.4188	7.994e-07	0.0014427	0.0542086	0.671728	TRIM53CP
11.9835	1.66931e-06	0.00144269	0.0544843	0.671728	TRIM75P
99.9373	-1.12261e-06	0.00144269	0.0546137	0.671728	USMG5P1
90.2013	-2.06589e-06	0.00144269	0.0545983	0.671728	ZNF280B
32.4906	8.95626e-07	0.00144269	0.0547225	0.671899	AC073544.1
228.804	-5.25153e-06	0.0014427	0.0547035	0.671899	NCALD
7275.75	3.95369e-06	0.0014427	0.0547337	0.671899	RALBP1
56.5404	-1.62057e-06	0.0014427	0.0547758	0.672068	IGKV1OR2-6
128.858	-7.0345e-07	0.00144269	0.0548541	0.672331	IGLV2-33
13.1947	7.61898e-07	0.00144269	0.0548358	0.672331	TUBA4B
14.0436	1.7522e-06	0.00144269	0.0549173	0.672758	SNORA63
24.8225	9.6057e-07	0.00144269	0.0549546	0.672867	MYBPC2
626.605	-2.83116e-06	0.00144269	0.0551969	0.674091	CBWD6
25.528	2.99365e-07	0.0014427	0.0551569	0.674091	CYP11B1
15.9186	1.23713e-06	0.00144269	0.0550921	0.674091	HTR1D
10275	2.49584e-06	0.00144269	0.0551696	0.674091	SEMA3C
1292.91	1.54642e-06	0.00144269	0.055127	0.674091	VGLL1
39.4182	-1.8611e-06	0.00144269	0.0561173	0.674449	AC091132.1
1736.16	-1.98171e-06	0.00144269	0.0554084	0.674449	AC092139.1
4.72475	5.15778e-07	0.0014427	0.0564223	0.674449	AC105416.1
13.3783	2.49791e-06	0.00144269	0.0556046	0.674449	AC120036.1
4.75178	6.78857e-07	0.0014427	0.055565	0.674449	AC139453.3
6.72983	9.6463e-07	0.00144269	0.0561422	0.674449	ANKRD20A19P
97.3515	3.92212e-07	0.0014427	0.0556066	0.674449	ANKRD30A
18.6854	3.20888e-07	0.0014427	0.055991	0.674449	AP000812.2
16.4372	7.48186e-07	0.00144269	0.0564124	0.674449	CAMP
22.3498	3.36827e-07	0.0014427	0.0555159	0.674449	CES1P1
19.5202	4.96926e-07	0.00144269	0.0558125	0.674449	CT45A11P
8.74606	1.95051e-07	0.0014427	0.0563769	0.674449	FEM1AP4
1906.04	-1.21121e-06	0.00144269	0.0555244	0.674449	FGF7
105.406	-1.16727e-06	0.00144269	0.0558361	0.674449	FHL5
4687.06	-7.97306e-07	0.00144269	0.0558494	0.674449	FOSB
23.0143	7.35647e-07	0.0014427	0.0555174	0.674449	GOLGA2P11
27.9447	1.06319e-06	0.00144269	0.0563112	0.674449	HNF1A
254.011	-8.98893e-07	0.00144269	0.0560714	0.674449	HNRNPA1P15
1995.03	7.83437e-07	0.00144269	0.0558118	0.674449	IFIT3
61.8537	-9.75855e-07	0.00144269	0.0561613	0.674449	KCNB1
18.5781	-1.2755e-06	0.00144269	0.0562456	0.674449	LHFPL1
1940.17	-2.76924e-06	0.00144269	0.0560512	0.674449	LRRCC1
199.162	-1.18885e-06	0.00144269	0.0564224	0.674449	MEP1B
436.929	-2.69362e-06	0.00144269	0.0557162	0.674449	MIPOL1
100.276	2.48844e-06	0.00144269	0.0561922	0.674449	NANOGP5
4931.2	-1.81248e-06	0.00144269	0.055964	0.674449	NEXN
11.1671	8.15832e-07	0.0014427	0.056156	0.674449	NKX6-1
141.884	8.50676e-07	0.00144269	0.0562382	0.674449	NLRP14
89.9083	-1.42311e-06	0.00144269	0.0562377	0.674449	NXPH3
19.2212	5.0087e-07	0.0014427	0.0562773	0.674449	OR4C5
11.099	2.15825e-07	0.0014427	0.0557004	0.674449	OR8H2
37.637	9.72953e-07	0.00144269	0.0556095	0.674449	PCDHB1
350.194	-1.96683e-06	0.00144269	0.0559036	0.674449	PCDHB7
5.17115	3.62452e-07	0.0014427	0.0558339	0.674449	PIGUP1
1089.63	4.15149e-06	0.0014427	0.0560045	0.674449	RNFT1
14.9882	-6.9922e-07	0.00144269	0.0554439	0.674449	RP11-203I2.1
625.121	4.73502e-06	0.00144269	0.0555322	0.674449	RP9
6.00015	3.1493e-07	0.00144269	0.0556497	0.674449	RPL23AP26
55.5097	1.15644e-06	0.00144269	0.0563484	0.674449	SPATA20P1
3974.39	-1.35183e-06	0.00144269	0.0557655	0.674449	STARD9
188.244	-2.23813e-06	0.00144269	0.0557888	0.674449	TMEM75
1020.16	4.34821e-06	0.00144269	0.0563584	0.674449	TUBGCP4
4.80279	4.77215e-07	0.0014427	0.0570158	0.674568	AC062028.1
939.128	5.29526e-06	0.00144269	0.056775	0.674568	ACTR8
7.33531	5.93948e-07	0.00144269	0.0573155	0.674568	AL512353.3
614.225	4.05258e-07	0.00144269	0.0572751	0.674568	CFHR4
7.12298	9.78222e-07	0.00144269	0.0568932	0.674568	DKFZP434K028
1382.42	-2.0138e-06	0.00144269	0.0568289	0.674568	DZIP1
45.4174	3.94767e-07	0.0014427	0.056655	0.674568	G6PC2
41.016	1.26762e-06	0.00144269	0.05725	0.674568	GLRA2
27.4401	5.46428e-07	0.00144269	0.0569322	0.674568	GLYATL1
143.023	-1.70696e-06	0.00144269	0.0571415	0.674568	GNAO1
62.1991	3.48332e-07	0.0014427	0.0572603	0.674568	GOLGA8CP
6.76983	4.76223e-07	0.0014427	0.0573107	0.674568	MOBP
124.748	1.81284e-06	0.00144269	0.0571946	0.674568	MYO1A
3011.68	-2.67848e-06	0.00144269	0.0570756	0.674568	NAV2
10.9469	2.42165e-07	0.0014427	0.056921	0.674568	OR2T7
5.5033	4.66944e-07	0.0014427	0.0571442	0.674568	OR4D5
10.9469	2.42165e-07	0.0014427	0.056921	0.674568	OR51D1
[truncated: 55,355 more rows]
