# Supplementary material for: Predictive molecular biomarkers for determining neoadjuvant chemosensitivity in muscle invasive bladder cancer
Source: Oncotarget. 2022 Nov 2;13:1188–200. doi: 10.18632/oncotarget.28302 (PMC9629806; doi:10.18632/oncotarget.28302)
Supplement: Supplementary file 4 [file oncotarget-13-28302-s004.xlsx]

## Sheet: GSEA
Supplementary Table 3: GSEA
R Discovery GSEA					R Validation GSEA					NR Discovery GSEA					NR Validation GSEA
NAME	NOM p-val	FDR q-val	FWER p-val		NAME	NOM p-val	FDR q-val	FWER p-val		NAME	NOM p-val	FDR q-val	FWER p-val		NAME	NOM p-val	FDR q-val	FWER p-val
GOBP_KERATINIZATION	0	0	0		GOBP_NATURAL_KILLER_CELL_ACTIVATION_INVOLVED_IN_IMMUNE_RESPONSE	0	0	0		GOBP_GENE_SILENCING_BY_RNA	0	0.119591	0.202		GOBP_REGULATION_OF_CARDIAC_MUSCLE_CONTRACTION_BY_CALCIUM_ION_SIGNALING	0	0.000125076	0.009
GOBP_KERATINOCYTE_DIFFERENTIATION	0	0.00896645	0.009		GOBP_REGULATION_OF_PEPTIDYL_SERINE_PHOSPHORYLATION_OF_STAT_PROTEIN	0	8.29369e-05	0.001		GOMF_RNA_BINDING_INVOLVED_IN_POSTTRANSCRIPTIONAL_GENE_SILENCING	0	0.139103	0.406		HP_LONG_TOE	0	0.00061813	0.043
GOBP_SULFUR_COMPOUND_CATABOLIC_PROCESS	0	0.0113144	0.017		GOMF_TYPE_I_INTERFERON_RECEPTOR_BINDING	0	7.37217e-05	0.001		GOBP_CELL_MIGRATION_INVOLVED_IN_SPROUTING_ANGIOGENESIS	0	0.253659	0.757		GOBP_POSITIVE_REGULATION_OF_VASCULAR_ASSOCIATED_SMOOTH_MUSCLE_CELL_PROLIFERATION	0	0.00103529	0.069
GOBP_DNA_DEPENDENT_DNA_REPLICATION	0	0.00848577	0.017		GOBP_SERINE_PHOSPHORYLATION_OF_STAT_PROTEIN	0	0.000398034	0.006		GOBP_REGULATION_OF_SPROUTING_ANGIOGENESIS	0	0.227474	0.884		HP_PYELONEPHRITIS	0	0.00114333	0.077
GOCC_ORGANELLAR_RIBOSOME	0	0.00678862	0.017		GOBP_SENSORY_PERCEPTION	0	0.000482338	0.008		GOBP_REGULATION_OF_CELL_MIGRATION_INVOLVED_IN_SPROUTING_ANGIOGENESIS	0	0.204289	0.941		GOBP_VASCULAR_ASSOCIATED_SMOOTH_MUSCLE_CELL_PROLIFERATION	0	0.00135661	0.091
GOBP_ANTIMICROBIAL_HUMORAL_RESPONSE	0	0.0202767	0.058		GOMF_G_PROTEIN_COUPLED_RECEPTOR_ACTIVITY	0	0.000442143	0.008		GOBP_BLOOD_VESSEL_ENDOTHELIAL_CELL_PROLIFERATION_INVOLVED_IN_SPROUTING_ANGIOGENESIS	0	0.316626	0.995		GOBP_HEART_VALVE_MORPHOGENESIS	0	0.00232921	0.152
GOCC_CORNIFIED_ENVELOPE	0	0.01738	0.058		GOBP_RESPONSE_TO_DSRNA	0	0.000969697	0.019		GOBP_VASCULAR_ASSOCIATED_SMOOTH_MUSCLE_CELL_MIGRATION	0	0.355393	1		HP_ULNAR_DEVIATION_OF_THE_WRIST	0	0.00287938	0.189
GOBP_DNA_REPLICATION_INITIATION	0	0.0399032	0.148		GOCC_KERATIN_FILAMENT	0	0.00123231	0.026		GOBP_SMOOTH_MUSCLE_CELL_DIFFERENTIATION	0	0.388507	1		GOBP_HISTONE_H3_DEACETYLATION	0	0.00290001	0.19
GOBP_MITOCHONDRIAL_TRANSLATION	0	0.0365771	0.153		GOBP_SPERM_CAPACITATION	0	0.00234578	0.052		GOBP_SPROUTING_ANGIOGENESIS	0	0.447863	1		GOMF_14_3_3_PROTEIN_BINDING	0	0.00289213	0.19
GOCC_MITOCHONDRIAL_LARGE_RIBOSOMAL_SUBUNIT	0	0.0331253	0.153		GOBP_ANTIMICROBIAL_HUMORAL_IMMUNE_RESPONSE_MEDIATED_BY_ANTIMICROBIAL_PEPTIDE	0	0.00278057	0.065		GOMF_EXTRACELLULAR_MATRIX_STRUCTURAL_CONSTITUENT_CONFERRING_TENSILE_STRENGTH	0	0.540345	1		GOBP_POSITIVE_REGULATION_OF_SMOOTH_MUSCLE_CELL_MIGRATION	0	0.00292554	0.192
GOBP_EPIDERMAL_CELL_DIFFERENTIATION	0	0.0431829	0.214		GOCC_INTERMEDIATE_FILAMENT	0	0.00488135	0.12		HP_SPARSE_BODY_HAIR	0	0.552099	1		HP_ASCENDING_AORTIC_DISSECTION	0	0.00305326	0.2
GOBP_DNA_UNWINDING_INVOLVED_IN_DNA_REPLICATION	0	0.0515585	0.273		GOBP_ANTIMICROBIAL_HUMORAL_RESPONSE	0	0.00807651	0.204		GOMF_METALLOENDOPEPTIDASE_ACTIVITY	0	0.611742	1		GOBP_LUNG_ALVEOLUS_DEVELOPMENT	0	0.00305952	0.201
GOBP_ISOPRENOID_BIOSYNTHETIC_PROCESS	0	0.0563473	0.311		GOBP_ANTIBACTERIAL_HUMORAL_RESPONSE	0	0.0171208	0.382		GOBP_POSTTRANSCRIPTIONAL_REGULATION_OF_GENE_EXPRESSION	0	0.598698	1		HP_DIASTASIS_RECTI	0	0.00385367	0.24
GOCC_INTEGRATOR_COMPLEX	0	0.0551764	0.326		HP_ABNORMAL_ENDOCRINE_PHYSIOLOGY	0	0.0203822	0.446		GOBP_REGULATION_OF_EPITHELIAL_CELL_MIGRATION	0	0.679088	1		HP_BUPHTHALMOS	0	0.00391052	0.243
GOBP_SNRNA_PROCESSING	0	0.0518989	0.328		GOCC_INTERMEDIATE_FILAMENT_CYTOSKELETON	0	0.023616	0.509		GOBP_REGULATION_OF_PEPTIDYL_SERINE_PHOSPHORYLATION	0.00135135	0.616218	1		GOBP_ACTIN_CYTOSKELETON_REORGANIZATION	0	0.0039694	0.247
GOCC_MITOCHONDRIAL_PROTEIN_CONTAINING_COMPLEX	0	0.0499075	0.334		GOBP_MODULATION_OF_PROCESS_OF_ANOTHER_ORGANISM	0	0.0347958	0.661		GOBP_BLOOD_VESSEL_ENDOTHELIAL_CELL_MIGRATION	0.00135501	0.609288	1		GOBP_RENAL_SYSTEM_VASCULATURE_DEVELOPMENT	0	0.00467995	0.287
GOBP_ANTIBACTERIAL_HUMORAL_RESPONSE	0	0.0480279	0.341		GOBP_G_PROTEIN_COUPLED_RECEPTOR_SIGNALING_PATHWAY_COUPLED_TO_CYCLIC_NUCLEOTIDE_SECOND_MESSENGER	0	0.0612939	0.903		GOBP_RNA_MEDIATED_GENE_SILENCING_BY_INHIBITION_OF_TRANSLATION	0.00151057	0.375219	1		GOBP_REGULATION_OF_MIRNA_TRANSCRIPTION	0	0.00509523	0.309
GOCC_MITOCHONDRIAL_MATRIX	0	0.0475717	0.353		GOMF_G_PROTEIN_COUPLED_AMINE_RECEPTOR_ACTIVITY	0	0.0772713	0.949		GOBP_POSITIVE_REGULATION_OF_CELL_MIGRATION_INVOLVED_IN_SPROUTING_ANGIOGENESIS	0.00162602	0.377142	1		HP_ABNORMAL_SPINAL_MENINGEAL_MORPHOLOGY	0	0.00513334	0.313
GOBP_MITOCHONDRIAL_GENE_EXPRESSION	0	0.0477858	0.368		GOBP_B_CELL_PROLIFERATION	0	0.0774515	0.966		GOBP_NEGATIVE_REGULATION_OF_VASCULAR_ENDOTHELIAL_CELL_PROLIFERATION	0.00170358	0.360229	1		GOBP_AORTIC_VALVE_MORPHOGENESIS	0	0.00519982	0.318
GOCC_PROTEASOME_COMPLEX	0	0.0490887	0.395		GOBP_KILLING_OF_CELLS_OF_ANOTHER_ORGANISM	0	0.0852919	0.977		GOBP_NEGATIVE_REGULATION_OF_SPROUTING_ANGIOGENESIS	0.0017301	0.279962	0.877		GOBP_SEMI_LUNAR_VALVE_DEVELOPMENT	0	0.00559637	0.336
GOBP_ANTIMICROBIAL_HUMORAL_IMMUNE_RESPONSE_MEDIATED_BY_ANTIMICROBIAL_PEPTIDE	0	0.0666868	0.506		GOMF_CYSTEINE_TYPE_ENDOPEPTIDASE_INHIBITOR_ACTIVITY	0	0.0850455	0.98		GOBP_SMOOTH_MUSCLE_CELL_PROLIFERATION	0.00260756	0.604345	1		HP_BROAD_FACE	0	0.00600342	0.359
GOBP_POSITIVE_REGULATION_OF_HUMORAL_IMMUNE_RESPONSE	0	0.0678172	0.53		GOBP_SEROTONIN_RECEPTOR_SIGNALING_PATHWAY	0	0.0951243	0.99		GOBP_STRESS_RESPONSE_TO_METAL_ION	0.00321543	0.373696	1		GOBP_CELL_COMMUNICATION_BY_ELECTRICAL_COUPLING	0	0.00671157	0.391
GOBP_SEQUESTERING_OF_METAL_ION	0	0.0685927	0.547		GOCC_NEUROTRANSMITTER_RECEPTOR_COMPLEX	0	0.127114	0.999		GOBP_NEGATIVE_REGULATION_OF_SMOOTH_MUSCLE_CELL_DIFFERENTIATION	0.00322581	0.463909	1		GOBP_SMOOTH_MUSCLE_CELL_DIFFERENTIATION	0	0.00687916	0.398
GOBP_RNA_3_END_PROCESSING	0	0.065815	0.547		GOBP_NEUROTRANSMITTER_RECEPTOR_INTERNALIZATION	0	0.129675	0.999		GOBP_REGULATION_OF_VASCULAR_ASSOCIATED_SMOOTH_MUSCLE_CELL_DIFFERENTIATION	0.00327332	0.236964	0.94		HP_ABNORMALITY_OF_THE_CALCANEUS	0	0.00727022	0.412
GOBP_DNA_REPLICATION	0	0.0790597	0.624		GOBP_NATURAL_KILLER_CELL_ACTIVATION	0	0.131307	0.999		GOBP_REGULATION_OF_CARDIAC_MUSCLE_CELL_DIFFERENTIATION	0.00335008	0.389831	0.999		HP_AORTIC_VALVE_STENOSIS	0	0.00729171	0.413
GOBP_NCRNA_3_END_PROCESSING	0	0.0841395	0.668		GOMF_NEUROTRANSMITTER_RECEPTOR_ACTIVITY	0	0.130581	0.999		GOBP_DETOXIFICATION_OF_COPPER_ION	0.00345423	0.37503	1		HP_ATROPHY_DEGENERATION_AFFECTING_THE_BRAINSTEM	0	0.00735112	0.417
GOBP_POSITIVE_REGULATION_OF_PEPTIDE_SECRETION	0	0.0966456	0.73		GOMF_HORMONE_ACTIVITY	0	0.130396	0.999		GOBP_MUSCLE_CELL_PROLIFERATION	0.00384615	0.686297	1		GOBP_REGULATION_OF_EXTRACELLULAR_MATRIX_ORGANIZATION	0	0.00738436	0.418
GOCC_PRERIBOSOME	0	0.112753	0.815		GOMF_TRANSMITTER_GATED_CHANNEL_ACTIVITY	0	0.155683	1		GOBP_REGULATION_OF_ENDOTHELIAL_CELL_MIGRATION	0.00391134	0.67203	1		GOMF_NEUREXIN_FAMILY_PROTEIN_BINDING	0	0.007624	0.433
GOBP_NCRNA_PROCESSING	0	0.114733	0.847		GOBP_T_CELL_ACTIVATION_INVOLVED_IN_IMMUNE_RESPONSE	0	0.159667	1		GOBP_POSITIVE_REGULATION_OF_EPITHELIAL_CELL_MIGRATION	0.00404858	0.629654	1		GOBP_G_PROTEIN_COUPLED_RECEPTOR_SIGNALING_PATHWAY_INVOLVED_IN_HEART_PROCESS	0	0.00787886	0.447
GOMF_THREONINE_TYPE_PEPTIDASE_ACTIVITY	0	0.115846	0.863		GOMF_EXTRACELLULAR_LIGAND_GATED_ION_CHANNEL_ACTIVITY	0	0.172536	1		GOBP_FORMATION_OF_PRIMARY_GERM_LAYER	0.00413223	0.696681	1		GOBP_CELL_COMMUNICATION_BY_ELECTRICAL_COUPLING_INVOLVED_IN_CARDIAC_CONDUCTION	0	0.00815579	0.46
GOBP_GLUCOSAMINE_CONTAINING_COMPOUND_METABOLIC_PROCESS	0	0.117323	0.884		GOBP_HUMORAL_IMMUNE_RESPONSE	0	0.171127	1		GOBP_MESONEPHROS_DEVELOPMENT	0.00417827	0.605419	1		GOBP_ATRIOVENTRICULAR_VALVE_DEVELOPMENT	0	0.00839114	0.469
GOBP_LEUKOTRIENE_BIOSYNTHETIC_PROCESS	0	0.129724	0.908		GOBP_SENSORY_PERCEPTION_OF_TASTE	0	0.177002	1		GOBP_VASCULAR_ASSOCIATED_SMOOTH_MUSCLE_CELL_PROLIFERATION	0.00424328	0.501902	1		GOBP_RELEASE_OF_SEQUESTERED_CALCIUM_ION_INTO_CYTOSOL_BY_ENDOPLASMIC_RETICULUM	0	0.00856173	0.479
GOBP_RETINOL_METABOLIC_PROCESS	0	0.131613	0.915		GOBP_TRIGLYCERIDE_CATABOLIC_PROCESS	0	0.203134	1		GOBP_CELLULAR_RESPONSE_TO_VASCULAR_ENDOTHELIAL_GROWTH_FACTOR_STIMULUS	0.00424328	0.627549	1		GOBP_POSITIVE_REGULATION_OF_VASCULAR_PERMEABILITY	0	0.00904965	0.498
GOCC_ORGANELLE_ENVELOPE_LUMEN	0	0.12829	0.915		HP_ABNORMALITY_OF_CIRCULATING_ADRENOCORTICOTROPIN_LEVEL	0	0.222889	1		GOBP_REGULATION_OF_SYNAPSE_ASSEMBLY	0.00424328	0.624579	1		GOCC_ACTIN_FILAMENT_BUNDLE	0	0.010016	0.537
GOMF_DNA_POLYMERASE_BINDING	0	0.132052	0.927		GOBP_SPERMATID_DIFFERENTIATION	0	0.222227	1		GOBP_NEGATIVE_REGULATION_OF_ENDOTHELIAL_CELL_PROLIFERATION	0.00436681	0.59679	1		GOMF_CALCIUM_RELEASE_CHANNEL_ACTIVITY	0	0.0103803	0.546
GOBP_REGULATION_OF_DNA_DEPENDENT_DNA_REPLICATION	0	0.131988	0.933		GOBP_POSITIVE_REGULATION_OF_PEPTIDE_SECRETION	0	0.252454	1		GOBP_PLATELET_DERIVED_GROWTH_FACTOR_RECEPTOR_SIGNALING_PATHWAY	0.00457317	0.599705	1		GOBP_FACE_DEVELOPMENT	0	0.0106557	0.561
GOCC_COPI_COATED_VESICLE	0	0.131598	0.94		GOBP_CILIUM_MOVEMENT	0	0.285403	1		GOBP_MUSCLE_SYSTEM_PROCESS	0.0045977	0.854321	1		GOBP_FIBROBLAST_APOPTOTIC_PROCESS	0	0.0110855	0.575
GOBP_TERPENOID_BIOSYNTHETIC_PROCESS	0	0.131506	0.946		GOBP_SPERM_MOTILITY	0	0.28989	1		GOBP_REGULATION_OF_SMOOTH_MUSCLE_CELL_DIFFERENTIATION	0.00476191	0.35454	0.997		HP_ABNORMALLY_FOLDED_HELIX	0	0.0118598	0.605
GOCC_PROTEASOME_REGULATORY_PARTICLE	0	0.12924	0.946		GOBP_DEFENSE_RESPONSE_TO_GRAM_POSITIVE_BACTERIUM	0	0.291993	1		GOBP_NEGATIVE_REGULATION_OF_LOCOMOTION	0.00488401	0.850429	1		GOBP_REGULATION_OF_ANDROGEN_RECEPTOR_SIGNALING_PATHWAY	0	0.0122226	0.614
GOMF_CARBOHYDRATE_DERIVATIVE_TRANSMEMBRANE_TRANSPORTER_ACTIVITY	0	0.147226	0.967		GOBP_POSITIVE_REGULATION_OF_HORMONE_SECRETION	0	0.311975	1		GOBP_POSITIVE_REGULATION_OF_VASCULAR_ASSOCIATED_SMOOTH_MUSCLE_CELL_MIGRATION	0.0049505	0.348028	1		GOBP_SEMAPHORIN_PLEXIN_SIGNALING_PATHWAY	0	0.0139842	0.667
GOBP_DNA_GEOMETRIC_CHANGE	0	0.149059	0.969		GOMF_ENDOPEPTIDASE_REGULATOR_ACTIVITY	0	0.310063	1		GOBP_NEGATIVE_REGULATION_OF_VASCULAR_PERMEABILITY	0.00497512	0.492283	1		GOBP_REGULATION_OF_CARDIOCYTE_DIFFERENTIATION	0	0.0141261	0.668
GOBP_CELLULAR_RESPONSE_TO_PH	0	0.15221	0.97		GOBP_REGULATION_OF_RECEPTOR_SIGNALING_PATHWAY_VIA_STAT	0	0.307558	1		GOBP_ENDOTHELIAL_CELL_MIGRATION	0.00497512	0.833948	1		HP_ABNORMAL_PERISTALSIS	0	0.0141772	0.67
GOBP_RIBOSOME_BIOGENESIS	0	0.150244	0.97		GOMF_CYTOKINE_ACTIVITY	0	0.345142	1		GOBP_NEGATIVE_REGULATION_OF_VASCULATURE_DEVELOPMENT	0.00527009	0.688321	1		GOBP_POSITIVE_REGULATION_OF_NEURON_MIGRATION	0	0.0146812	0.687
GOBP_NCRNA_METABOLIC_PROCESS	0	0.147409	0.975		GOMF_POSTSYNAPTIC_NEUROTRANSMITTER_RECEPTOR_ACTIVITY	0	0.34956	1		GOBP_SMOOTH_MUSCLE_CELL_MIGRATION	0.00547196	0.61451	1		GOCC_ACTOMYOSIN	0	0.0158516	0.72
GOBP_FATTY_ACID_DERIVATIVE_METABOLIC_PROCESS	0	0.147124	0.979		GOBP_B_CELL_DIFFERENTIATION	0	0.370854	1		GOBP_POSITIVE_REGULATION_OF_ENDOTHELIAL_CELL_MIGRATION	0.00547196	0.693917	1		GOBP_LYMPH_VESSEL_MORPHOGENESIS	0	0.0158979	0.721
GOBP_RNA_MODIFICATION	0	0.145356	0.979		GOBP_NEUROPEPTIDE_SIGNALING_PATHWAY	0	0.378613	1		GOBP_POSITIVE_REGULATION_OF_PEPTIDYL_SERINE_PHOSPHORYLATION	0.00568182	0.601241	1		GOBP_NEGATIVE_REGULATION_OF_MUSCLE_CELL_DIFFERENTIATION	0	0.015896	0.722
GOBP_RRNA_METABOLIC_PROCESS	0	0.144477	0.98		GOBP_CILIUM_OR_FLAGELLUM_DEPENDENT_CELL_MOTILITY	0	0.399342	1		GOMF_MRNA_BINDING	0.00582072	0.940954	1		GOMF_LYSINE_ACETYLATED_HISTONE_BINDING	0	0.0168152	0.743
GOMF_OXIDOREDUCTASE_ACTIVITY_ACTING_ON_CH_OH_GROUP_OF_DONORS	0	0.140734	0.984		GOMF_CYTOKINE_RECEPTOR_BINDING	0	0.439763	1		GOBP_POSITIVE_REGULATION_OF_VASCULAR_ASSOCIATED_SMOOTH_MUSCLE_CELL_PROLIFERATION	0.00620155	0.525905	1		GOBP_LUNG_CELL_DIFFERENTIATION	0	0.0182914	0.774
GOBP_DNA_STRAND_ELONGATION	0	0.154399	0.99		GOMF_SIGNALING_RECEPTOR_REGULATOR_ACTIVITY	0	0.48698	1		GOBP_NEGATIVE_REGULATION_OF_CELL_MIGRATION_INVOLVED_IN_SPROUTING_ANGIOGENESIS	0.00632911	0.373603	1		GOBP_REGULATION_OF_VASCULAR_PERMEABILITY	0	0.0187999	0.78
GOMF_SOLUTE_SODIUM_SYMPORTER_ACTIVITY	0	0.151475	0.991		GOBP_DEFENSE_RESPONSE_TO_BACTERIUM	0	0.491449	1		GOBP_NEGATIVE_REGULATION_OF_CELL_MATRIX_ADHESION	0.00637959	0.595202	1		HP_PROGRESSIVE_PROXIMAL_MUSCLE_WEAKNESS	0	0.0191742	0.786
GOBP_TRNA_METABOLIC_PROCESS	0	0.147665	0.992		GOBP_SENSORY_PERCEPTION_OF_LIGHT_STIMULUS	0	0.507552	1		GOBP_POSITIVE_REGULATION_OF_HEART_RATE	0.00654665	0.585329	1		GOCC_FILAMENTOUS_ACTIN	0	0.0206622	0.811
GOCC_INTRINSIC_COMPONENT_OF_ENDOPLASMIC_RETICULUM_MEMBRANE	0	0.149942	0.995		GOMF_PEPTIDASE_REGULATOR_ACTIVITY	0	0.514494	1		GOBP_POSITIVE_REGULATION_OF_SMOOTH_MUSCLE_CELL_PROLIFERATION	0.00710227	0.590351	1		HP_CONGENITAL_MALFORMATION_OF_THE_LEFT_HEART	0	0.0207114	0.814
GOCC_ORGANELLE_INNER_MEMBRANE	0	0.147314	0.995		GOMF_LIGAND_GATED_ION_CHANNEL_ACTIVITY	0	0.512409	1		GOBP_TISSUE_MIGRATION	0.00717703	0.880166	1		GOBP_EXTRACELLULAR_MATRIX_ASSEMBLY	0	0.0206975	0.815
GOMF_PLUS_END_DIRECTED_MICROTUBULE_MOTOR_ACTIVITY	0	0.153941	0.996		GOMF_SODIUM_ION_TRANSMEMBRANE_TRANSPORTER_ACTIVITY	0	0.520086	1		HP_OMPHALOCELE	0.00727802	0.61052	1		GOBP_VASCULOGENESIS	0	0.0208655	0.821
GOCC_ENDOPLASMIC_RETICULUM_PROTEIN_CONTAINING_COMPLEX	0	0.156617	0.998		GOMF_VOLTAGE_GATED_CHANNEL_ACTIVITY	0	0.522567	1		GOBP_ARTERY_MORPHOGENESIS	0.00732064	0.659446	1		GOBP_SMOOTH_MUSCLE_CELL_MIGRATION	0	0.0211173	0.825
GOMF_LIGAND_GATED_ANION_CHANNEL_ACTIVITY	0	0.15787	0.999		GOBP_DIGESTION	0	0.527259	1		GOBP_MUSCLE_TISSUE_DEVELOPMENT	0.00822562	0.905856	1		GOBP_SMOOTH_MUSCLE_CELL_PROLIFERATION	0	0.0212097	0.827
GOCC_INTRINSIC_COMPONENT_OF_ORGANELLE_MEMBRANE	0	0.157648	0.999		GOBP_LYMPHOCYTE_ACTIVATION_INVOLVED_IN_IMMUNE_RESPONSE	0	0.595677	1		GOBP_NEGATIVE_REGULATION_OF_BLOOD_VESSEL_ENDOTHELIAL_CELL_PROLIFERATION_INVOLVED_IN_SPROUTING_ANGIOGENESIS	0.0085034	0.461807	1		GOMF_TRANSCRIPTION_COREPRESSOR_BINDING	0	0.0220595	0.843
GOCC_INTRINSIC_COMPONENT_OF_MITOCHONDRIAL_MEMBRANE	0	0.167181	1		GOMF_GATED_CHANNEL_ACTIVITY	0	0.606633	1		GOBP_MUSCLE_CELL_MIGRATION	0.00882353	0.683402	1		HP_ABNORMAL_TALUS_MORPHOLOGY	0	0.0221426	0.843
GOBP_TRNA_PROCESSING	0	0.166682	1		GOBP_MALE_GAMETE_GENERATION	0	0.621047	1		HP_ABNORMAL_PLACENTA_MORPHOLOGY	0.00943396	0.609486	1		GOBP_HEART_VALVE_DEVELOPMENT	0	0.0256555	0.888
GOBP_CELL_CYCLE_DNA_REPLICATION	0	0.165883	1		GOMF_PASSIVE_TRANSMEMBRANE_TRANSPORTER_ACTIVITY	0	0.644113	1		GOBP_ARTERY_DEVELOPMENT	0.00964187	0.617722	1		GOBP_POSITIVE_REGULATION_OF_GLYCOPROTEIN_METABOLIC_PROCESS	0	0.0266689	0.901
GOMF_SOLUTE_CATION_SYMPORTER_ACTIVITY	0	0.164002	1		GOMF_CATION_CHANNEL_ACTIVITY	0	0.656727	1		GOCC_COSTAMERE	0.0100503	0.575288	1		GOBP_NEGATIVE_REGULATION_OF_GTPASE_ACTIVITY	0	0.0266651	0.901
GOBP_REGULATION_OF_MITOCHONDRIAL_GENE_EXPRESSION	0	0.162236	1		GOMF_METAL_ION_TRANSMEMBRANE_TRANSPORTER_ACTIVITY	0	0.767602	1		GOBP_ODONTOGENESIS_OF_DENTIN_CONTAINING_TOOTH	0.010101	0.692584	1		GOBP_NEUROTROPHIN_SIGNALING_PATHWAY	0	0.0278368	0.912
GOBP_NUCLEOBASE_METABOLIC_PROCESS	0	0.161892	1		GOMF_INORGANIC_MOLECULAR_ENTITY_TRANSMEMBRANE_TRANSPORTER_ACTIVITY	0	0.805579	1		GOBP_POSTSYNAPSE_ASSEMBLY	0.0109718	0.552314	1		GOBP_MUSCLE_CELL_MIGRATION	0	0.0279486	0.913
GOBP_CELLULAR_AMINO_ACID_BIOSYNTHETIC_PROCESS	0	0.170077	1		GOMF_SECONDARY_ACTIVE_TRANSMEMBRANE_TRANSPORTER_ACTIVITY	0	0.810315	1		GOBP_POSITIVE_REGULATION_OF_BLOOD_VESSEL_ENDOTHELIAL_CELL_PROLIFERATION_INVOLVED_IN_SPROUTING_ANGIOGENESIS	0.0112179	0.512972	1		GOBP_BODY_MORPHOGENESIS	0	0.0282076	0.913
GOBP_ISOPRENOID_METABOLIC_PROCESS	0	0.168295	1		GOBP_CELLULAR_PROCESS_INVOLVED_IN_REPRODUCTION_IN_MULTICELLULAR_ORGANISM	0	0.811234	1		GOBP_RENAL_TUBULAR_SECRETION	0.0114007	0.625363	1		GOBP_SARCOPLASMIC_RETICULUM_CALCIUM_ION_TRANSPORT	0	0.0286939	0.916
HP_ABNORMALITY_OF_EXOCRINE_PANCREAS_PHYSIOLOGY	0	0.170436	1		GOMF_ION_TRANSMEMBRANE_TRANSPORTER_ACTIVITY	0	1	1		GOBP_POSITIVE_REGULATION_OF_GLIAL_CELL_PROLIFERATION	0.0114379	0.592197	1		GOBP_POSITIVE_REGULATION_OF_OSTEOBLAST_DIFFERENTIATION	0	0.0305048	0.93
GOBP_SKIN_DEVELOPMENT	0	0.172869	1		GOBP_MULTICELLULAR_ORGANISM_REPRODUCTION	0	1	1		GOBP_AXIS_ELONGATION	0.0114566	0.601012	1		HP_ABNORMAL_AORTIC_VALVE_CUSP_MORPHOLOGY	0	0.0304696	0.931
GOBP_DNA_STRAND_ELONGATION_INVOLVED_IN_DNA_REPLICATION	0	0.172006	1		GOBP_MULTI_ORGANISM_REPRODUCTIVE_PROCESS	0	1	1		GOBP_VASCULAR_ENDOTHELIAL_CELL_PROLIFERATION	0.0124417	0.631106	1		GOBP_HISTONE_LYSINE_DEMETHYLATION	0	0.030576	0.931
GOCC_MITOCHONDRIAL_ENVELOPE	0	0.169171	1		GOCC_ION_CHANNEL_COMPLEX	0.001	0.647994	1		GOBP_NEURON_CELL_CELL_ADHESION	0.0125786	0.505232	1		GOBP_CARDIOBLAST_DIFFERENTIATION	0	0.0309145	0.933
GOBP_HORMONE_METABOLIC_PROCESS	0	0.171506	1		GOMF_CATION_TRANSMEMBRANE_TRANSPORTER_ACTIVITY	0.001	0.896709	1		GOBP_AMEBOIDAL_TYPE_CELL_MIGRATION	0.0126437	0.945382	1		GOBP_POSITIVE_REGULATION_OF_MIRNA_TRANSCRIPTION	0	0.0318381	0.934
GOBP_TERPENOID_METABOLIC_PROCESS	0	0.170305	1		GOBP_GAMETE_GENERATION	0.001	1	1		GOBP_MUSCLE_CONTRACTION	0.0128205	0.937585	1		HP_OPEN_MOUTH	0	0.0321473	0.938
GOBP_RNA_PHOSPHODIESTER_BOND_HYDROLYSIS	0	0.169188	1		GOBP_NEGATIVE_REGULATION_OF_PEPTIDASE_ACTIVITY	0.001001	0.579361	1		GOBP_POSITIVE_REGULATION_OF_EXCITATORY_POSTSYNAPTIC_POTENTIAL	0.012945	0.570345	1		HP_FETAL_ONSET	0	0.0326532	0.941
GOCC_ENDOPEPTIDASE_COMPLEX	0	0.167368	1		GOMF_POTASSIUM_ION_TRANSMEMBRANE_TRANSPORTER_ACTIVITY	0.001002	0.505221	1		GOBP_NEGATIVE_REGULATION_OF_EPITHELIAL_CELL_MIGRATION	0.0130435	0.640802	1		HP_BRUXISM	0	0.0332646	0.943
HP_INCREASED_CSF_LACTATE	0	0.166481	1		GOBP_SINGLE_FERTILIZATION	0.00100301	0.473709	1		GOBP_POSITIVE_REGULATION_OF_BLOOD_VESSEL_ENDOTHELIAL_CELL_MIGRATION	0.0131195	0.584765	1		GOBP_NEGATIVE_REGULATION_OF_CYCLIN_DEPENDENT_PROTEIN_SERINE_THREONINE_KINASE_ACTIVITY	0	0.0341429	0.948
GOBP_MATURATION_OF_SSU_RRNA	0	0.168178	1		GOMF_POTASSIUM_CHANNEL_ACTIVITY	0.00100908	0.414479	1		GOBP_RESPONSE_TO_MUSCLE_STRETCH	0.0134228	0.6016	1		GOBP_TYPE_B_PANCREATIC_CELL_PROLIFERATION	0	0.0355647	0.954
GOBP_CELLULAR_HORMONE_METABOLIC_PROCESS	0	0.170483	1		GOMF_SOLUTE_CATION_SYMPORTER_ACTIVITY	0.00101215	0.368395	1		GOBP_LUNG_ALVEOLUS_DEVELOPMENT	0.0135135	0.627676	1		HP_ABNORMALITY_OF_SOMATOSENSORY_EVOKED_POTENTIALS	0	0.03838	0.964
GOBP_REGULATION_OF_HORMONE_LEVELS	0	0.169235	1		GOCC_GOLGI_LUMEN	0.00101626	0.485643	1		GOBP_KIDNEY_EPITHELIUM_DEVELOPMENT	0.0135685	0.709641	1		GOBP_POSITIVE_REGULATION_OF_GLYCOGEN_METABOLIC_PROCESS	0	0.0384823	0.965
GOCC_PEPTIDASE_COMPLEX	0	0.168027	1		GOBP_DEFENSE_RESPONSE_TO_GRAM_NEGATIVE_BACTERIUM	0.00102145	0.348015	1		GOBP_REGULATION_OF_GLIAL_CELL_PROLIFERATION	0.0138249	0.613022	1		GOBP_MESENCHYME_MORPHOGENESIS	0	0.0389185	0.969
GOMF_ODORANT_BINDING	0	0.167597	1		GOMF_SOLUTE_SODIUM_SYMPORTER_ACTIVITY	0.00102775	0.231324	1		GOBP_MESENCHYMAL_CELL_DIFFERENTIATION	0.0138714	0.876127	1		HP_HIP_CONTRACTURE	0	0.0418438	0.976
GOCC_COPI_COATED_VESICLE_MEMBRANE	0	0.167165	1		GOBP_DETECTION_OF_CHEMICAL_STIMULUS_INVOLVED_IN_SENSORY_PERCEPTION_OF_TASTE	0.00105932	0.286102	1		GOBP_VASCULAR_ASSOCIATED_SMOOTH_MUSCLE_CELL_DIFFERENTIATION	0.0140406	0.613343	1		HP_APLASIA_HYPOPLASIA_OF_THE_NIPPLES	0	0.0437934	0.98
HP_ABNORMAL_URINE_PH	0	0.166518	1		GOBP_PHOTOTRANSDUCTION	0.00106496	0.210741	1		GOBP_POSITIVE_REGULATION_OF_NON_CANONICAL_WNT_SIGNALING_PATHWAY	0.0142631	0.626523	1		GOBP_PROTEIN_DEMETHYLATION	0	0.0441045	0.981
GOMF_ISOMERASE_ACTIVITY	0	0.168475	1		HP_EEG_WITH_POLYSPIKE_WAVE_COMPLEXES	0.00106838	0.168918	1		GOMF_HORMONE_RECEPTOR_BINDING	0.0144	0.607981	1		GOBP_NEGATIVE_REGULATION_OF_STRIATED_MUSCLE_CELL_DIFFERENTIATION	0	0.0492965	0.988
HP_INCREASED_SERUM_LACTATE	0	0.168985	1		GOBP_INTERMEDIATE_FILAMENT_ORGANIZATION	0.00107875	0.143938	1		GOBP_MESENCHYME_MORPHOGENESIS	0.0147929	0.663848	1		HP_PROGRESSIVE_MUSCLE_WEAKNESS	0	0.0492446	0.988
GOBP_DEFENSE_RESPONSE_TO_BACTERIUM	0	0.16426	1		GOBP_REGULATION_OF_TRIGLYCERIDE_METABOLIC_PROCESS	0.00108108	0.230151	1		HP_SUBARACHNOID_HEMORRHAGE	0.015748	0.610557	1		HP_BROAD_DISTAL_PHALANX_OF_FINGER	0	0.0519479	0.993
GOBP_PRIMARY_ALCOHOL_METABOLIC_PROCESS	0	0.162584	1		GOMF_SEROTONIN_RECEPTOR_ACTIVITY	0.00110375	0.12362	0.999		GOBP_HEMATOPOIETIC_STEM_CELL_PROLIFERATION	0.0159744	0.623708	1		HP_SCAPHOCEPHALY	0	0.0518589	0.993
GOBP_GLUTATHIONE_METABOLIC_PROCESS	0	0.164335	1		GOBP_CELLULAR_RESPONSE_TO_ZINC_ION	0.00113122	0.140426	1		GOBP_REGULATION_OF_SMOOTH_MUSCLE_CONTRACTION	0.0162003	0.671682	1		GOCC_I_BAND	0	0.0520613	0.993
GOBP_SNRNA_METABOLIC_PROCESS	0	0.162732	1		HP_SPINAL_DEFORMITIES	0.00117509	0.140991	1		GOBP_REGULATION_OF_OSTEOBLAST_DIFFERENTIATION	0.0162602	0.687758	1		GOBP_PROSTATE_GLAND_MORPHOGENESIS	0	0.0527166	0.993
GOCC_CHAPERONE_COMPLEX	0	0.161883	1		HP_EPISODIC_RESPIRATORY_DISTRESS	0.00117647	0.0522778	0.835		GOBP_LUNG_MORPHOGENESIS	0.0163447	0.600961	1		HP_METATARSUS_ADDUCTUS	0	0.0527726	0.993
HP_LACTIC_ACIDOSIS	0	0.155925	1		HP_INCREASED_URINARY_NON_PROTEINOGENIC_AMINO_ACID_LEVEL	0.00117925	0.105543	0.993		GOBP_LYMPH_VESSEL_MORPHOGENESIS	0.0163934	0.595549	1		HP_ISCHEMIC_STROKE	0	0.0550769	0.994
GOBP_MITOCHONDRIAL_RESPIRATORY_CHAIN_COMPLEX_ASSEMBLY	0	0.156553	1		HP_INCREASED_SERINE_FAMILY_AMINO_ACID_IN_URINE	0.00121212	0.0637648	0.903		GOBP_REGULATION_OF_POSITIVE_CHEMOTAXIS	0.0164474	0.631637	1		GOBP_CELL_DIFFERENTIATION_INVOLVED_IN_KIDNEY_DEVELOPMENT	0	0.0555964	0.994
GOBP_MITOCHONDRIAL_TRANSMEMBRANE_TRANSPORT	0	0.153973	1		HP_DECREASED_CIRCULATING_ALDOSTERONE_LEVEL	0.00121359	0.120297	0.999		HP_DIASTASIS_RECTI	0.0165165	0.590522	1		GOMF_WW_DOMAIN_BINDING	0	0.0594986	0.994
GOCC_INNER_MITOCHONDRIAL_MEMBRANE_PROTEIN_COMPLEX	0	0.155863	1		GOBP_FERTILIZATION	0.002	0.523787	1		GOBP_NEGATIVE_REGULATION_OF_CELL_JUNCTION_ASSEMBLY	0.0167428	0.61288	1		GOBP_REGULATION_OF_COLLAGEN_METABOLIC_PROCESS	0	0.0598038	0.996
GOCC_CHROMOSOMAL_REGION	0	0.153584	1		GOCC_POLYMERIC_CYTOSKELETAL_FIBER	0.002	1	1		GOBP_MESODERMAL_CELL_DIFFERENTIATION	0.0176	0.606268	1		GOBP_PHYSIOLOGICAL_CARDIAC_MUSCLE_HYPERTROPHY	0	0.0612179	0.997
GOCC_IMMUNOGLOBULIN_COMPLEX	0	0.155903	1		GOMF_SYMPORTER_ACTIVITY	0.002002	0.611939	1		GOBP_G_PROTEIN_COUPLED_RECEPTOR_SIGNALING_PATHWAY_INVOLVED_IN_HEART_PROCESS	0.0179445	0.597868	1		GOBP_REGULATION_OF_SMOOTH_MUSCLE_CONTRACTION	0	0.0613092	0.997
HP_METABOLIC_ACIDOSIS	0	0.153698	1		GOBP_POSITIVE_REGULATION_OF_PEPTIDYL_SERINE_PHOSPHORYLATION	0.00201816	0.45915	1		GOBP_NEGATIVE_REGULATION_OF_BLOOD_VESSEL_ENDOTHELIAL_CELL_MIGRATION	0.0179641	0.624692	1		GOBP_NEGATIVE_REGULATION_OF_INTRACELLULAR_STEROID_HORMONE_RECEPTOR_SIGNALING_PATHWAY	0	0.0612892	0.997
GOBP_FATTY_ACID_DERIVATIVE_BIOSYNTHETIC_PROCESS	0	0.156003	1		GOBP_DETECTION_OF_LIGHT_STIMULUS	0.002079	0.328709	1		GOBP_NEGATIVE_REGULATION_OF_MONONUCLEAR_CELL_MIGRATION	0.0192926	0.588785	1		HP_ABNORMAL_MORPHOLOGY_OF_THE_ABDOMINAL_MUSCULATURE	0	0.0611942	0.997
GOCC_AZUROPHIL_GRANULE_LUMEN	0	0.157286	1		GOCC_PHOTORECEPTOR_INNER_SEGMENT	0.002079	0.34941	1		GOBP_URETER_DEVELOPMENT	0.0194805	0.594162	1		GOBP_LUNG_EPITHELIUM_DEVELOPMENT	0	0.061834	0.997
GOBP_ORGANIC_ACID_BIOSYNTHETIC_PROCESS	0	0.156532	1		GOBP_SPERM_EGG_RECOGNITION	0.00209644	0.224531	1		GOBP_MODULATION_OF_EXCITATORY_POSTSYNAPTIC_POTENTIAL	0.019697	0.675082	1		GOBP_ENDOCARDIAL_CUSHION_DEVELOPMENT	0	0.0619875	0.997
GOBP_MEIOTIC_CHROMOSOME_SEPARATION	0	0.156424	1		GOBP_ACYLGLYCEROL_HOMEOSTASIS	0.00214823	0.228854	1		GOBP_REGULATION_OF_PEPTIDYL_SERINE_PHOSPHORYLATION_OF_STAT_PROTEIN	0.0198347	0.613503	1		HP_CONTRACTURES_INVOLVING_THE_JOINTS_OF_THE_FEET	0	0.0620458	0.997
GOMF_NUCLEASE_ACTIVITY	0	0.155811	1		HP_ABNORMAL_WAIST_TO_HIP_RATIO	0.00217391	0.284131	1		HP_FOCAL_SENSORY_SEIZURE	0.0203125	0.618052	1		GOBP_REGULATION_OF_OSTEOBLAST_DIFFERENTIATION	0	0.0622574	0.998
HP_ORGANIC_ACIDURIA	0	0.155274	1		GOMF_NEUROPEPTIDE_BINDING	0.00228311	0.138019	1		GOBP_ENDOTHELIAL_CELL_PROLIFERATION	0.0205128	0.850569	1		HP_ABNORMALITY_OF_THE_TARSAL_BONES	0	0.0645569	0.998
GOMF_OXIDOREDUCTASE_ACTIVITY_ACTING_ON_NAD_P_H_QUINONE_OR_SIMILAR_COMPOUND_AS_ACCEPTOR	0	0.156701	1		GOCC_HIGH_DENSITY_LIPOPROTEIN_PARTICLE	0.00229885	0.157783	1		GOMF_NEUREXIN_FAMILY_PROTEIN_BINDING	0.0208668	0.623182	1		GOMF_STRUCTURAL_CONSTITUENT_OF_MUSCLE	0	0.0655429	0.999
GOBP_ICOSANOID_METABOLIC_PROCESS	0	0.157157	1		GOCC_TRIGLYCERIDE_RICH_PLASMA_LIPOPROTEIN_PARTICLE	0.00236407	0.106794	0.995		GOBP_CELLULAR_RESPONSE_TO_ZINC_ION	0.0211726	0.61856	1		GOMF_GENERAL_TRANSCRIPTION_INITIATION_FACTOR_BINDING	0	0.0731534	0.999
GOBP_MITOCHONDRIAL_TRANSPORT	0	0.159323	1		HP_LOCALIZED_OSTEOPOROSIS	0.00237812	0.0768928	0.953		GOBP_POSTSYNAPTIC_SPECIALIZATION_ASSEMBLY	0.0213816	0.599885	1		GOBP_REGULATION_OF_CELL_SUBSTRATE_JUNCTION_ORGANIZATION	0	0.0731084	0.999
GOMF_CATALYTIC_ACTIVITY_ACTING_ON_A_NUCLEIC_ACID	0	0.159161	1		HP_INFERTILITY	0.003	0.667093	1		GOBP_ENDODERM_FORMATION	0.0215054	0.674841	1		HP_11_PAIRS_OF_RIBS	0	0.0739872	0.999
GOMF_CATALYTIC_ACTIVITY_ACTING_ON_RNA	0	0.15961	1		GOBP_REGULATION_OF_HORMONE_SECRETION	0.003	0.765312	1		GOBP_SYNAPSE_ASSEMBLY	0.0215633	0.879162	1		GOMF_PROTEIN_DEMETHYLASE_ACTIVITY	0	0.0749118	0.999
GOCC_FICOLIN_1_RICH_GRANULE_LUMEN	0	0.160045	1		GOBP_NEGATIVE_REGULATION_OF_PROTEOLYSIS	0.003	0.877292	1		GOBP_SKELETAL_MUSCLE_CELL_DIFFERENTIATION	0.0218023	0.667279	1		GOBP_POSITIVE_REGULATION_OF_PROTEIN_IMPORT	0	0.0759946	0.999
GOCC_INTERMEDIATE_FILAMENT	0	0.160577	1		GOCC_INTRINSIC_COMPONENT_OF_SYNAPTIC_MEMBRANE	0.00301508	0.672393	1		GOBP_MUSCLE_HYPERTROPHY	0.0221607	0.685596	1		GOBP_HISTONE_DEACETYLATION	0	0.0760227	0.999
GOBP_RIBONUCLEOPROTEIN_COMPLEX_BIOGENESIS	0	0.161349	1		GOBP_FEEDING_BEHAVIOR	0.00304878	0.392066	1		GOBP_POSITIVE_REGULATION_OF_OSTEOBLAST_DIFFERENTIATION	0.0226244	0.688418	1		GOBP_KIDNEY_EPITHELIUM_DEVELOPMENT	0	0.0768578	0.999
GOBP_DNA_CONFORMATION_CHANGE	0	0.161957	1		GOBP_DETECTION_OF_VISIBLE_LIGHT	0.00314795	0.228481	1		GOBP_RESPONSE_TO_CORTICOSTERONE	0.0227273	0.61968	1		GOBP_NEGATIVE_REGULATION_OF_SMOOTH_MUSCLE_CELL_PROLIFERATION	0	0.0782756	0.999
GOBP_EPITHELIAL_CELL_DIFFERENTIATION	0	0.162714	1		GOBP_BINDING_OF_SPERM_TO_ZONA_PELLUCIDA	0.00324324	0.229585	1		HP_METRORRHAGIA	0.0238908	0.667149	1		HP_NARROW_PALPEBRAL_FISSURE	0	0.078455	0.999
GOBP_ANTERIOR_POSTERIOR_PATTERN_SPECIFICATION	0	0.163275	1		GOCC_AMPA_GLUTAMATE_RECEPTOR_COMPLEX	0.00331492	0.157535	1		GOBP_POSITIVE_REGULATION_OF_SMOOTH_MUSCLE_CONTRACTION	0.024077	0.632163	1		HP_LARYNGOMALACIA	0	0.0806663	0.999
GOMF_STRUCTURAL_CONSTITUENT_OF_RIBOSOME	0	0.162632	1		GOBP_REGULATION_OF_TRANSPOSITION	0.00337458	0.205051	1		GOMF_TYPE_I_INTERFERON_RECEPTOR_BINDING	0.0241546	0.652655	1		GOBP_POSITIVE_REGULATION_OF_SMOOTH_MUSCLE_CELL_PROLIFERATION	0	0.0805966	0.999
GOBP_ENDOCRINE_SYSTEM_DEVELOPMENT	0	0.160863	1		GOBP_PROTEIN_ACTIVATION_CASCADE	0.003663	0.0794822	0.965		GOBP_EXCITATORY_SYNAPSE_ASSEMBLY	0.0242718	0.623428	1		HP_MANDIBULAR_PROGNATHIA	0	0.0825579	0.999
HP_PROGRESSIVE_MICROCEPHALY	0	0.160514	1		GOBP_INNATE_IMMUNE_RESPONSE_IN_MUCOSA	0.003663	0.141617	1		GOBP_REGULATION_OF_URINE_VOLUME	0.0243112	0.587348	1		HP_JOINT_CONTRACTURES_INVOLVING_THE_JOINTS_OF_THE_FEET	0	0.0837309	0.999
GOBP_MITOTIC_SISTER_CHROMATID_SEGREGATION	0	0.161655	1		GOBP_GERM_CELL_DEVELOPMENT	0.004	0.712646	1		GOMF_EXTRACELLULAR_MATRIX_STRUCTURAL_CONSTITUENT	0.0246114	0.852621	1		HP_PREAXIAL_POLYDACTYLY	0	0.0840157	0.999
GOBP_CELLULAR_MODIFIED_AMINO_ACID_METABOLIC_PROCESS	0	0.161162	1		GOBP_AXONEME_ASSEMBLY	0.00408163	0.393964	1		GOBP_POSITIVE_REGULATION_OF_SYNAPSE_ASSEMBLY	0.0251108	0.692315	1		HP_SPRENGEL_ANOMALY	0	0.0867264	0.999
GOBP_POSITIVE_REGULATION_OF_HORMONE_SECRETION	0	0.160622	1		HP_ABNORMALITY_OF_SECONDARY_SEXUAL_HAIR	0.00411946	0.408531	1		GOMF_STRUCTURAL_CONSTITUENT_OF_MUSCLE	0.0259146	0.689613	1		HP_ABNORMAL_EPIPHYSIS_MORPHOLOGY_OF_THE_PHALANGES_OF_THE_HAND	0	0.0868566	0.999
GOBP_TRNA_MODIFICATION	0	0.161464	1		HP_OVERWEIGHT	0.00428725	0.202819	1		GOBP_DEVELOPMENTAL_INDUCTION	0.0262751	0.620398	1		GOBP_EMBRYONIC_DIGESTIVE_TRACT_DEVELOPMENT	0	0.0894977	0.999
GOBP_RECOMBINATIONAL_REPAIR	0	0.161618	1		GOMF_CYCLOSPORIN_A_BINDING	0.00465116	0.187335	1		GOBP_POSITIVE_REGULATION_OF_FILOPODIUM_ASSEMBLY	0.0266041	0.618881	1		HP_DILATED_CARDIOMYOPATHY	0	0.0895527	0.999
GOBP_EPIDERMIS_DEVELOPMENT	0	0.162131	1		GOMF_INTERLEUKIN_1_RECEPTOR_BINDING	0.00470588	0.162482	1		GOCC_SYNAPTIC_CLEFT	0.0272	0.592395	1		HP_APLASIA_HYPOPLASIA_INVOLVING_THE_METACARPAL_BONES	0	0.0896678	0.999
GOMF_SINGLE_STRANDED_DNA_BINDING	0	0.160718	1		GOMF_NEUROTRANSMITTER_TRANSMEMBRANE_TRANSPORTER_ACTIVITY	0.00471698	0.153158	1		GOBP_NEGATIVE_REGULATION_OF_CELL_SUBSTRATE_ADHESION	0.0275762	0.673002	1		HP_ABNORMALITY_OF_PRIMARY_TEETH	0	0.0917026	0.999
GOCC_CHROMOSOME_CENTROMERIC_REGION	0	0.161204	1		HP_CHOKING_EPISODES	0.00487211	0.13246	0.999		GOBP_CARDIAC_MUSCLE_TISSUE_DEVELOPMENT	0.0275953	0.938744	1		GOCC_PRERIBOSOME	0	0.0916179	0.999
GOMF_RIBONUCLEASE_ACTIVITY	0	0.160613	1		GOCC_NON_MOTILE_CILIUM	0.00502008	0.625141	1		GOBP_NEGATIVE_REGULATION_OF_CHEMOTAXIS	0.0280236	0.712433	1		GOMF_PROTEIN_SERINE_THREONINE_KINASE_INHIBITOR_ACTIVITY	0	0.0976391	1
GOBP_MITOTIC_NUCLEAR_DIVISION	0	0.16152	1		HP_NEONATAL_ONSET	0.0050813	0.45517	1		HP_PROLONGED_BLEEDING_AFTER_SURGERY	0.0281924	0.603582	1		HP_PARTIAL_DUPLICATION_OF_THE_PHALANX_OF_HAND	0	0.0980469	1
GOBP_RNA_METHYLATION	0	0.163833	1		GOBP_CHLORIDE_TRANSMEMBRANE_TRANSPORT	0.00512295	0.472996	1		GOBP_REGULATION_OF_RENAL_SYSTEM_PROCESS	0.0290323	0.617789	1		HP_HYDROURETER	0	0.100696	1
GOBP_REGULATION_OF_PEPTIDE_TRANSPORT	0	0.16401	1		GOBP_EATING_BEHAVIOR	0.00545851	0.303988	1		HP_DIMPLE_CHIN	0.0296167	0.59001	1		HP_CAPILLARY_MALFORMATION	0	0.100906	1
GOMF_PEPTIDE_ANTIGEN_BINDING	0	0.162905	1		HP_MOTOR_POLYNEUROPATHY	0.00556793	0.28373	1		GOBP_NEGATIVE_REGULATION_OF_SMOOTH_MUSCLE_CELL_MIGRATION	0.0297806	0.671252	1		HP_PROMINENT_NOSE	0	0.101733	1
GOMF_CATALYTIC_ACTIVITY_ACTING_ON_A_TRNA	0	0.162165	1		GOBP_ORGAN_OR_TISSUE_SPECIFIC_IMMUNE_RESPONSE	0.0055991	0.172884	1		HP_SPINAL_RIGIDITY	0.0298507	0.675816	1		GOBP_NEPHRON_DEVELOPMENT	0	0.10491	1
GOBP_MITOCHONDRION_ORGANIZATION	0	0.161782	1		GOMF_PEPTIDE_RECEPTOR_ACTIVITY	0.0060241	0.652115	1		GOBP_REGULATION_OF_CELL_JUNCTION_ASSEMBLY	0.0301442	0.929436	1		GOBP_POSITIVE_REGULATION_OF_NUCLEOCYTOPLASMIC_TRANSPORT	0	0.105855	1
GOBP_ALPHA_AMINO_ACID_METABOLIC_PROCESS	0	0.164599	1		GOBP_POSITIVE_REGULATION_OF_HETEROTYPIC_CELL_CELL_ADHESION	0.00605327	0.230631	1		GOBP_G_PROTEIN_COUPLED_RECEPTOR_INTERNALIZATION	0.0306122	0.617565	1		GOBP_NEPHRON_EPITHELIUM_DEVELOPMENT	0	0.1075	1
GOCC_CONDENSED_CHROMOSOME_CENTROMERIC_REGION	0	0.165228	1		GOBP_INTERMEDIATE_FILAMENT_BASED_PROCESS	0.0061792	0.453705	1		GOBP_LYMPH_VESSEL_DEVELOPMENT	0.0313972	0.675245	1		HP_LIMITED_HIP_MOVEMENT	0	0.113734	1
GOBP_CELLULAR_AMINO_ACID_METABOLIC_PROCESS	0	0.16675	1		GOBP_REGULATION_OF_BEHAVIOR	0.00622407	0.506464	1		GOBP_POSTSYNAPTIC_SPECIALIZATION_ORGANIZATION	0.0321101	0.67704	1		HP_TELECANTHUS	0	0.115762	1
GOBP_REGULATION_OF_DNA_REPLICATION	0	0.167527	1		GOBP_DETOXIFICATION_OF_COPPER_ION	0.0062422	0.209069	1		GOBP_REGULATION_OF_RECEPTOR_SIGNALING_PATHWAY_VIA_STAT	0.0321716	0.883191	1		GOBP_SMOOTH_MUSCLE_CONTRACTION	0	0.115601	1
GOBP_STEROID_BIOSYNTHETIC_PROCESS	0	0.170363	1		HP_DECREASED_CIRCULATING_ACTH_LEVEL	0.00666667	0.238737	1		GOBP_NEGATIVE_CHEMOTAXIS	0.0324074	0.685594	1		HP_HALLUX_VALGUS	0	0.117326	1
GOCC_RIBOSOMAL_SUBUNIT	0	0.171541	1		GOCC_PHOTORECEPTOR_DISC_MEMBRANE	0.00686499	0.220958	1		GOBP_NEURON_PROJECTION_EXTENSION_INVOLVED_IN_NEURON_PROJECTION_GUIDANCE	0.0324575	0.679409	1		GOBP_NEGATIVE_REGULATION_OF_EPITHELIAL_TO_MESENCHYMAL_TRANSITION	0	0.118202	1
GOBP_SULFUR_COMPOUND_METABOLIC_PROCESS	0	0.172979	1		HP_RESPIRATORY_ARREST	0.00687285	0.228575	1		GOBP_NEURAL_CREST_CELL_DIFFERENTIATION	0.0327169	0.847353	1		GOBP_REGULATION_OF_NEURON_PROJECTION_REGENERATION	0	0.118596	1
GOMF_DNA_HELICASE_ACTIVITY	0	0.173819	1		HP_SPONTANEOUS_HEMATOMAS	0.00688073	0.225085	1		GOBP_POSITIVE_REGULATION_OF_EPITHELIAL_CELL_PROLIFERATION	0.0327654	0.94213	1		GOBP_REGULATION_OF_AUTOPHAGY_OF_MITOCHONDRION	0	0.122457	1
HP_ABNORMALITY_OF_ACID_BASE_HOMEOSTASIS	0	0.177774	1		HP_ADRENAL_HYPERPLASIA	0.00695249	0.231327	1		GOBP_NEGATIVE_REGULATION_OF_MUSCLE_CONTRACTION	0.0330189	0.621609	1		GOBP_ENDOTHELIUM_DEVELOPMENT	0	0.123884	1
GOBP_CHROMOSOME_SEGREGATION	0	0.178098	1		GOCC_GABA_RECEPTOR_COMPLEX	0.00697674	0.230011	1		GOBP_OUTFLOW_TRACT_MORPHOGENESIS	0.0331412	0.797268	1		GOCC_RNA_POLYMERASE_II_HOLOENZYME	0	0.124855	1
GOMF_CATALYTIC_ACTIVITY_ACTING_ON_DNA	0	0.178293	1		GOCC_MOTILE_CILIUM	0.007	0.769645	1		GOBP_REGULATION_OF_MUSCLE_SYSTEM_PROCESS	0.0342205	0.930584	1		HP_ABNORMAL_MIDDLE_PHALANX_MORPHOLOGY_OF_THE_HAND	0	0.129898	1
GOCC_AZUROPHIL_GRANULE	0	0.180108	1		GOBP_RECEPTOR_SIGNALING_PATHWAY_VIA_STAT	0.00700701	0.702606	1		GOBP_NEGATIVE_REGULATION_OF_SMOOTH_MUSCLE_CONTRACTION	0.0342466	0.620687	1		HP_ABNORMAL_AORTIC_VALVE_MORPHOLOGY	0	0.130059	1
HP_ABNORMAL_ACTIVITY_OF_MITOCHONDRIAL_RESPIRATORY_CHAIN	0	0.184447	1		HP_ABNORMAL_HEMOGLOBIN	0.00732218	0.35186	1		GOBP_NEGATIVE_REGULATION_OF_CELL_SUBSTRATE_JUNCTION_ORGANIZATION	0.0344262	0.613332	1		HP_ABNORMALITY_OF_BLADDER_MORPHOLOGY	0	0.130577	1
GOBP_ORGANELLE_FISSION	0	0.186879	1		GOBP_DEFENSE_RESPONSE_TO_FUNGUS	0.00744681	0.426866	1		HP_ABNORMAL_PLACENTAL_SIZE	0.0352	0.692354	1		GOBP_MESONEPHROS_DEVELOPMENT	0	0.130497	1
GOBP_NUCLEAR_CHROMOSOME_SEGREGATION	0	0.186232	1		GOMF_NEUROTRANSMITTER_RECEPTOR_ACTIVITY_INVOLVED_IN_REGULATION_OF_POSTSYNAPTIC_MEMBRANE_POTENTIAL	0.00750268	0.377098	1		GOBP_CELLULAR_RESPONSE_TO_CADMIUM_ION	0.0353303	0.682759	1		GOBP_P38MAPK_CASCADE	0	0.130504	1
GOCC_LARGE_RIBOSOMAL_SUBUNIT	0	0.184792	1		GOBP_DETECTION_OF_LIGHT_STIMULUS_INVOLVED_IN_SENSORY_PERCEPTION	0.00800915	0.281354	1		GOBP_PRESYNAPSE_ORGANIZATION	0.0358744	0.68865	1		GOBP_COLLAGEN_BIOSYNTHETIC_PROCESS	0	0.131476	1
GOCC_BLOOD_MICROPARTICLE	0	0.187055	1		GOMF_VOLTAGE_GATED_CATION_CHANNEL_ACTIVITY	0.00801603	0.67295	1		HP_LONG_CLAVICLES	0.0366057	0.675494	1		HP_LIPOATROPHY	0	0.13147	1
GOMF_ENDONUCLEASE_ACTIVITY	0	0.186678	1		GOBP_NEUROTRANSMITTER_RECEPTOR_TRANSPORT	0.00823529	0.187134	1		GOBP_NEGATIVE_REGULATION_OF_VASCULAR_ASSOCIATED_SMOOTH_MUSCLE_CELL_PROLIFERATION	0.03698	0.697857	1		GOCC_SPLICEOSOMAL_COMPLEX	0	0.131953	1
GOMF_SYMPORTER_ACTIVITY	0	0.186791	1		GOCC_CHLORIDE_CHANNEL_COMPLEX	0.00844773	0.376316	1		GOBP_TYROSINE_PHOSPHORYLATION_OF_STAT_PROTEIN	0.0385164	0.873618	1		GOBP_CARDIOCYTE_DIFFERENTIATION	0	0.132794	1
GOBP_NUCLEIC_ACID_PHOSPHODIESTER_BOND_HYDROLYSIS	0	0.186142	1		GOBP_ANION_TRANSPORT	0.009	1	1		GOBP_CELL_ADHESION_MOLECULE_PRODUCTION	0.0385802	0.680963	1		HP_TRANSIENT_ISCHEMIC_ATTACK	0	0.132969	1
GOBP_HUMORAL_IMMUNE_RESPONSE	0	0.185576	1		GOMF_SERINE_TYPE_ENDOPEPTIDASE_INHIBITOR_ACTIVITY	0.00911854	0.534424	1		GOBP_CELL_CELL_ADHESION_VIA_PLASMA_MEMBRANE_ADHESION_MOLECULES	0.0388471	0.955093	1		GOBP_REGULATION_OF_SMOOTH_MUSCLE_CELL_DIFFERENTIATION	0	0.133442	1
GOBP_SMALL_MOLECULE_CATABOLIC_PROCESS	0	0.186285	1		GOBP_DORSAL_SPINAL_CORD_DEVELOPMENT	0.00940071	0.22941	1		HP_ABSENCE_OF_PUBERTAL_DEVELOPMENT	0.0397456	0.689075	1		GOBP_MITOCHONDRIAL_RNA_METABOLIC_PROCESS	0	0.134122	1
GOBP_MITOTIC_SPINDLE_ORGANIZATION	0	0.187541	1		GOBP_REGULATION_OF_GENE_EXPRESSION_BY_GENOMIC_IMPRINTING	0.00951248	0.226919	1		GOCC_CONTRACTILE_FIBER	0.0401506	0.986722	1		HP_ABNORMAL_GASTROINTESTINAL_MOTILITY	0	0.135672	1
GOBP_MEIOSIS_I_CELL_CYCLE_PROCESS	0	0.189301	1		GOMF_NEUROPEPTIDE_RECEPTOR_ACTIVITY	0.00951374	0.362895	1		GOBP_NEURAL_CREST_CELL_MIGRATION	0.0409956	0.68784	1		HP_MICRODONTIA	0	0.137512	1
GOCC_INTERMEDIATE_FILAMENT_CYTOSKELETON	0	0.189531	1		GOMF_ORGANIC_ACID_SODIUM_SYMPORTER_ACTIVITY	0.00989011	0.39227	1		GOMF_EXTRACELLULAR_MATRIX_BINDING	0.041543	0.745144	1		GOBP_STRIATED_MUSCLE_CELL_DEVELOPMENT	0	0.144644	1
GOMF_CARBOXYLIC_ESTER_HYDROLASE_ACTIVITY	0	0.189301	1		HP_BLISTERING_BY_ANATOMICAL_LOCATION	0.0103211	0.211798	1		GOBP_MUSCLE_CELL_DIFFERENTIATION	0.0417163	1	1		GOMF_TRANSCRIPTION_COREGULATOR_BINDING	0	0.147384	1
GOMF_LIGASE_ACTIVITY	0	0.194084	1		HP_ABNORMAL_URINE_POTASSIUM_CONCENTRATION	0.0107914	0.230427	1		GOBP_WOUND_HEALING_SPREADING_OF_EPIDERMAL_CELLS	0.0421217	0.67004	1		GOCC_ACTIN_FILAMENT	0	0.147205	1
GOCC_RIBONUCLEOPROTEIN_COMPLEX	0	0.19821	1		GOMF_OLIGOSACCHARIDE_BINDING	0.0108303	0.289022	1		GOBP_TONGUE_DEVELOPMENT	0.0423198	0.698651	1		GOBP_CELLULAR_RESPONSE_TO_VASCULAR_ENDOTHELIAL_GROWTH_FACTOR_STIMULUS	0	0.147422	1
GOBP_INORGANIC_ANION_TRANSMEMBRANE_TRANSPORT	0	0.197664	1		GOMF_ACTIVE_ION_TRANSMEMBRANE_TRANSPORTER_ACTIVITY	0.011	0.984651	1		GOBP_CELL_DIFFERENTIATION_IN_HINDBRAIN	0.0428571	0.686469	1		GOBP_CHONDROCYTE_DIFFERENTIATION	0	0.149012	1
GOBP_DNA_RECOMBINATION	0	0.197771	1		GOMF_INORGANIC_ANION_TRANSMEMBRANE_TRANSPORTER_ACTIVITY	0.011022	0.700928	1		GOBP_RESPONSE_TO_DSRNA	0.0429448	0.78592	1		GOBP_MAMMARY_GLAND_EPITHELIUM_DEVELOPMENT	0	0.152572	1
HP_LIPID_ACCUMULATION_IN_HEPATOCYTES	0	0.197334	1		GOBP_NODAL_SIGNALING_PATHWAY	0.0110837	0.246916	1		GOCC_SPERM_PRINCIPAL_PIECE	0.0434783	0.691308	1		HP_CUTIS_MARMORATA	0	0.152828	1
GOBP_HUMORAL_IMMUNE_RESPONSE_MEDIATED_BY_CIRCULATING_IMMUNOGLOBULIN	0	0.197098	1		GOBP_FIBRINOLYSIS	0.0112233	0.339529	1		GOBP_ORGAN_INDUCTION	0.0436187	0.696506	1		GOBP_CARDIAC_MUSCLE_CELL_DIFFERENTIATION	0	0.154635	1
GOMF_OXIDOREDUCTASE_ACTIVITY	0	0.196652	1		HP_RENAL_TUBULAR_ATROPHY	0.0116009	0.288245	1		GOBP_NEUROTROPHIN_SIGNALING_PATHWAY	0.0438729	0.691446	1		GOBP_REGULATION_OF_P38MAPK_CASCADE	0	0.159448	1
GOBP_SISTER_CHROMATID_SEGREGATION	0	0.197051	1		HP_FINGERNAIL_DYSPLASIA	0.0118343	0.233058	1		GOCC_ACTOMYOSIN	0.0451128	0.834499	1		HP_ARNOLD_CHIARI_MALFORMATION	0	0.160885	1
GOBP_STEROL_METABOLIC_PROCESS	0	0.198616	1		HP_HYPOPROTEINEMIA	0.011976	0.28504	1		HP_METAMORPHOPSIA	0.0455285	0.692198	1		HP_URETHRAL_OBSTRUCTION	0	0.161776	1
GOBP_DNA_METABOLIC_PROCESS	0	0.19871	1		GOMF_SERINE_HYDROLASE_ACTIVITY	0.012012	0.901288	1		HP_ABNORMAL_LIBIDO	0.0460317	0.690549	1		GOBP_REGULATION_OF_EPITHELIAL_TO_MESENCHYMAL_TRANSITION	0	0.162181	1
GOMF_ATP_HYDROLYSIS_ACTIVITY	0	0.198497	1		GOMF_TRIGLYCERIDE_LIPASE_ACTIVITY	0.0121547	0.284782	1		GOBP_RENAL_VESICLE_DEVELOPMENT	0.046549	0.683043	1		GOBP_POSITIVE_REGULATION_OF_BIOMINERALIZATION	0	0.164367	1
GOMF_ACTIVE_ION_TRANSMEMBRANE_TRANSPORTER_ACTIVITY	0	0.19844	1		GOCC_GOLGI_CIS_CISTERNA	0.0124717	0.292633	1		GOBP_POSITIVE_REGULATION_OF_NEUROTRANSMITTER_SECRETION	0.0467446	0.689084	1		HP_ANKLE_CLONUS	0	0.166177	1
GOMF_ACYLTRANSFERASE_ACTIVITY	0	0.198677	1		GOBP_CELL_CELL_RECOGNITION	0.012474	0.516525	1		GOBP_POSITIVE_REGULATION_OF_ANIMAL_ORGAN_MORPHOGENESIS	0.0469484	0.68724	1		HP_DENTAL_CROWDING	0	0.167236	1
GOBP_PROTEIN_TARGETING_TO_MITOCHONDRION	0	0.198833	1		GOBP_SENSORY_PERCEPTION_OF_BITTER_TASTE	0.0129171	0.420262	1		GOBP_REGULATION_OF_EXCRETION	0.0469799	0.695655	1		HP_INCREASED_NUCHAL_TRANSLUCENCY	0	0.167003	1
GOBP_SMALL_MOLECULE_BIOSYNTHETIC_PROCESS	0	0.19872	1		GOBP_PHOTOTRANSDUCTION_VISIBLE_LIGHT	0.0129412	0.306187	1		GOBP_ADRENERGIC_RECEPTOR_SIGNALING_PATHWAY	0.0483092	0.685394	1		HP_ABNORMAL_PALMAR_DERMATOGLYPHICS	0	0.168961	1
GOBP_MONOCARBOXYLIC_ACID_BIOSYNTHETIC_PROCESS	0	0.202208	1		GOBP_NEUTRAL_LIPID_CATABOLIC_PROCESS	0.012973	0.393775	1		GOMF_CAMP_RESPONSE_ELEMENT_BINDING	0.0488599	0.678036	1		HP_DUPLICATION_OF_THUMB_PHALANX	0	0.168727	1
GOCC_VACUOLAR_MEMBRANE	0	0.201533	1		GOBP_HORMONE_TRANSPORT	0.013	0.936421	1		GOBP_POSITIVE_REGULATION_OF_ENDOTHELIAL_CELL_PROLIFERATION	0.049435	0.91274	1		HP_ELBOW_FLEXION_CONTRACTURE	0	0.169968	1
GOBP_PEPTIDE_TRANSPORT	0	0.201562	1		HP_STARING_GAZE	0.0130797	0.227839	1		GOBP_SERINE_PHOSPHORYLATION_OF_STAT_PROTEIN	0.0501567	0.688069	1		GOBP_REGULATION_OF_MUSCLE_CONTRACTION	0	0.1708	1
GOBP_STEROID_METABOLIC_PROCESS	0	0.199977	1		GOBP_REGULATION_OF_GASTRULATION	0.0133495	0.232494	1		GOBP_LIGAND_GATED_ION_CHANNEL_SIGNALING_PATHWAY	0.0504886	0.781671	1		GOCC_INTERCALATED_DISC	0	0.171241	1
GOCC_NUCLEAR_CHROMOSOME	0	0.199508	1		GOMF_NEUROPEPTIDE_HORMONE_ACTIVITY	0.0135135	0.361768	1		GOBP_POSITIVE_REGULATION_OF_MUSCLE_HYPERTROPHY	0.0506329	0.696241	1		HP_ARACHNODACTYLY	0	0.171367	1
GOBP_ALCOHOL_METABOLIC_PROCESS	0	0.199758	1		GOBP_GAMMA_AMINOBUTYRIC_ACID_SIGNALING_PATHWAY	0.0135593	0.349426	1		HP_ONION_BULB_FORMATION	0.0508982	0.68828	1		HP_LIPODYSTROPHY	0	0.173921	1
GOBP_HORMONE_TRANSPORT	0	0.1991	1		HP_PANCREATIC_HYPOPLASIA	0.0136519	0.318646	1		GOCC_SPANNING_COMPONENT_OF_MEMBRANE	0.0513644	0.691035	1		HP_DELAYED_ERUPTION_OF_TEETH	0	0.176451	1
GOCC_VESICLE_LUMEN	0	0.199234	1		GOMF_GABA_RECEPTOR_ACTIVITY	0.0137615	0.270803	1		GOBP_REGULATION_OF_MUSCLE_HYPERTROPHY	0.0515021	0.84907	1		HP_PULMONARY_ARTERY_STENOSIS	0	0.18208	1
GOBP_REGULATION_OF_CHROMOSOME_ORGANIZATION	0	0.199516	1		GOBP_CHLORIDE_TRANSPORT	0.0141271	0.620285	1		GOBP_PHASIC_SMOOTH_MUSCLE_CONTRACTION	0.0515298	0.689298	1		HP_ACCELERATED_SKELETAL_MATURATION	0	0.188721	1
GOBP_RESPONSE_TO_BACTERIUM	0	0.204439	1		GOBP_RESPONSE_TO_FUNGUS	0.0144628	0.522997	1		GOBP_OSTEOBLAST_DIFFERENTIATION	0.0516373	0.987653	1		HP_GINGIVAL_OVERGROWTH	0	0.190996	1
GOBP_PATTERN_SPECIFICATION_PROCESS	0	0.212296	1		GOBP_HYDROGEN_PEROXIDE_CATABOLIC_PROCESS	0.0144766	0.340982	1		HP_SHORT_1ST_METACARPAL	0.0527157	0.696172	1		GOBP_PERIPHERAL_NERVOUS_SYSTEM_DEVELOPMENT	0	0.194086	1
GOBP_MEIOTIC_CELL_CYCLE	0	0.213044	1		GOBP_POSITIVE_REGULATION_OF_MEIOTIC_NUCLEAR_DIVISION	0.0145808	0.227635	1		HP_APLASIA_HYPOPLASIA_OF_THE_TIBIA	0.0528701	0.689773	1		HP_APLASIA_HYPOPLASIA_OF_THE_RIBS	0	0.193968	1
GOBP_METHYLATION	0	0.212328	1		GOBP_KILLING_BY_HOST_OF_SYMBIONT_CELLS	0.0148571	0.417995	1		GOBP_EMBRYONIC_HINDLIMB_MORPHOGENESIS	0.0534591	0.693613	1		GOBP_CELL_SUBSTRATE_JUNCTION_ORGANIZATION	0	0.19408	1
GOBP_FATTY_ACID_BIOSYNTHETIC_PROCESS	0	0.216858	1		GOMF_IONOTROPIC_GLUTAMATE_RECEPTOR_BINDING	0.014977	0.340519	1		GOCC_VOLTAGE_GATED_SODIUM_CHANNEL_COMPLEX	0.0540984	0.693481	1		HP_RENAL_DYSPLASIA	0	0.195032	1
GOBP_SPINDLE_ORGANIZATION	0	0.216365	1		GOBP_FUSION_OF_SPERM_TO_EGG_PLASMA_MEMBRANE_INVOLVED_IN_SINGLE_FERTILIZATION	0.0149942	0.338221	1		HP_EPILEPTIC_AURA	0.0547504	0.738734	1		GOBP_TRANSCRIPTION_BY_RNA_POLYMERASE_III	0	0.195144	1
GOBP_REGULATION_OF_INTRINSIC_APOPTOTIC_SIGNALING_PATHWAY	0	0.216833	1		GOBP_SYNAPTIC_SIGNALING	0.015	1	1		GOBP_COLLAGEN_ACTIVATED_SIGNALING_PATHWAY	0.0552764	0.692382	1		GOBP_LUNG_MORPHOGENESIS	0	0.200218	1
GOBP_OLEFINIC_COMPOUND_METABOLIC_PROCESS	0	0.216469	1		GOMF_VOLTAGE_GATED_POTASSIUM_CHANNEL_ACTIVITY	0.0151822	0.578123	1		GOBP_METANEPHRIC_RENAL_VESICLE_MORPHOGENESIS	0.0555556	0.737953	1		GOBP_REGULATION_OF_RELEASE_OF_SEQUESTERED_CALCIUM_ION_INTO_CYTOSOL	0	0.217862	1
GOBP_INNER_EAR_MORPHOGENESIS	0	0.216952	1		GOBP_TRIGLYCERIDE_METABOLIC_PROCESS	0.015213	0.617592	1		GOBP_CALCINEURIN_MEDIATED_SIGNALING	0.0557276	0.847929	1		HP_APLASIA_HYPOPLASIA_OF_THE_LUNGS	0	0.21824	1
GOBP_CHROMOSOME_ORGANIZATION	0	0.221034	1		GOBP_REGULATION_OF_DNA_METHYLATION_DEPENDENT_HETEROCHROMATIN_ASSEMBLY	0.0154028	0.319304	1		GOMF_EXTRACELLULAR_MATRIX_STRUCTURAL_CONSTITUENT_CONFERRING_COMPRESSION_RESISTANCE	0.0558214	0.692719	1		GOBP_NEGATIVE_REGULATION_OF_PROTEIN_SERINE_THREONINE_KINASE_ACTIVITY	0	0.218561	1
GOCC_ANCHORED_COMPONENT_OF_MEMBRANE	0	0.220898	1		HP_ABNORMAL_BLOOD_SODIUM_CONCENTRATION	0.0157895	0.544072	1		GOMF_GROWTH_FACTOR_ACTIVITY	0.0563565	0.930981	1		GOCC_RNA_POLYMERASE_COMPLEX	0	0.219147	1
GOMF_MODIFIED_AMINO_ACID_BINDING	0	0.220833	1		GOBP_PROTEIN_LOCALIZATION_TO_LYSOSOME	0.0159405	0.415141	1		GOBP_HEART_DEVELOPMENT	0.0567929	1	1		HP_ABNORMALITY_OF_THE_MUSCULATURE_OF_THE_LOWER_LIMBS	0	0.221523	1
GOCC_TRANSPORT_VESICLE_MEMBRANE	0	0.220596	1		GOBP_RESPONSE_TO_BACTERIUM	0.016	1	1		GOBP_POSITIVE_REGULATION_OF_TYROSINE_PHOSPHORYLATION_OF_STAT_PROTEIN	0.0573152	0.879224	1		GOBP_RESPONSE_TO_RETINOIC_ACID	0	0.222849	1
GOCC_COATED_VESICLE_MEMBRANE	0	0.22498	1		HP_RENAL_SALT_WASTING	0.016185	0.28471	1		GOBP_RESPONSE_TO_MINERALOCORTICOID	0.0577778	0.696255	1		HP_ABNORMAL_NERVE_CONDUCTION_VELOCITY	0	0.226625	1
GOBP_ORGANIC_ACID_METABOLIC_PROCESS	0	0.224337	1		HP_CYANOSIS	0.0162272	0.598927	1		GOBP_POSITIVE_REGULATION_OF_HOMOTYPIC_CELL_CELL_ADHESION	0.0589198	0.687651	1		HP_ABNORMALITY_OF_THE_HELIX	0	0.227491	1
GOBP_MONOCARBOXYLIC_ACID_CATABOLIC_PROCESS	0	0.228355	1		HP_SUDDEN_EPISODIC_APNEA	0.016317	0.343562	1		GOBP_LYMPHANGIOGENESIS	0.0592	0.678744	1		GOBP_POSITIVE_REGULATION_OF_ENDOTHELIAL_CELL_PROLIFERATION	0	0.228371	1
GOBP_MEIOTIC_CELL_CYCLE_PROCESS	0	0.230119	1		GOBP_POSITIVE_REGULATION_OF_EMBRYONIC_DEVELOPMENT	0.0163743	0.348262	1		GOBP_SMOOTH_MUSCLE_CONTRACTION	0.0601915	0.929915	1		GOCC_CATALYTIC_STEP_2_SPLICEOSOME	0	0.230551	1
GOBP_CELLULAR_RESPONSE_TO_CARBOHYDRATE_STIMULUS	0	0.230082	1		GOCC_ACETYLCHOLINE_GATED_CHANNEL_COMPLEX	0.0165877	0.26555	1		GOBP_NEGATIVE_REGULATION_OF_CHOLESTEROL_EFFLUX	0.0602219	0.689524	1		HP_LIMITED_ELBOW_MOVEMENT	0	0.230487	1
GOBP_DOUBLE_STRAND_BREAK_REPAIR	0	0.234224	1		HP_TALIPES_VALGUS	0.0166074	0.322886	1		GOBP_POSITIVE_REGULATION_OF_BLOOD_CIRCULATION	0.060698	0.813557	1		HP_ABNORMAL_URETER_PHYSIOLOGY	0	0.232763	1
GOBP_MONOSACCHARIDE_METABOLIC_PROCESS	0	0.233772	1		GOBP_POSITIVE_REGULATION_OF_MEIOTIC_CELL_CYCLE	0.0168161	0.393989	1		HP_INTESTINAL_HYPOPLASIA	0.061157	0.70029	1		HP_SPORADIC	0	0.232952	1
GOCC_CONDENSED_CHROMOSOME	0	0.235978	1		GOBP_INORGANIC_ANION_TRANSMEMBRANE_TRANSPORT	0.0172239	0.592345	1		GOBP_REGULATION_OF_KERATINOCYTE_PROLIFERATION	0.0614173	0.829328	1		GOBP_MUSCLE_HYPERTROPHY	0	0.233837	1
GOBP_ORGANIC_HYDROXY_COMPOUND_METABOLIC_PROCESS	0	0.234585	1		HP_NEONATAL_HYPOGLYCEMIA	0.0172786	0.475333	1		GOBP_RELAXATION_OF_CARDIAC_MUSCLE	0.0614887	0.695401	1		GOBP_POSITIVE_REGULATION_OF_RESPONSE_TO_WOUNDING	0	0.238579	1
GOCC_RIBOSOME	0	0.235561	1		HP_MICRORETROGNATHIA	0.0176899	0.520513	1		GOBP_REGULATION_OF_GLIAL_CELL_MIGRATION	0.0625	0.693931	1		HP_CUTANEOUS_SYNDACTYLY	0	0.241501	1
GOBP_SODIUM_ION_TRANSPORT	0	0.237981	1		GOCC_BRUSH_BORDER_MEMBRANE	0.0178384	0.535227	1		HP_HEPATOBLASTOMA	0.062701	0.699196	1		HP_SLENDER_FINGER	0	0.245387	1
GOBP_PROTEIN_MATURATION	0	0.237798	1		GOCC_INTRINSIC_COMPONENT_OF_POSTSYNAPTIC_MEMBRANE	0.0180361	0.718095	1		GOCC_I_BAND	0.0628342	0.933653	1		HP_SCAPULAR_WINGING	0	0.245465	1
GOBP_CELLULAR_GLUCOSE_HOMEOSTASIS	0	0.239294	1		HP_HEPATOCELLULAR_ADENOMA	0.0186916	0.363049	1		GOBP_REGULATION_OF_HEART_RATE	0.0630137	0.940069	1		HP_ABNORMALLY_LAX_OR_HYPEREXTENSIBLE_SKIN	0	0.245563	1
GOCC_VACUOLE	0	0.238731	1		GOCC_TRANSPORTER_COMPLEX	0.019	1	1		GOBP_REGULATION_OF_EXTRACELLULAR_MATRIX_ASSEMBLY	0.0630324	0.687868	1		GOCC_TRANSCRIPTION_REPRESSOR_COMPLEX	0	0.245309	1
GOBP_AMIDE_TRANSPORT	0	0.23739	1		HP_HYPOPLASIA_OF_THE_VAGINA	0.0191388	0.34318	1		HP_AUTOIMMUNE_ANTIBODY_POSITIVITY	0.0631277	0.936135	1		HP_PROTRUDING_EAR	0	0.245716	1
GOMF_SERINE_HYDROLASE_ACTIVITY	0	0.237533	1		GOBP_MICROTUBULE_BUNDLE_FORMATION	0.0191919	0.705029	1		GOBP_MORPHOGENESIS_OF_AN_EPITHELIAL_SHEET	0.0632353	0.885474	1		GOBP_ACTIN_FILAMENT_BUNDLE_ORGANIZATION	0	0.252134	1
GOCC_CULLIN_RING_UBIQUITIN_LIGASE_COMPLEX	0	0.237443	1		HP_ELEVATED_HEMOGLOBIN_A1C	0.0193237	0.239523	1		GOBP_ANGIOGENESIS_INVOLVED_IN_WOUND_HEALING	0.0641628	0.777767	1		GOBP_RENAL_TUBULE_DEVELOPMENT	0	0.263395	1
GOCC_INTRACELLULAR_PROTEIN_CONTAINING_COMPLEX	0	0.237584	1		GOCC_PROTEIN_LIPID_COMPLEX	0.0195228	0.445132	1		GOBP_RESPONSE_TO_FIBROBLAST_GROWTH_FACTOR	0.0642458	0.936697	1		HP_SUPRAVENTRICULAR_ARRHYTHMIA	0	0.263359	1
GOBP_INNATE_IMMUNE_RESPONSE	0	0.237477	1		HP_LOWER_LIMB_PAIN	0.019544	0.403001	1		GOBP_NEGATIVE_REGULATION_OF_EPITHELIAL_CELL_PROLIFERATION	0.0648649	0.929805	1		GOCC_HISTONE_DEACETYLASE_COMPLEX	0	0.264424	1
GOCC_POLYMERIC_CYTOSKELETAL_FIBER	0	0.240513	1		GOBP_TRANSMISSION_OF_NERVE_IMPULSE	0.0195876	0.573006	1		HP_DIFFUSE_ALVEOLAR_HEMORRHAGE	0.0649762	0.702311	1		HP_LOW_POSTERIOR_HAIRLINE	0	0.264365	1
GOBP_INTRINSIC_APOPTOTIC_SIGNALING_PATHWAY	0	0.247441	1		HP_DECREASED_FERTILITY	0.02	1	1		GOBP_POSITIVE_REGULATION_OF_MUSCLE_CONTRACTION	0.065449	0.831736	1		HP_ABSENT_THUMB	0	0.266309	1
GOBP_RNA_LOCALIZATION	0	0.247929	1		GOBP_REGULATION_OF_PEPTIDYL_SERINE_PHOSPHORYLATION	0.02002	0.779332	1		GOBP_INTERLEUKIN_1_MEDIATED_SIGNALING_PATHWAY	0.0655226	0.693624	1		GOMF_SCAFFOLD_PROTEIN_BINDING	0	0.268133	1
GOBP_SIGNAL_RELEASE	0	0.247829	1		GOBP_TRANSPOSITION	0.0200445	0.366418	1		GOBP_REGULATION_OF_VASCULATURE_DEVELOPMENT	0.0656934	1	1		HP_ABNORMALITY_OF_DENTAL_ERUPTION	0	0.267664	1
GOBP_FATTY_ACID_METABOLIC_PROCESS	0	0.248847	1		HP_ABNORMAL_DARK_ADAPTED_ELECTRORETINOGRAM	0.0200708	0.359093	1		GOBP_MESENCHYMAL_CELL_DEVELOPMENT	0.0660793	0.934231	1		HP_ORAL_PHARYNGEAL_DYSPHAGIA	0	0.268855	1
GOBP_GLAND_DEVELOPMENT	0	0.248826	1		GOBP_PLASMA_MEMBRANE_FUSION	0.0201794	0.360726	1		GOBP_VASCULATURE_DEVELOPMENT	0.0664488	1	1		GOBP_REGULATION_OF_STEM_CELL_DIFFERENTIATION	0	0.273462	1
GOBP_CELLULAR_NITROGEN_COMPOUND_CATABOLIC_PROCESS	0	0.248112	1		GOMF_STEROID_DEHYDROGENASE_ACTIVITY_ACTING_ON_THE_CH_OH_GROUP_OF_DONORS_NAD_OR_NADP_AS_ACCEPTOR	0.0208333	0.441719	1		GOBP_POSITIVE_REGULATION_OF_CELL_JUNCTION_ASSEMBLY	0.0670315	0.933133	1		HP_ABNORMALITY_OF_THE_MAXILLA	0	0.274975	1
GOBP_MICROTUBULE_CYTOSKELETON_ORGANIZATION_INVOLVED_IN_MITOSIS	0	0.248102	1		GOCC_CIS_GOLGI_NETWORK	0.0208551	0.605111	1		GOBP_REGULATION_OF_PHOSPHOLIPASE_C_ACTIVITY	0.0676923	0.88374	1		HP_SINGLE_TRANSVERSE_PALMAR_CREASE	0	0.277548	1
GOBP_DNA_REPAIR	0	0.250252	1		GOBP_PROTEIN_CONTAINING_COMPLEX_REMODELING	0.0209021	0.386455	1		GOBP_CATECHOL_CONTAINING_COMPOUND_BIOSYNTHETIC_PROCESS	0.0693548	0.685168	1		HP_APLASIA_HYPOPLASIA_OF_THE_EAR	0	0.277851	1
GOBP_LIPID_BIOSYNTHETIC_PROCESS	0	0.253071	1		HP_ABNORMAL_PANCREAS_SIZE	0.0209713	0.433351	1		GOBP_FAT_CELL_DIFFERENTIATION	0.0694789	1	1		HP_ECLABION	0	0.278033	1
GOCC_TRANSFERASE_COMPLEX	0	0.253749	1		GOBP_LEUKOTRIENE_BIOSYNTHETIC_PROCESS	0.020979	0.415872	1		GOBP_POSITIVE_REGULATION_OF_SMOOTH_MUSCLE_CELL_MIGRATION	0.0700152	0.780038	1		HP_PROGRESSIVE_INABILITY_TO_WALK	0	0.279223	1
GOCC_COATED_VESICLE	0	0.253389	1		GOCC_9PLUS2_MOTILE_CILIUM	0.0210421	0.787278	1		GOMF_PROTEIN_HORMONE_RECEPTOR_ACTIVITY	0.0706436	0.696212	1		HP_PROMINENT_NASAL_BRIDGE	0	0.283651	1
GOBP_RESPONSE_TO_CARBOHYDRATE	0	0.252319	1		GOMF_LIGAND_GATED_CATION_CHANNEL_ACTIVITY	0.0211907	0.752442	1		GOBP_RESPONSE_TO_AMPHETAMINE	0.0706605	0.777485	1		HP_DUPLICATION_INVOLVING_BONES_OF_THE_FEET	0	0.284276	1
GOMF_SECONDARY_ACTIVE_TRANSMEMBRANE_TRANSPORTER_ACTIVITY	0	0.254844	1		HP_CENTRAL_SLEEP_APNEA	0.0214932	0.352104	1		GOBP_OSSIFICATION	0.0706714	1	1		HP_ATRIAL_ARRHYTHMIA	0	0.287071	1
GOMF_INORGANIC_MOLECULAR_ENTITY_TRANSMEMBRANE_TRANSPORTER_ACTIVITY	0	0.256485	1		GOBP_INORGANIC_ANION_TRANSPORT	0.022	0.932088	1		HP_PROXIMAL_AMYOTROPHY	0.0715373	0.85177	1		GOBP_GLAND_MORPHOGENESIS	0	0.290587	1
GOBP_CELL_FATE_COMMITMENT	0	0.257004	1		HP_TIBIAL_TORSION	0.0223881	0.34849	1		GOBP_REGULATION_OF_LEUKOCYTE_ADHESION_TO_VASCULAR_ENDOTHELIAL_CELL	0.071875	0.88072	1		GOBP_CELL_MIGRATION_INVOLVED_IN_SPROUTING_ANGIOGENESIS	0	0.292474	1
GOMF_HYDROLASE_ACTIVITY_ACTING_ON_ACID_ANHYDRIDES	0	0.258222	1		GOCC_ASTROCYTE_PROJECTION	0.0227545	0.3705	1		GOBP_NEGATIVE_REGULATION_OF_VASCULAR_ASSOCIATED_SMOOTH_MUSCLE_CELL_MIGRATION	0.0722496	0.695845	1		HP_BIFID_UVULA	0	0.294377	1
GOBP_MONOCARBOXYLIC_ACID_METABOLIC_PROCESS	0	0.258233	1		GOBP_STRESS_RESPONSE_TO_METAL_ION	0.0229885	0.409532	1		GOCC_M_BAND	0.0725309	0.827382	1		HP_URETHRAL_STENOSIS	0	0.295455	1
GOBP_EMBRYONIC_ORGAN_MORPHOGENESIS	0	0.263472	1		GOBP_REGULATION_OF_POSTSYNAPTIC_MEMBRANE_NEUROTRANSMITTER_RECEPTOR_LEVELS	0.0231092	0.556995	1		GOBP_REGULATION_OF_PRESYNAPSE_ORGANIZATION	0.0733652	0.858228	1		HP_ABNORMALITY_OF_THE_LARYNX	0	0.295612	1
GOBP_ANION_TRANSPORT	0	0.26353	1		GOBP_CELL_DIFFERENTIATION_IN_HINDBRAIN	0.0237557	0.416723	1		GOBP_REGULATION_OF_ACTIN_FILAMENT_BUNDLE_ASSEMBLY	0.0733813	0.964605	1		GOBP_REGULATION_OF_FAT_CELL_DIFFERENTIATION	0	0.29792	1
GOBP_GENERATION_OF_PRECURSOR_METABOLITES_AND_ENERGY	0	0.263234	1		HP_ABNORMAL_FULL_FIELD_ELECTRORETINOGRAM	0.0238342	0.527301	1		GOBP_POSITIVE_REGULATION_OF_CARDIAC_MUSCLE_CELL_PROLIFERATION	0.0734375	0.87247	1		GOMF_UBIQUITIN_LIKE_PROTEIN_BINDING	0	0.298024	1
GOBP_CARBOXYLIC_ACID_TRANSPORT	0	0.264706	1		GOCC_INTRINSIC_COMPONENT_OF_NUCLEAR_INNER_MEMBRANE	0.0240674	0.372956	1		GOBP_POSITIVE_REGULATION_OF_GLIOGENESIS	0.0737463	0.938442	1		HP_CUTIS_LAXA	0	0.300538	1
GOMF_METAL_ION_TRANSMEMBRANE_TRANSPORTER_ACTIVITY	0	0.264291	1		GOMF_ACETYLCHOLINE_GATED_CATION_SELECTIVE_CHANNEL_ACTIVITY	0.0242424	0.374488	1		GOBP_PERIPHERAL_NERVOUS_SYSTEM_DEVELOPMENT	0.0745614	0.939139	1		GOBP_REGULATION_OF_INTRACELLULAR_STEROID_HORMONE_RECEPTOR_SIGNALING_PATHWAY	0	0.303161	1
GOBP_NUCLEOBASE_CONTAINING_SMALL_MOLECULE_METABOLIC_PROCESS	0	0.272772	1		HP_ABNORMALITY_OF_THE_PUBIC_HAIR	0.0245203	0.510155	1		GOBP_GLIAL_CELL_PROLIFERATION	0.0746269	0.887313	1		GOBP_MITOCHONDRIAL_RESPIRATORY_CHAIN_COMPLEX_ASSEMBLY	0	0.303999	1
GOBP_CARBOHYDRATE_METABOLIC_PROCESS	0	0.272702	1		HP_FAT_MALABSORPTION	0.0247312	0.51248	1		GOCC_PROTEIN_COMPLEX_INVOLVED_IN_CELL_ADHESION	0.074883	0.8502	1		HP_ABNORMAL_METACARPAL_MORPHOLOGY	0	0.311471	1
GOBP_GLUCOSE_METABOLIC_PROCESS	0	0.272379	1		HP_GLYCOSURIA	0.0248112	0.510026	1		GOMF_METALLOPEPTIDASE_ACTIVITY	0.0767263	1	1		GOBP_CELLULAR_CARBOHYDRATE_BIOSYNTHETIC_PROCESS	0	0.311235	1
GOMF_ACTIVE_TRANSMEMBRANE_TRANSPORTER_ACTIVITY	0	0.271919	1		GOBP_ZYMOGEN_ACTIVATION	0.0248705	0.605084	1		HP_CONICAL_INCISOR	0.0768	0.82912	1		HP_ABNORMAL_LATERAL_VENTRICLE_MORPHOLOGY	0	0.312357	1
GOBP_RESPONSE_TO_MONOSACCHARIDE	0	0.272907	1		GOBP_SODIUM_ION_TRANSPORT	0.025	1	1		GOMF_FIBROBLAST_GROWTH_FACTOR_RECEPTOR_BINDING	0.0772947	0.848926	1		GOCC_SARCOPLASM	0	0.312024	1
GOBP_LIPID_CATABOLIC_PROCESS	0	0.273386	1		GOBP_LOCOMOTORY_BEHAVIOR	0.025025	0.971498	1		GOBP_CEREBELLAR_CORTEX_FORMATION	0.0772947	0.876429	1		HP_2_3_TOE_SYNDACTYLY	0	0.312143	1
GOMF_CATION_TRANSMEMBRANE_TRANSPORTER_ACTIVITY	0	0.276052	1		GOBP_REGULATION_OF_AMPA_RECEPTOR_ACTIVITY	0.0251142	0.412869	1		GOBP_POSITIVE_REGULATION_OF_VASCULAR_ENDOTHELIAL_CELL_PROLIFERATION	0.0773026	0.765627	1		GOBP_POSITIVE_REGULATION_OF_CARBOHYDRATE_METABOLIC_PROCESS	0	0.312447	1
GOCC_SPINDLE	0	0.277968	1		GOBP_NEUROTRANSMITTER_RECEPTOR_LOCALIZATION_TO_POSTSYNAPTIC_SPECIALIZATION_MEMBRANE	0.0252404	0.392055	1		GOBP_SEROTONIN_TRANSPORT	0.0784314	0.852393	1		GOBP_SKELETAL_MUSCLE_ORGAN_DEVELOPMENT	0	0.312997	1
GOMF_ATP_DEPENDENT_ACTIVITY	0	0.278208	1		GOBP_BASE_CONVERSION_OR_SUBSTITUTION_EDITING	0.0254042	0.41753	1		GOBP_HOMOPHILIC_CELL_ADHESION_VIA_PLASMA_MEMBRANE_ADHESION_MOLECULES	0.0788436	0.98381	1		GOBP_STRIATED_MUSCLE_CELL_DIFFERENTIATION	0	0.313654	1
GOBP_POSITIVE_REGULATION_OF_ESTABLISHMENT_OF_PROTEIN_LOCALIZATION	0	0.278559	1		HP_EPIDERMOID_CYST	0.0256098	0.362373	1		GOBP_STEM_CELL_PROLIFERATION	0.0805755	0.93029	1		GOBP_EPITHELIAL_TO_MESENCHYMAL_TRANSITION	0	0.313421	1
HP_ABNORMALITY_OF_THE_ADRENAL_GLANDS	0	0.280329	1		GOBP_SULFATION	0.0256112	0.473503	1		GOBP_RENAL_SODIUM_EXCRETION	0.0812102	0.698947	1		HP_ABNORMAL_LARYNX_MORPHOLOGY	0	0.313719	1
GOBP_PROTEASOMAL_PROTEIN_CATABOLIC_PROCESS	0	0.283798	1		GOBP_LOCOMOTOR_RHYTHM	0.025641	0.422068	1		HP_PROLONGED_BLEEDING_FOLLOWING_PROCEDURE	0.0816944	0.890223	1		GOBP_DIGESTIVE_SYSTEM_DEVELOPMENT	0	0.314603	1
GOBP_ORGANIC_CYCLIC_COMPOUND_CATABOLIC_PROCESS	0	0.284371	1		GOBP_NEUROMUSCULAR_SYNAPTIC_TRANSMISSION	0.0256696	0.480163	1		GOMF_VOLTAGE_GATED_SODIUM_CHANNEL_ACTIVITY	0.0818331	0.835544	1		HP_ABNORMAL_PERIPHERAL_NERVOUS_SYSTEM_PHYSIOLOGY	0	0.316368	1
GOBP_ORGANIC_ANION_TRANSPORT	0	0.286756	1		GOCC_DENDRITE_MEMBRANE	0.025974	0.511535	1		GOBP_ANIMAL_ORGAN_FORMATION	0.0826211	0.939126	1		GOBP_MACROMOLECULE_DEACYLATION	0	0.319	1
GOCC_APICAL_PART_OF_CELL	0	0.291485	1		GOBP_ADENYLATE_CYCLASE_INHIBITING_G_PROTEIN_COUPLED_RECEPTOR_SIGNALING_PATHWAY	0.0264228	0.613105	1		GOBP_POSITIVE_REGULATION_OF_SPROUTING_ANGIOGENESIS	0.0828221	0.852759	1		GOMF_TRANSMEMBRANE_RECEPTOR_PROTEIN_KINASE_ACTIVITY	0	0.319802	1
GOBP_IMMUNOGLOBULIN_PRODUCTION	0	0.29312	1		GOBP_QUATERNARY_AMMONIUM_GROUP_TRANSPORT	0.0266344	0.382082	1		HP_DIPLOPIA	0.0833333	0.944127	1		HP_INTESTINAL_ATRESIA	0	0.322462	1
GOBP_MITOTIC_CELL_CYCLE	0	0.292927	1		GOBP_REGULATION_OF_CHROMATIN_ASSEMBLY	0.0267857	0.375094	1		GOBP_ADENYLATE_CYCLASE_ACTIVATING_ADRENERGIC_RECEPTOR_SIGNALING_PATHWAY	0.0846154	0.828628	1		GOBP_REGULATION_OF_STRIATED_MUSCLE_CONTRACTION	0	0.323194	1
GOCC_LATE_ENDOSOME	0	0.294215	1		GOBP_POSITIVE_REGULATION_OF_INSULIN_SECRETION	0.0268873	0.643015	1		GOBP_POSITIVE_REGULATION_OF_MORPHOGENESIS_OF_AN_EPITHELIUM	0.0850077	0.889609	1		GOBP_MORPHOGENESIS_OF_A_POLARIZED_EPITHELIUM	0	0.325853	1
GOMF_ION_TRANSMEMBRANE_TRANSPORTER_ACTIVITY	0	0.298298	1		GOBP_REGULATION_OF_POSTSYNAPTIC_MEMBRANE_POTENTIAL	0.0270812	0.828121	1		GOCC_ASTROCYTE_PROJECTION	0.086039	0.836074	1		GOBP_PHOSPHATIDYLINOSITOL_BIOSYNTHETIC_PROCESS	0	0.327311	1
GOBP_ANION_TRANSMEMBRANE_TRANSPORT	0	0.304834	1		GOCC_INTRINSIC_COMPONENT_OF_POSTSYNAPTIC_SPECIALIZATION_MEMBRANE	0.0275792	0.65498	1		GOBP_INTERMEDIATE_FILAMENT_ORGANIZATION	0.086233	0.881954	1		HP_ABNORMAL_MITRAL_VALVE_PHYSIOLOGY	0	0.326723	1
GOMF_ANION_TRANSMEMBRANE_TRANSPORTER_ACTIVITY	0	0.307991	1		HP_ABSENCE_OF_SECONDARY_SEX_CHARACTERISTICS	0.0276302	0.557633	1		GOBP_REGULATION_OF_LONG_TERM_NEURONAL_SYNAPTIC_PLASTICITY	0.0873147	0.828243	1		HP_SYNOSTOSIS_OF_JOINTS	0	0.326607	1
GOBP_PURINE_CONTAINING_COMPOUND_METABOLIC_PROCESS	0	0.310139	1		GOBP_KERATINIZATION	0.0277492	0.623883	1		GOBP_RECEPTOR_SIGNALING_PATHWAY_VIA_STAT	0.0874172	1	1		HP_CONGENITAL_DIAPHRAGMATIC_HERNIA	0	0.329191	1
GOBP_REGULATION_OF_SECRETION	0	0.311494	1		HP_FEMALE_EXTERNAL_GENITALIA_IN_INDIVIDUAL_WITH_46_XY_KARYOTYPE	0.0278746	0.43217	1		GOMF_CORECEPTOR_ACTIVITY	0.0880121	0.941705	1		GOBP_POSITIVE_REGULATION_OF_ENDOTHELIAL_CELL_MIGRATION	0	0.329913	1
GOBP_REGULATION_OF_PROTEIN_CATABOLIC_PROCESS	0	0.311687	1		GOCC_CATION_CHANNEL_COMPLEX	0.028	0.966828	1		GOBP_KIDNEY_MORPHOGENESIS	0.0881119	0.981788	1		GOBP_OSTEOBLAST_DIFFERENTIATION	0	0.329703	1
GOBP_PROTEIN_LOCALIZATION_TO_EXTRACELLULAR_REGION	0	0.313893	1		GOBP_DETECTION_OF_ABIOTIC_STIMULUS	0.0281407	0.82404	1		GOBP_STEM_CELL_DIVISION	0.0884676	0.884008	1		HP_ABNORMAL_METATARSAL_MORPHOLOGY	0	0.330295	1
GOBP_MITOTIC_CELL_CYCLE_PROCESS	0	0.322396	1		GOBP_SULFUR_COMPOUND_CATABOLIC_PROCESS	0.0283224	0.507316	1		GOBP_EXTRACELLULAR_TRANSPORT	0.0885886	0.900974	1		GOBP_POSITIVE_REGULATION_OF_WNT_SIGNALING_PATHWAY	0	0.330552	1
GOBP_MRNA_METABOLIC_PROCESS	0	0.323423	1		HP_COMPENSATORY_HEAD_POSTURE	0.0283688	0.392013	1		GOCC_ACTIN_FILAMENT_BUNDLE	0.0886076	0.943927	1		GOBP_REGULATION_OF_SODIUM_ION_TRANSPORT	0	0.333758	1
GOCC_SECRETORY_VESICLE	0	0.325297	1		GOMF_ANION_CHANNEL_ACTIVITY	0.0285132	0.653488	1		GOBP_RESPONSE_TO_PLATELET_DERIVED_GROWTH_FACTOR	0.088853	0.832646	1		HP_ABNORMAL_CLAVICLE_MORPHOLOGY	0	0.334711	1
GOBP_RESPONSE_TO_XENOBIOTIC_STIMULUS	0	0.328649	1		HP_APLASIA_HYPOPLASIA_OF_THE_BREASTS	0.0285423	0.608487	1		GOCC_GLIAL_CELL_PROJECTION	0.0893939	0.825976	1		GOBP_REGULATION_OF_STRIATED_MUSCLE_CELL_DIFFERENTIATION	0	0.337314	1
GOBP_INORGANIC_ION_TRANSMEMBRANE_TRANSPORT	0	0.328898	1		GOMF_NEUTRAL_AMINO_ACID_TRANSMEMBRANE_TRANSPORTER_ACTIVITY	0.0290011	0.522181	1		GOBP_POSITIVE_REGULATION_OF_MIRNA_TRANSCRIPTION	0.0895296	0.936071	1		HP_APLASIA_HYPOPLASIA_OF_THE_THUMB	0	0.337237	1
GOMF_OLFACTORY_RECEPTOR_ACTIVITY	0	0.334936	1		HP_DECREASED_TESTICULAR_SIZE	0.0291165	0.881152	1		GOBP_REPLACEMENT_OSSIFICATION	0.0896	0.883988	1		HP_PERIORBITAL_FULLNESS	0	0.338227	1
GOCC_SECRETORY_GRANULE	0	0.334983	1		GOMF_ANION_CATION_SYMPORTER_ACTIVITY	0.0291375	0.4756	1		GOBP_BLOOD_VESSEL_MORPHOGENESIS	0.0905077	1	1		HP_GRAY_MATTER_HETEROTOPIA	0	0.339287	1
GOBP_SENSORY_PERCEPTION_OF_CHEMICAL_STIMULUS	0	0.339742	1		GOBP_REGULATION_OF_CILIUM_MOVEMENT	0.0291577	0.589647	1		GOBP_REGULATION_OF_MUSCLE_CONTRACTION	0.0910308	1	1		HP_ABNORMALITY_OF_PERIPHERAL_NERVES	0	0.341575	1
GOBP_SECRETION	0	0.339701	1		GOBP_LIPID_DIGESTION	0.0291715	0.492688	1		GOBP_REGULATION_OF_THE_FORCE_OF_HEART_CONTRACTION	0.0913386	0.874081	1		GOBP_POSITIVE_REGULATION_OF_NEURON_PROJECTION_DEVELOPMENT	0	0.342991	1
GOCC_ENDOSOME_MEMBRANE	0	0.33947	1		GOMF_ORGANIC_HYDROXY_COMPOUND_TRANSMEMBRANE_TRANSPORTER_ACTIVITY	0.0291971	0.550417	1		HP_BUTTERFLY_VERTEBRAE	0.0915033	0.828842	1		HP_CRANIOSYNOSTOSIS	0	0.349463	1
GOBP_MRNA_PROCESSING	0	0.343285	1		GOCC_9PLUS0_NON_MOTILE_CILIUM	0.0292044	0.829446	1		GOBP_TRACHEA_DEVELOPMENT	0.0916808	0.891374	1		GOBP_POSITIVE_REGULATION_OF_CELL_JUNCTION_ASSEMBLY	0	0.350652	1
GOMF_LIPID_BINDING	0	0.346267	1		GOBP_PLASMINOGEN_ACTIVATION	0.0292463	0.441226	1		GOBP_POSITIVE_REGULATION_OF_NITRIC_OXIDE_METABOLIC_PROCESS	0.0917574	0.932423	1		HP_NARROW_FOREHEAD	0	0.351637	1
GOBP_CELL_DIVISION	0	0.347262	1		GOBP_PROTEIN_LIPID_COMPLEX_ASSEMBLY	0.0298343	0.514125	1		GOBP_REGULATION_OF_MIRNA_TRANSCRIPTION	0.0919708	0.92456	1		GOBP_MUSCLE_CELL_DEVELOPMENT	0	0.352734	1
GOBP_ESTABLISHMENT_OF_PROTEIN_LOCALIZATION_TO_ORGANELLE	0	0.34854	1		GOBP_STEROID_METABOLIC_PROCESS	0.03	1	1		GOBP_INTERMEDIATE_FILAMENT_BASED_PROCESS	0.0924855	0.938943	1		GOBP_EMBRYONIC_APPENDAGE_MORPHOGENESIS	0	0.355596	1
GOCC_EARLY_ENDOSOME	0	0.352056	1		GOBP_NEGATIVE_REGULATION_OF_HYDROLASE_ACTIVITY	0.03	1	1		GOBP_NEGATIVE_REGULATION_OF_AXONOGENESIS	0.0926756	0.932312	1		GOBP_MORPHOGENESIS_OF_A_BRANCHING_STRUCTURE	0	0.35661	1
GOBP_DETECTION_OF_STIMULUS	0	0.352096	1		GOBP_REGULATION_OF_FEEDING_BEHAVIOR	0.030303	0.477845	1		GOBP_REGULATION_OF_ANIMAL_ORGAN_FORMATION	0.0927357	0.902533	1		HP_DEVIATION_OF_TOES	0	0.358806	1
GOBP_MAINTENANCE_OF_LOCATION	0	0.352994	1		GOBP_CIRCADIAN_SLEEP_WAKE_CYCLE	0.0303738	0.509068	1		GOBP_CELL_SUBSTRATE_JUNCTION_ORGANIZATION	0.0934844	0.979195	1		HP_FACIAL_HYPERTRICHOSIS	0	0.362145	1
GOCC_ENDOSOME	0	0.355798	1		GOBP_AXONEMAL_DYNEIN_COMPLEX_ASSEMBLY	0.0304054	0.456071	1		GOBP_VASCULAR_WOUND_HEALING	0.0934891	0.833982	1		HP_ABNORMALITY_OF_EARLOBE	0	0.3642	1
GOBP_DETECTION_OF_STIMULUS_INVOLVED_IN_SENSORY_PERCEPTION	0	0.359019	1		GOBP_REGULATION_OF_LIPOPROTEIN_LIPASE_ACTIVITY	0.0309524	0.455444	1		HP_OPEN_MOUTH	0.0945205	0.978174	1		GOBP_CARDIAC_CONDUCTION	0	0.368297	1
GOMF_ENZYME_INHIBITOR_ACTIVITY	0	0.361481	1		GOBP_ADENYLATE_CYCLASE_MODULATING_G_PROTEIN_COUPLED_RECEPTOR_SIGNALING_PATHWAY	0.031	1	1		GOBP_POSITIVE_REGULATION_OF_WOUND_HEALING	0.0947368	0.936279	1		HP_COARCTATION_OF_AORTA	0	0.375576	1
GOBP_EXPORT_FROM_CELL	0	0.368693	1		HP_EAR_PAIN	0.031401	0.516684	1		GOBP_POSITIVE_REGULATION_OF_TRANSCRIPTION_FROM_RNA_POLYMERASE_II_PROMOTER_INVOLVED_IN_CELLULAR_RESPONSE_TO_CHEMICAL_STIMULUS	0.0956938	0.847665	1		HP_PANCYTOPENIA	0	0.380007	1
GOBP_ORGANOPHOSPHATE_METABOLIC_PROCESS	0	0.370333	1		GOBP_ESTABLISHMENT_OF_PROTEIN_LOCALIZATION_TO_VACUOLE	0.0314136	0.62199	1		HP_SHORT_TIBIA	0.0958269	0.879462	1		GOBP_TRNA_METABOLIC_PROCESS	0	0.380362	1
GOBP_CATION_TRANSMEMBRANE_TRANSPORT	0	0.371599	1		GOBP_CHEMOSENSORY_BEHAVIOR	0.0321046	0.472297	1		GOBP_NEGATIVE_REGULATION_OF_INTERLEUKIN_8_PRODUCTION	0.0959119	0.885073	1		HP_HEART_BLOCK	0	0.391249	1
GOMF_G_PROTEIN_COUPLED_RECEPTOR_ACTIVITY	0	0.372447	1		GOBP_POSITIVE_REGULATION_OF_G_PROTEIN_COUPLED_RECEPTOR_SIGNALING_PATHWAY	0.0324826	0.456691	1		HP_MACROORCHIDISM	0.0959596	0.857757	1		HP_ABNORMAL_DERMATOGLYPHICS	0	0.390929	1
GOBP_RESPONSE_TO_LIPID	0	0.372315	1		GOCC_POSTSYNAPTIC_SPECIALIZATION_MEMBRANE	0.0331325	0.829497	1		GOBP_SYNAPSE_MATURATION	0.0963082	0.938958	1		GOMF_UBIQUITIN_BINDING	0	0.391156	1
GOMF_DNA_BINDING_TRANSCRIPTION_ACTIVATOR_ACTIVITY	0	0.371991	1		HP_FASTING_HYPOGLYCEMIA	0.0331361	0.418467	1		GOBP_HEART_FORMATION	0.096672	0.883511	1		HP_ABNORMALITY_OF_THE_CHOANAE	0	0.398115	1
HP_INTRAUTERINE_GROWTH_RETARDATION	0	0.373399	1		GOBP_PEPTIDYL_ARGININE_MODIFICATION	0.0332226	0.560944	1		GOCC_SODIUM_CHANNEL_COMPLEX	0.0971993	0.94235	1		GOBP_POSITIVE_REGULATION_OF_PHOSPHATIDYLINOSITOL_3_KINASE_SIGNALING	0	0.398434	1
GOBP_REGULATION_OF_PEPTIDASE_ACTIVITY	0	0.374	1		HP_ABNORMAL_URINE_SODIUM_CONCENTRATION	0.0332512	0.417209	1		GOBP_NEGATIVE_REGULATION_OF_SMOOTH_MUSCLE_CELL_PROLIFERATION	0.0988024	0.93497	1		GOBP_POSITIVE_REGULATION_OF_EPITHELIAL_CELL_MIGRATION	0	0.402771	1
GOBP_POSITIVE_REGULATION_OF_PROTEIN_LOCALIZATION	0	0.373775	1		HP_ABNORMAL_CIRCULATING_RENIN	0.0334487	0.472072	1		GOBP_REGULATION_OF_EPITHELIAL_TO_MESENCHYMAL_TRANSITION	0.0991501	0.959853	1		GOBP_BRANCHING_MORPHOGENESIS_OF_AN_EPITHELIAL_TUBE	0	0.402607	1
GOBP_CELLULAR_PROTEIN_CATABOLIC_PROCESS	0	0.375908	1		HP_HYPERALDOSTERONISM	0.033526	0.430947	1		HP_ACCELERATED_SKELETAL_MATURATION	0.0995475	0.941184	1		HP_LEUKODYSTROPHY	0	0.402476	1
GOCC_MICROTUBULE	0	0.378107	1		GOMF_CALCIUM_ACTIVATED_CATION_CHANNEL_ACTIVITY	0.033557	0.514542	1		HP_ORAL_CAVITY_BLEEDING	0.099844	0.88871	1		GOBP_INOSITOL_LIPID_MEDIATED_SIGNALING	0	0.409118	1
GOBP_CELLULAR_RESPONSE_TO_DNA_DAMAGE_STIMULUS	0	0.382803	1		GOBP_ALCOHOL_CATABOLIC_PROCESS	0.0336842	0.622578	1		GOBP_POSITIVE_REGULATION_OF_PHOSPHATIDYLINOSITOL_3_KINASE_SIGNALING	0.100291	0.965484	1		HP_DIALEPTIC_SEIZURE	0	0.409378	1
HP_ABNORMAL_CELLULAR_PHENOTYPE	0	0.384743	1		GOBP_ORGANIC_ACID_TRANSPORT	0.034	1	1		GOCC_EXCITATORY_SYNAPSE	0.100309	0.936009	1		HP_ANENCEPHALY	0	0.411584	1
GOBP_MULTICELLULAR_ORGANISMAL_HOMEOSTASIS	0	0.384243	1		GOBP_INNATE_IMMUNE_RESPONSE	0.034	1	1		HP_POOR_FINE_MOTOR_COORDINATION	0.101449	0.938326	1		GOBP_REGULATION_OF_MUSCLE_CELL_DIFFERENTIATION	0	0.416615	1
GOCC_GOLGI_APPARATUS_SUBCOMPARTMENT	0	0.384887	1		GOMF_EXCITATORY_EXTRACELLULAR_LIGAND_GATED_ION_CHANNEL_ACTIVITY	0.0342163	0.534583	1		HP_AMAUROSIS_FUGAX	0.101562	0.935004	1		HP_RETROGNATHIA	0	0.416812	1
GOMF_HYDROLASE_ACTIVITY_ACTING_ON_ESTER_BONDS	0	0.386275	1		GOMF_STEROID_DEHYDROGENASE_ACTIVITY	0.0345946	0.51464	1		HP_FOCAL_AWARE_SEIZURE	0.102606	0.883018	1		HP_ABNORMAL_URETER_MORPHOLOGY	0	0.416706	1
GOBP_CARBOHYDRATE_DERIVATIVE_METABOLIC_PROCESS	0	0.390568	1		GOBP_NEURAL_RETINA_DEVELOPMENT	0.0348004	0.693138	1		GOBP_POSITIVE_REGULATION_OF_NERVOUS_SYSTEM_DEVELOPMENT	0.102828	1	1		HP_SOFT_TISSUE_SARCOMA	0	0.436422	1
GOBP_CELLULAR_LIPID_METABOLIC_PROCESS	0	0.393378	1		HP_MALE_INFERTILITY	0.0352113	0.769204	1		GOBP_REGULATION_OF_CARDIOCYTE_DIFFERENTIATION	0.104	0.933219	1		HP_ABNORMAL_ATRIOVENTRICULAR_VALVE_MORPHOLOGY	0	0.437091	1
GOBP_METAL_ION_TRANSPORT	0	0.393916	1		GOBP_RESPONSE_TO_DOPAMINE	0.0354251	0.733649	1		GOBP_GLYCOLIPID_CATABOLIC_PROCESS	0.10473	0.880276	1		HP_ABNORMAL_SCAPULA_MORPHOLOGY	0	0.437064	1
GOBP_REGULATION_OF_CATABOLIC_PROCESS	0	0.396625	1		HP_FOCAL_CLONIC_SEIZURE	0.0354691	0.514923	1		GOBP_PHOSPHOLIPID_DEPHOSPHORYLATION	0.104851	0.937977	1		HP_ELEVATED_PULMONARY_ARTERY_PRESSURE	0	0.444012	1
GOBP_RIBOSE_PHOSPHATE_METABOLIC_PROCESS	0	0.403229	1		HP_REDUCED_AMPLITUDE_OF_DARK_ADAPTED_BRIGHT_FLASH_ELECTRORETINOGRAM_A_WAVE	0.0355392	0.473361	1		GOBP_CIRCADIAN_REGULATION_OF_GENE_EXPRESSION	0.105491	0.9443	1		HP_ABNORMALITY_OF_THE_PYLORUS	0	0.444869	1
HP_ABNORMALITY_OF_FLUID_REGULATION	0	0.409941	1		GOBP_SIGNAL_TRANSDUCTION_INVOLVED_IN_REGULATION_OF_GENE_EXPRESSION	0.0355505	0.486819	1		GOMF_MINUS_END_DIRECTED_MICROTUBULE_MOTOR_ACTIVITY	0.106084	0.849561	1		HP_DEEPLY_SET_EYE	0	0.446095	1
HP_ABNORMALITY_OF_THE_OPTIC_NERVE	0	0.41045	1		GOCC_PHOTORECEPTOR_CONNECTING_CILIUM	0.0359086	0.513059	1		GOBP_REGULATION_OF_STEM_CELL_PROLIFERATION	0.106287	0.931506	1		HP_THICK_EYEBROW	0	0.454416	1
GOBP_REGULATION_OF_ESTABLISHMENT_OF_PROTEIN_LOCALIZATION	0	0.413257	1		GOMF_PEPTIDOGLYCAN_BINDING	0.0360577	0.417081	1		GOBP_ENDOTHELIUM_DEVELOPMENT	0.106326	1	1		GOBP_TRNA_PROCESSING	0	0.455202	1
GOBP_AMIDE_BIOSYNTHETIC_PROCESS	0	0.412696	1		GOCC_LAMELLAR_BODY	0.0361011	0.471834	1		GOMF_IONOTROPIC_GLUTAMATE_RECEPTOR_ACTIVITY	0.107203	0.909959	1		GOBP_MAINTENANCE_OF_CELL_NUMBER	0	0.455332	1
GOBP_EMBRYO_DEVELOPMENT_ENDING_IN_BIRTH_OR_EGG_HATCHING	0	0.426868	1		GOBP_ZINC_ION_HOMEOSTASIS	0.0365985	0.54125	1		HP_BONE_MARROW_HYPERCELLULARITY	0.107544	0.948371	1		GOBP_RESPIRATORY_SYSTEM_DEVELOPMENT	0	0.456799	1
GOBP_SENSORY_PERCEPTION	0	0.437527	1		GOBP_PEPTIDE_CATABOLIC_PROCESS	0.0367483	0.512886	1		HP_APLASIA_HYPOPLASIA_OF_THE_FIBULA	0.108025	0.940048	1		HP_ABNORMALITY_OF_THE_ULNA	0	0.459015	1
GOBP_PEPTIDE_METABOLIC_PROCESS	0	0.441018	1		HP_POLYCYTHEMIA	0.0371204	0.52417	1		HP_WADDLING_GAIT	0.108322	1	1		GOBP_MORPHOGENESIS_OF_EMBRYONIC_EPITHELIUM	0	0.46566	1
GOBP_NEGATIVE_REGULATION_OF_TRANSCRIPTION_BY_RNA_POLYMERASE_II	0	0.442993	1		GOBP_C21_STEROID_HORMONE_METABOLIC_PROCESS	0.0375134	0.588383	1		GOBP_MELANOCYTE_DIFFERENTIATION	0.108833	0.886449	1		HP_ABNORMALITY_OF_SALIVATION	0	0.473977	1
GOBP_PROTEIN_CATABOLIC_PROCESS	0	0.445169	1		HP_CONJUGATED_HYPERBILIRUBINEMIA	0.0376712	0.515725	1		GOBP_NEGATIVE_REGULATION_OF_RHO_PROTEIN_SIGNAL_TRANSDUCTION	0.109204	0.93619	1		HP_SKIN_DIMPLE	0	0.475488	1
GOBP_CENTRAL_NERVOUS_SYSTEM_DEVELOPMENT	0	0.45023	1		HP_PROLONGED_BLEEDING_AFTER_SURGERY	0.0380499	0.455164	1		GOBP_REGULATION_OF_GLIOGENESIS	0.10922	1	1		GOBP_ORGAN_GROWTH	0	0.475206	1
GOBP_MULTICELLULAR_ORGANISM_REPRODUCTION	0	0.452927	1		GOCC_NEURON_PROJECTION_MEMBRANE	0.0386221	0.636444	1		GOBP_REGULATION_OF_SKELETAL_MUSCLE_CELL_DIFFERENTIATION	0.109299	0.942491	1		GOBP_APPENDAGE_MORPHOGENESIS	0	0.484032	1
HP_ABNORMALITY_OF_URINE_HOMEOSTASIS	0	0.454653	1		GOBP_POSITIVE_REGULATION_OF_CIRCADIAN_RHYTHM	0.038835	0.487355	1		HP_ABNORMAL_EPIGLOTTIS_MORPHOLOGY	0.110184	0.94125	1		HP_SELF_INJURIOUS_BEHAVIOR	0	0.484355	1
HP_ABNORMAL_ENZYME_COENZYME_ACTIVITY	0	0.465672	1		GOMF_OXYGEN_BINDING	0.038961	0.589646	1		HP_STARING_GAZE	0.110544	0.906916	1		GOBP_RESPONSE_TO_HYDROGEN_PEROXIDE	0	0.486327	1
GOMF_PROTEIN_DIMERIZATION_ACTIVITY	0	0.47292	1		GOCC_POSTSYNAPTIC_MEMBRANE	0.039	1	1		HP_ABNORMALITY_OF_THE_COSTOCHONDRAL_JUNCTION	0.110769	0.904832	1		GOBP_IMPORT_INTO_NUCLEUS	0	0.489315	1
GOBP_MODIFICATION_DEPENDENT_MACROMOLECULE_CATABOLIC_PROCESS	0	0.477431	1		GOMF_ENZYME_INHIBITOR_ACTIVITY	0.039	1	1		GOBP_MUSCLE_STRUCTURE_DEVELOPMENT	0.110987	1	1		GOBP_SPROUTING_ANGIOGENESIS	0	0.498608	1
GOCC_PERINUCLEAR_REGION_OF_CYTOPLASM	0	0.479049	1		GOBP_PHOSPHATIDYLCHOLINE_METABOLIC_PROCESS	0.0392157	0.703023	1		GOBP_DIGESTIVE_TRACT_MORPHOGENESIS	0.111276	0.931606	1		HP_NEONATAL_HYPOTONIA	0	0.528812	1
GOBP_PROTEIN_LOCALIZATION_TO_ORGANELLE	0	0.479615	1		HP_HYPOTENSION	0.0395939	0.82035	1		GOBP_POSITIVE_REGULATION_OF_T_HELPER_CELL_DIFFERENTIATION	0.111288	0.932	1		GOBP_REGULATION_OF_CALCIUM_ION_TRANSMEMBRANE_TRANSPORT	0	0.530349	1
GOBP_PEPTIDE_BIOSYNTHETIC_PROCESS	0	0.481431	1		GOMF_AMINO_ACID_BINDING	0.0399579	0.635971	1		GOMF_METALLOENDOPEPTIDASE_INHIBITOR_ACTIVITY	0.111821	0.917158	1		HP_DOWNTURNED_CORNERS_OF_MOUTH	0	0.555306	1
GOMF_PROTEIN_HOMODIMERIZATION_ACTIVITY	0	0.48376	1		HP_FEMALE_INFERTILITY	0.0400421	0.597038	1		GOBP_CELL_FATE_COMMITMENT_INVOLVED_IN_FORMATION_OF_PRIMARY_GERM_LAYER	0.11236	0.933608	1		HP_DEVIATION_OF_THE_HALLUX	0	0.566938	1
GOBP_GAMETE_GENERATION	0	0.490361	1		GOBP_GLYCINE_METABOLIC_PROCESS	0.0402439	0.46104	1		HP_ADDICTIVE_BEHAVIOR	0.11252	0.878821	1		HP_TALIPES_EQUINOVARUS	0	0.569185	1
HP_ABNORMALITY_OF_THE_LIVER	0	0.517046	1		HP_ABNORMAL_RENAL_RESORPTION	0.040293	0.424636	1		GOBP_REGULATION_OF_ENDOTHELIAL_CELL_DIFFERENTIATION	0.113293	0.92204	1		HP_ABNORMAL_ATRIOVENTRICULAR_VALVE_PHYSIOLOGY	0	0.568989	1
HP_FAILURE_TO_THRIVE	0	0.548786	1		GOMF_RECEPTOR_ANTAGONIST_ACTIVITY	0.0403135	0.514616	1		GOBP_MIDBRAIN_DOPAMINERGIC_NEURON_DIFFERENTIATION	0.113419	0.940365	1		HP_SARCOMA	0	0.569139	1
GOBP_CELLULAR_HOMEOSTASIS	0	0.559139	1		HP_SPONTANEOUS_ABORTION	0.0404255	0.581348	1		GOBP_SEROTONIN_RECEPTOR_SIGNALING_PATHWAY	0.113497	0.934439	1		GOBP_ENDOTHELIAL_CELL_PROLIFERATION	0	0.590992	1
GOBP_ESTABLISHMENT_OF_PROTEIN_LOCALIZATION_TO_TELOMERE	0.002457	0.167622	1		GOBP_DNA_METHYLATION_INVOLVED_IN_GAMETE_GENERATION	0.0406032	0.377648	1		GOBP_POSITIVE_REGULATION_OF_RECEPTOR_SIGNALING_PATHWAY_VIA_STAT	0.113636	0.922009	1		HP_DOLICHOCEPHALY	0	0.599129	1
GOMF_WATER_TRANSMEMBRANE_TRANSPORTER_ACTIVITY	0.00251256	0.157137	1		GOBP_PHASIC_SMOOTH_MUSCLE_CONTRACTION	0.0406977	0.489203	1		GOBP_EPITHELIAL_CELL_PROLIFERATION	0.113924	1	1		GOBP_BLOOD_VESSEL_ENDOTHELIAL_CELL_MIGRATION	0	0.606932	1
GOBP_POLYAMINE_BIOSYNTHETIC_PROCESS	0.00253807	0.167277	1		GOBP_ANION_TRANSMEMBRANE_TRANSPORT	0.041	1	1		GOBP_GASTRULATION	0.114137	1	1		GOBP_CALCIUM_MEDIATED_SIGNALING	0	0.614432	1
GOCC_LAMELLAR_BODY	0.0025641	0.116229	0.814		GOBP_CELLULAR_RESPONSE_TO_COPPER_ION	0.0412027	0.485606	1		GOBP_EPITHELIAL_TO_MESENCHYMAL_TRANSITION	0.114401	1	1		HP_JOINT_HYPERFLEXIBILITY	0	0.621077	1
GOBP_RESPONSE_TO_VITAMIN_A	0.00257069	0.158746	1		GOBP_POSITIVE_REGULATION_OF_LIPID_CATABOLIC_PROCESS	0.0414798	0.513387	1		HP_STOMATITIS	0.11516	0.961402	1		GOBP_NEGATIVE_REGULATION_OF_WNT_SIGNALING_PATHWAY	0	0.622255	1
GOBP_LONG_CHAIN_FATTY_ACID_BIOSYNTHETIC_PROCESS	0.00258398	0.166859	1		HP_GOUT	0.0415677	0.39083	1		GOBP_HEART_PROCESS	0.115385	1	1		HP_ABNORMALITY_OF_THE_MUSCULATURE_OF_THE_UPPER_LIMBS	0	0.6312	1
GOBP_TRNA_THREONYLCARBAMOYLADENOSINE_METABOLIC_PROCESS	0.00260417	0.159021	1		HP_POSTERIOR_PITUITARY_DYSGENESIS	0.0416185	0.506449	1		HP_FEMALE_HYPOGONADISM	0.115445	0.945451	1		HP_ABNORMALITY_OF_THE_WRIST	0	0.64217	1
GOMF_INTERLEUKIN_1_RECEPTOR_BINDING	0.00263158	0.143099	0.982		GOBP_RESPONSE_TO_ACIDIC_PH	0.0418042	0.522141	1		HP_ABNORMALITY_OF_THE_SENSE_OF_SMELL	0.115493	1	1		GOBP_CYTOPLASMIC_TRANSLATION	0	0.642965	1
GOMF_PHOSPHATIDYLCHOLINE_BINDING	0.0026455	0.159824	1		HP_GONADAL_DYSGENESIS	0.0421166	0.522347	1		GOBP_CELLULAR_RESPONSE_TO_COPPER_ION	0.115502	0.920807	1		HP_ABNORMAL_LUNG_DEVELOPMENT	0	0.647912	1
GOBP_MRNA_MODIFICATION	0.0026455	0.160152	1		GOBP_CELLULAR_HORMONE_METABOLIC_PROCESS	0.0421264	0.938011	1		GOMF_NADPLUS_NUCLEOSIDASE_ACTIVITY	0.115894	0.930017	1		GOBP_NEGATIVE_REGULATION_OF_ANDROGEN_RECEPTOR_SIGNALING_PATHWAY	0.00487805	0.00983714	0.529
HP_FINGERNAIL_DYSPLASIA	0.00265252	0.166526	1		GOBP_INNER_EAR_RECEPTOR_CELL_DEVELOPMENT	0.0422833	0.58195	1		GOBP_HEPARIN_METABOLIC_PROCESS	0.116473	0.904494	1		GOBP_PULMONARY_VALVE_MORPHOGENESIS	0.00595238	0.087289	0.999
GOBP_WATER_TRANSPORT	0.00265252	0.166802	1		HP_ABNORMAL_BLOOD_POTASSIUM_CONCENTRATION	0.0429009	0.770384	1		HP_LIMB_GIRDLE_MUSCLE_WEAKNESS	0.117647	1	1		GOBP_TRACHEA_DEVELOPMENT	0.00598802	0.0623358	0.998
GOCC_NUCLEOID	0.00265957	0.116149	0.857		GOBP_PHOTORECEPTOR_CELL_DEVELOPMENT	0.0431125	0.640484	1		GOBP_NEGATIVE_REGULATION_OF_LYMPHOCYTE_MIGRATION	0.118044	0.881895	1		GOBP_POSITIVE_REGULATION_OF_VASCULAR_ASSOCIATED_SMOOTH_MUSCLE_CELL_MIGRATION	0.00621118	0.0404668	0.97
GOCC_PRERIBOSOME_LARGE_SUBUNIT_PRECURSOR	0.00266667	0.112708	0.863		GOMF_AMINOACYLTRANSFERASE_ACTIVITY	0.0432692	0.512308	1		GOBP_VASCULAR_ENDOTHELIAL_GROWTH_FACTOR_SIGNALING_PATHWAY	0.118098	0.943425	1		GOBP_REGULATION_OF_CARDIAC_MUSCLE_CELL_DIFFERENTIATION	0.00657895	0.060187	0.996
GOBP_TRIPARTITE_REGIONAL_SUBDIVISION	0.00268817	0.152885	1		GOBP_LIMBIC_SYSTEM_DEVELOPMENT	0.0433468	0.839678	1		GOBP_POSITIVE_REGULATION_OF_ENDOTHELIAL_CELL_DIFFERENTIATION	0.118123	0.933605	1		HP_DESCENDING_AORTIC_DISSECTION	0.00662252	0.00962102	0.521
GOCC_GABA_RECEPTOR_COMPLEX	0.00269542	0.137516	0.955		HP_LIMITED_KNEE_EXTENSION	0.0438909	0.518875	1		HP_SCAPULAR_WINGING	0.118497	0.988373	1		GOBP_NEURON_CELL_CELL_ADHESION	0.00675676	0.0696062	0.999
GOBP_INNER_MITOCHONDRIAL_MEMBRANE_ORGANIZATION	0.00269542	0.157111	1		HP_NEONATAL_INSULIN_DEPENDENT_DIABETES_MELLITUS	0.0443182	0.514611	1		GOMF_BIOACTIVE_LIPID_RECEPTOR_ACTIVITY	0.118616	0.93334	1		GOBP_CELL_DIFFERENTIATION_INVOLVED_IN_METANEPHROS_DEVELOPMENT	0.00704225	0.0324295	0.94
HP_PRIMARY_GONADAL_INSUFFICIENCY	0.0027027	0.161339	1		GOMF_INSULIN_LIKE_GROWTH_FACTOR_BINDING	0.0445205	0.535848	1		GOBP_CELLULAR_RESPONSE_TO_GROWTH_HORMONE_STIMULUS	0.118671	0.941904	1		GOBP_ESTABLISHMENT_OF_EPITHELIAL_CELL_APICAL_BASAL_POLARITY	0.00704225	0.0656619	0.999
GOMF_GABA_RECEPTOR_ACTIVITY	0.00273224	0.147955	0.97		GOBP_REGULATION_OF_GLUTAMATE_SECRETION	0.0448113	0.525025	1		GOBP_BRANCH_ELONGATION_OF_AN_EPITHELIUM	0.118729	0.932561	1		GOMF_SUMO_TRANSFERASE_ACTIVITY	0.0070922	0.043019	0.979
HP_CRACKLES	0.00273973	0.149237	0.991		GOMF_AMINO_ACID_CATION_SYMPORTER_ACTIVITY	0.0449309	0.513581	1		GOBP_DOPAMINE_METABOLIC_PROCESS	0.119048	0.92357	1		GOBP_NEGATIVE_REGULATION_OF_LEUKOCYTE_CHEMOTAXIS	0.00740741	0.0499302	0.988
GOCC_PROTEASOME_ACCESSORY_COMPLEX	0.00274725	0.0986055	0.746		GOBP_STABILIZATION_OF_MEMBRANE_POTENTIAL	0.0449704	0.453081	1		GOBP_REGULATION_OF_PHOSPHOLIPASE_ACTIVITY	0.119645	1	1		GOBP_NEGATIVE_REGULATION_OF_SMOOTH_MUSCLE_CELL_MIGRATION	0.00775194	0.111421	1
GOMF_ORGANIC_ACID_SODIUM_SYMPORTER_ACTIVITY	0.00274725	0.148632	0.992		GOBP_REGULATION_OF_HORMONE_LEVELS	0.045	1	1		GOBP_CARDIAC_MUSCLE_CELL_CONTRACTION	0.120235	1	1		GOBP_SCHWANN_CELL_DEVELOPMENT	0.00806452	0.129991	1
GOCC_MITOCHONDRIAL_SMALL_RIBOSOMAL_SUBUNIT	0.00275482	0.161831	1		GOMF_LIPASE_INHIBITOR_ACTIVITY	0.0453488	0.532303	1		GOBP_RESPONSE_TO_AMINE	0.12098	0.964918	1		HP_ABDOMINAL_AORTIC_ANEURYSM	0.00819672	0.0444565	0.982
GOBP_RRNA_MODIFICATION	0.00278552	0.165431	1		GOMF_INTRAMOLECULAR_OXIDOREDUCTASE_ACTIVITY_TRANSPOSING_C_C_BONDS	0.0455105	0.51524	1		GOBP_NEGATIVE_REGULATION_OF_NIK_NF_KAPPAB_SIGNALING	0.121019	0.928389	1		GOBP_ESTABLISHMENT_OR_MAINTENANCE_OF_MONOPOLAR_CELL_POLARITY	0.00833333	0.12508	1
GOBP_SEQUESTERING_OF_TRIGLYCERIDE	0.00280899	0.168669	1		GOMF_STEROL_TRANSFER_ACTIVITY	0.04561	0.52363	1		HP_ABNORMAL_PERISTALSIS	0.121069	0.935861	1		GOBP_NEGATIVE_REGULATION_OF_SMOOTH_MUSCLE_CELL_DIFFERENTIATION	0.00840336	0.0654825	0.998
GOBP_LEUKOTRIENE_METABOLIC_PROCESS	0.00280899	0.166624	1		HP_INCREASED_PROTEINOGENIC_AMINO_ACID_LEVEL_IN_URINE	0.0457516	0.609944	1		GOBP_NEGATIVE_REGULATION_OF_AXON_EXTENSION_INVOLVED_IN_AXON_GUIDANCE	0.121875	0.940708	1		HP_MODERATE_GLOBAL_DEVELOPMENTAL_DELAY	0.00854701	0.028166	0.913
GOBP_ESTROGEN_METABOLIC_PROCESS	0.00282486	0.153046	0.997		GOBP_G_PROTEIN_COUPLED_GLUTAMATE_RECEPTOR_SIGNALING_PATHWAY	0.0457831	0.52501	1		HP_REDUNDANT_NECK_SKIN	0.12199	0.930177	1		GOBP_NUCLEAR_TRANSCRIBED_MRNA_POLY_A_TAIL_SHORTENING	0.00854701	0.0356896	0.955
HP_PULMONARY_INTERSTITIAL_HIGH_RESOLUTION_COMPUTED_TOMOGRAPHY_ABNORMALITY	0.00282486	0.162998	1		GOBP_GLUTAMATE_METABOLIC_PROCESS	0.0462555	0.559362	1		GOBP_PLASMA_MEMBRANE_FUSION	0.122187	0.936101	1		HP_CUTANEOUS_FINGER_SYNDACTYLY	0.00884956	0.100894	1
GOBP_PROTEIN_INSERTION_INTO_MEMBRANE	0.00284091	0.156063	1		GOMF_L_AMINO_ACID_TRANSMEMBRANE_TRANSPORTER_ACTIVITY	0.0466321	0.699641	1		GOBP_INTERLEUKIN_6_MEDIATED_SIGNALING_PATHWAY	0.122222	0.932752	1		HP_RESPIRATORY_FAILURE_REQUIRING_ASSISTED_VENTILATION	0.00892857	0.106455	1
GOBP_LINOLEIC_ACID_METABOLIC_PROCESS	0.002849	0.157861	1		HP_DYSGENESIS_OF_THE_HIPPOCAMPUS	0.046683	0.518492	1		GOBP_POSITIVE_REGULATION_OF_CELL_ADHESION_MEDIATED_BY_INTEGRIN	0.122581	0.934691	1		GOBP_REGULATION_OF_RYANODINE_SENSITIVE_CALCIUM_RELEASE_CHANNEL_ACTIVITY	0.00943396	0.0356805	0.955
GOMF_STEROID_DEHYDROGENASE_ACTIVITY_ACTING_ON_THE_CH_OH_GROUP_OF_DONORS_NAD_OR_NADP_AS_ACCEPTOR	0.00287356	0.142073	0.982		GOBP_SPINAL_CORD_DEVELOPMENT	0.0467005	0.777978	1		GOBP_MESONEPHRIC_TUBULE_MORPHOGENESIS	0.1226	0.97091	1		GOBP_CELLULAR_RESPONSE_TO_GAMMA_RADIATION	0.010101	0.0413403	0.975
GOCC_KINESIN_COMPLEX	0.00287356	0.161941	1		GOCC_PHOTORECEPTOR_OUTER_SEGMENT	0.0468909	0.824832	1		GOBP_EPITHELIAL_TO_MESENCHYMAL_TRANSITION_INVOLVED_IN_ENDOCARDIAL_CUSHION_FORMATION	0.122924	0.932496	1		HP_BUTTERFLY_VERTEBRAE	0.0102564	0.0341764	0.948
GOCC_SNO_S_RNA_CONTAINING_RIBONUCLEOPROTEIN_COMPLEX	0.00289017	0.160557	1		GOCC_DENSE_CORE_GRANULE	0.0469274	0.513458	1		HP_ABNORMALITY_OF_THE_TEMPOROMANDIBULAR_JOINT	0.122951	0.936984	1		GOBP_VASCULAR_ASSOCIATED_SMOOTH_MUSCLE_CELL_MIGRATION	0.0104167	0.0794509	0.999
GOBP_REGULATION_OF_HUMORAL_IMMUNE_RESPONSE	0.00289855	0.171896	1		HP_CUTANEOUS_CYST	0.0469484	0.523472	1		GOBP_NEGATIVE_REGULATION_OF_ACTIN_FILAMENT_BUNDLE_ASSEMBLY	0.123028	0.920446	1		GOBP_LYMPH_VESSEL_DEVELOPMENT	0.0105263	0.0884162	0.999
GOBP_MALE_MEIOTIC_NUCLEAR_DIVISION	0.00292398	0.163624	1		HP_HAND_TREMOR	0.0472441	0.584347	1		GOMF_R_SMAD_BINDING	0.123288	0.928136	1		GOBP_MAINTENANCE_OF_BLOOD_BRAIN_BARRIER	0.0111111	0.100184	1
GOMF_LIGASE_ACTIVITY_FORMING_CARBON_NITROGEN_BONDS	0.00293255	0.179323	1		GOBP_RHYTHMIC_BEHAVIOR	0.0473628	0.607072	1		GOBP_EXTERNAL_ENCAPSULATING_STRUCTURE_ORGANIZATION	0.123636	1	1		HP_DEPRESSED_NASAL_TIP	0.0111111	0.170945	1
GOBP_ANTERIOR_POSTERIOR_AXIS_SPECIFICATION	0.00294118	0.148175	0.995		GOBP_LEUKOTRIENE_METABOLIC_PROCESS	0.0478781	0.559651	1		HP_OROMOTOR_APRAXIA	0.123853	0.951582	1		HP_HYPOREFLEXIA_OF_LOWER_LIMBS	0.011236	0.117299	1
GOMF_LIPOPOLYSACCHARIDE_BINDING	0.00296736	0.167193	1		HP_ABNORMAL_PROLACTIN_LEVEL	0.0478905	0.536265	1		HP_SPONTANEOUS_HEMATOMAS	0.124194	0.933742	1		HP_DYSPLASTIC_CORPUS_CALLOSUM	0.011236	0.150806	1
GOBP_PROTEIN_TRANSMEMBRANE_IMPORT_INTO_INTRACELLULAR_ORGANELLE	0.00296736	0.168373	1		GOMF_ORGANIC_ACID_BINDING	0.0482412	1	1		GOBP_ODONTOGENESIS	0.124324	1	1		GOBP_LYMPHANGIOGENESIS	0.0114286	0.088169	0.999
GOMF_4_IRON_4_SULFUR_CLUSTER_BINDING	0.00302115	0.16708	1		GOBP_PHOTORECEPTOR_CELL_DIFFERENTIATION	0.0483042	0.700679	1		GOBP_CELL_DIFFERENTIATION_INVOLVED_IN_KIDNEY_DEVELOPMENT	0.124431	0.98086	1		GOCC_MICROTUBULE_END	0.0114943	0.17421	1
GOCC_MICROBODY_LUMEN	0.00303951	0.185885	1		GOCC_TERTIARY_GRANULE_LUMEN	0.0484721	0.635068	1		HP_TIBIAL_BOWING	0.12481	0.922801	1		HP_HYPOPLASTIC_NIPPLES	0.0116279	0.0509328	0.988
GOCC_INTRINSIC_COMPONENT_OF_MITOCHONDRIAL_INNER_MEMBRANE	0.0030581	0.154145	0.99		GOBP_POSITIVE_REGULATION_OF_FATTY_ACID_BIOSYNTHETIC_PROCESS	0.0487805	0.541755	1		GOBP_TYPE_B_PANCREATIC_CELL_PROLIFERATION	0.125206	0.932574	1		GOMF_DEMETHYLASE_ACTIVITY	0.0117647	0.0768877	0.999
GOBP_REGULATION_OF_DOUBLE_STRAND_BREAK_REPAIR_VIA_HOMOLOGOUS_RECOMBINATION	0.00306748	0.185575	1		GOBP_REGULATION_OF_SENSORY_PERCEPTION	0.0494938	0.513642	1		GOBP_REGULATION_OF_ANIMAL_ORGAN_MORPHOGENESIS	0.125344	1	1		HP_MACROORCHIDISM	0.0120482	0.0322935	0.94
HP_PULMONARY_FIBROSIS	0.0031348	0.237036	1		HP_OLIGOSPERMIA	0.0496224	0.591646	1		GOBP_PHOTORECEPTOR_CELL_DIFFERENTIATION	0.126255	1	1		HP_INTESTINAL_HYPOPLASIA	0.0121212	0.0383865	0.963
GOBP_RIBOSOMAL_SMALL_SUBUNIT_BIOGENESIS	0.00314465	0.16075	1		GOMF_CARBOHYDRATE_BINDING	0.051	1	1		GOBP_ACTIVATION_OF_ADENYLATE_CYCLASE_ACTIVITY	0.126888	0.927334	1		GOMF_TROPOMYOSIN_BINDING	0.0123457	0.0394742	0.969
GOBP_CARBOHYDRATE_DERIVATIVE_TRANSPORT	0.00315457	0.199853	1		GOCC_CLUSTER_OF_ACTIN_BASED_CELL_PROJECTIONS	0.0511535	1	1		GOBP_NEPHRON_MORPHOGENESIS	0.127874	1	1		GOBP_NEGATIVE_REGULATION_OF_MIRNA_TRANSCRIPTION	0.0124224	0.0538197	0.993
GOBP_STEROL_BIOSYNTHETIC_PROCESS	0.00318471	0.155026	1		GOBP_CELLULAR_RESPONSE_TO_CADMIUM_ION	0.0515021	0.641346	1		GOBP_MEMBRANE_DEPOLARIZATION_DURING_ACTION_POTENTIAL	0.128244	0.960121	1		HP_EVERTED_UPPER_LIP_VERMILION	0.0124224	0.100959	1
GOMF_NADP_BINDING	0.00322581	0.178062	1		HP_INCREASED_CIRCULATING_RENIN_LEVEL	0.0515222	0.504514	1		GOBP_REGULATION_OF_HEART_CONTRACTION	0.128429	1	1		GOBP_REGULATION_OF_CELL_COMMUNICATION_BY_ELECTRICAL_COUPLING	0.0126582	0.02816	0.913
GOBP_VITAMIN_METABOLIC_PROCESS	0.00322581	0.201963	1		HP_NON_OBSTRUCTIVE_AZOOSPERMIA	0.0515789	0.58779	1		GOBP_EPITHELIAL_TUBE_BRANCHING_INVOLVED_IN_LUNG_MORPHOGENESIS	0.129231	0.968031	1		HP_FATTY_REPLACEMENT_OF_SKELETAL_MUSCLE	0.0127389	0.0198542	0.798
GOMF_TRANSFERASE_ACTIVITY_TRANSFERRING_ALKYL_OR_ARYL_OTHER_THAN_METHYL_GROUPS	0.00324675	0.185355	1		GOBP_REGULATION_OF_CILIUM_DEPENDENT_CELL_MOTILITY	0.0517052	0.550236	1		GOBP_FUSION_OF_SPERM_TO_EGG_PLASMA_MEMBRANE_INVOLVED_IN_SINGLE_FERTILIZATION	0.130363	0.917783	1		HP_AGENESIS_OF_PERMANENT_TEETH	0.0127389	0.0479109	0.988
GOBP_WATER_HOMEOSTASIS	0.00325733	0.154993	1		GOMF_LIGAND_GATED_ANION_CHANNEL_ACTIVITY	0.052071	0.45332	1		GOCC_INTEGRIN_COMPLEX	0.130503	0.932763	1		GOBP_NEGATIVE_REGULATION_OF_VASCULAR_PERMEABILITY	0.0128205	0.0424789	0.978
HP_ADRENAL_INSUFFICIENCY	0.00325733	0.255906	1		HP_ABNORMAL_BLOOD_MONOVALENT_INORGANIC_CATION_CONCENTRATION	0.0522088	0.958203	1		GOBP_NEPHRON_DEVELOPMENT	0.130612	1	1		GOBP_WOUND_HEALING_SPREADING_OF_EPIDERMAL_CELLS	0.0131579	0.0749504	0.999
GOMF_ANTIOXIDANT_ACTIVITY	0.00332226	0.20172	1		GOMF_ACETYLCHOLINE_RECEPTOR_ACTIVITY	0.0527523	0.534591	1		GOBP_NEPHRIC_DUCT_DEVELOPMENT	0.130719	0.937088	1		HP_STEREOTYPICAL_HAND_WRINGING	0.013245	0.0982917	1
GOBP_PHOSPHATIDYLCHOLINE_METABOLIC_PROCESS	0.00337838	0.237785	1		GOBP_REGULATION_OF_NEUROTRANSMITTER_RECEPTOR_ACTIVITY	0.052795	0.670941	1		HP_APLASIA_INVOLVING_BONES_OF_THE_EXTREMITIES	0.130795	0.946289	1		GOBP_HISTONE_H4_K5_ACETYLATION	0.0136054	0.120847	1
GOMF_OXIDOREDUCTASE_ACTIVITY_ACTING_ON_NAD_P_H	0.00340136	0.200712	1		GOMF_AMINO_ACID_TRANSMEMBRANE_TRANSPORTER_ACTIVITY	0.0530071	0.8225	1		HP_PANHYPOPITUITARISM	0.130915	0.930599	1		HP_ADDICTIVE_BEHAVIOR	0.0136986	0.107445	1
GOBP_PIGMENT_BIOSYNTHETIC_PROCESS	0.00341297	0.195508	1		GOCC_CILIARY_PLASM	0.0533199	0.936036	1		GOCC_COMPLEX_OF_COLLAGEN_TRIMERS	0.131068	0.921982	1		HP_TRACHEOMALACIA	0.0138889	0.130808	1
GOBP_RNA_PHOSPHODIESTER_BOND_HYDROLYSIS_ENDONUCLEOLYTIC	0.00343643	0.187533	1		GOBP_POSITIVE_REGULATION_OF_SYNAPTIC_TRANSMISSION_GLUTAMATERGIC	0.0536313	0.615208	1		GOBP_METANEPHROS_DEVELOPMENT	0.131617	1	1		HP_OSTEOSARCOMA	0.0142857	0.192152	1
GOCC_PROTEIN_ACETYLTRANSFERASE_COMPLEX	0.00343643	0.234289	1		GOCC_POTASSIUM_CHANNEL_COMPLEX	0.0538618	0.82896	1		HP_FIBULAR_HYPOPLASIA	0.132353	0.931387	1		HP_OROFACIAL_DYSKINESIA	0.0143885	0.0608538	0.996
GOBP_PROTEIN_LOCALIZATION_TO_MITOCHONDRION	0.0034965	0.185001	1		GOBP_POSITIVE_REGULATION_OF_LYASE_ACTIVITY	0.053961	0.517548	1		GOMF_PEPTIDE_HORMONE_RECEPTOR_BINDING	0.13245	0.887057	1		GOCC_STRIATED_MUSCLE_THIN_FILAMENT	0.0143885	0.0687271	0.999
GOMF_METAL_CLUSTER_BINDING	0.00350877	0.154212	1		GOBP_INNER_EAR_RECEPTOR_CELL_STEREOCILIUM_ORGANIZATION	0.0540243	0.633233	1		GOBP_REGULATION_OF_NEUROTRANSMITTER_UPTAKE	0.13267	0.93768	1		HP_ENLARGED_CISTERNA_MAGNA	0.0144928	0.161761	1
GOBP_RIBOSOMAL_LARGE_SUBUNIT_BIOGENESIS	0.00352113	0.154283	1		HP_ONYCHOGRYPOSIS	0.0542373	0.534647	1		GOBP_HINDLIMB_MORPHOGENESIS	0.133231	0.966059	1		GOBP_POSITIVE_REGULATION_OF_SODIUM_ION_TRANSMEMBRANE_TRANSPORT	0.0147059	0.035645	0.955
GOBP_DNA_MODIFICATION	0.0035461	0.185259	1		HP_PRIMARY_GONADAL_INSUFFICIENCY	0.0543353	0.623492	1		HP_INEFFECTIVE_ESOPHAGEAL_PERISTALSIS	0.133758	0.930587	1		GOBP_CYTOCHROME_COMPLEX_ASSEMBLY	0.0149254	0.162324	1
GOMF_ELECTRON_TRANSFER_ACTIVITY	0.0035461	0.24881	1		GOCC_TERMINAL_BOUTON	0.0546793	0.667713	1		GOBP_MESODERM_MORPHOGENESIS	0.133824	1	1		HP_SHORT_MIDDLE_PHALANX_OF_FINGER	0.0149254	0.267738	1
GOMF_MONOCARBOXYLIC_ACID_BINDING	0.00357143	0.197077	1		GOBP_CELL_DIFFERENTIATION_IN_SPINAL_CORD	0.0547945	0.650198	1		GOBP_CARDIOCYTE_DIFFERENTIATION	0.134115	1	1		GOBP_POSITIVE_REGULATION_OF_COLLAGEN_METABOLIC_PROCESS	0.0150376	0.132799	1
GOBP_GLYCOSYL_COMPOUND_METABOLIC_PROCESS	0.00357143	0.218337	1		HP_STATUS_EPILEPTICUS_WITHOUT_PROMINENT_MOTOR_SYMPTOMS	0.0550459	0.591496	1		GOBP_HEART_MORPHOGENESIS	0.134931	1	1		GOBP_NEGATIVE_REGULATION_OF_CALCIUM_ION_TRANSMEMBRANE_TRANSPORT	0.0151515	0.197798	1
HP_ABNORMAL_CSF_METABOLITE_LEVEL	0.003663	0.155586	1		HP_PROLONGED_BLEEDING_FOLLOWING_PROCEDURE	0.0552941	0.524632	1		GOBP_NEPHRON_EPITHELIUM_DEVELOPMENT	0.135099	1	1		GOBP_POLARIZED_EPITHELIAL_CELL_DIFFERENTIATION	0.0155039	0.236507	1
GOBP_DIGESTION	0.00367647	0.166749	1		GOMF_CATION_CHLORIDE_SYMPORTER_ACTIVITY	0.056272	0.522279	1		HP_DYSESTHESIA	0.136364	0.933793	1		GOBP_POSITIVE_REGULATION_OF_MUSCLE_CONTRACTION	0.015873	0.198228	1
GOBP_MITOCHONDRIAL_MEMBRANE_ORGANIZATION	0.00369004	0.161623	1		GOBP_PROTEIN_LIPID_COMPLEX_SUBUNIT_ORGANIZATION	0.0568421	0.698275	1		HP_WEAK_CRY	0.136571	0.979816	1		HP_DELAYED_ERUPTION_OF_PRIMARY_TEETH	0.0160428	0.0633245	0.998
GOBP_DIGESTIVE_SYSTEM_PROCESS	0.00374532	0.197238	1		HP_EEG_WITH_FOCAL_SPIKE_WAVES	0.0569307	0.522827	1		GOBP_POSITIVE_REGULATION_OF_PEPTIDYL_TYROSINE_PHOSPHORYLATION	0.13718	1	1		GOMF_RNA_POLYMERASE_II_GENERAL_TRANSCRIPTION_INITIATION_FACTOR_BINDING	0.0163934	0.0362761	0.957
GOBP_DNA_METHYLATION_OR_DEMETHYLATION	0.0037594	0.201347	1		GOBP_POSITIVE_REGULATION_OF_NEURON_DIFFERENTIATION	0.0570846	0.815895	1		GOBP_REGULATION_OF_BRANCHING_INVOLVED_IN_URETERIC_BUD_MORPHOGENESIS	0.137763	0.94709	1		HP_EXAGGERATED_CUPID_S_BOW	0.0163934	0.115992	1
GOBP_GRANULOCYTE_MIGRATION	0.00377358	0.265815	1		HP_TRANSIENT_NEONATAL_DIABETES_MELLITUS	0.0571081	0.583384	1		GOCC_GLYCOPROTEIN_COMPLEX	0.137821	0.948773	1		GOBP_SMOOTH_MUSCLE_TISSUE_DEVELOPMENT	0.0169492	0.0868596	0.999
GOBP_UNSATURATED_FATTY_ACID_METABOLIC_PROCESS	0.00383142	0.189209	1		GOBP_AMINO_ACID_TRANSMEMBRANE_TRANSPORT	0.057634	0.879584	1		GOBP_REGULATION_OF_WNT_SIGNALING_PATHWAY_PLANAR_CELL_POLARITY_PATHWAY	0.138486	0.942965	1		GOBP_FIBROBLAST_MIGRATION	0.0169492	0.160753	1
GOCC_ENDOPLASMIC_RETICULUM_GOLGI_INTERMEDIATE_COMPARTMENT	0.00383142	0.256769	1		GOBP_POSITIVE_REGULATION_OF_SECRETION	0.058	1	1		HP_MACULAR_DYSTROPHY	0.138889	0.922019	1		HP_ABNORMALITY_OF_THE_ANTIHELIX	0.0172414	0.155419	1
GOCC_CHROMOSOME_TELOMERIC_REGION	0.00392157	0.219905	1		HP_STREAK_OVARY	0.058114	0.600726	1		GOBP_MORPHOGENESIS_OF_A_BRANCHING_STRUCTURE	0.138889	1	1		GOBP_MAMMARY_GLAND_MORPHOGENESIS	0.0172414	0.23033	1
GOMF_ANTIGEN_BINDING	0.00392157	0.259209	1		HP_ELEVATED_URINARY_CARBOXYLIC_ACID	0.0581948	0.520266	1		GOMF_MRNA_3_UTR_BINDING	0.139037	1	1		HP_PROMINENT_SUPRAORBITAL_RIDGES	0.0175439	0.0974231	1
GOCC_VACUOLAR_LUMEN	0.00395257	0.268079	1		GOMF_POTASSIUM_ION_LEAK_CHANNEL_ACTIVITY	0.0584726	0.523908	1		HP_ABNORMALITY_OF_THE_SHOULDER_GIRDLE_MUSCULATURE	0.139118	1	1		GOBP_RESPONSE_TO_AMINO_ACID_STARVATION	0.0175439	0.27	1
GOCC_MICROBODY	0.00396825	0.234051	1		HP_STRIDOR	0.0585635	0.612586	1		GOBP_MATURE_B_CELL_DIFFERENTIATION	0.139501	1	1		GOBP_PRESYNAPSE_ORGANIZATION	0.0175439	0.34332	1
GOMF_VITAMIN_BINDING	0.00396825	0.240051	1		GOBP_CARBOXYLIC_ACID_TRANSPORT	0.059	1	1		GOBP_NEGATIVE_REGULATION_OF_LEUKOCYTE_CHEMOTAXIS	0.139535	0.930388	1		GOBP_POSITIVE_REGULATION_OF_HOMOTYPIC_CELL_CELL_ADHESION	0.0177515	0.0463156	0.985
HP_ABNORMALITY_OF_ADRENAL_PHYSIOLOGY	0.00401606	0.260419	1		GOBP_NEGATIVE_REGULATION_OF_REPRODUCTIVE_PROCESS	0.0590062	0.809191	1		GOBP_POSITIVE_REGULATION_OF_SODIUM_ION_TRANSMEMBRANE_TRANSPORT	0.139905	0.934952	1		GOBP_EPITHELIAL_CELL_DIFFERENTIATION_INVOLVED_IN_KIDNEY_DEVELOPMENT	0.0178571	0.220355	1
GOBP_SECONDARY_ALCOHOL_METABOLIC_PROCESS	0.00404858	0.237342	1		GOMF_SIALIC_ACID_BINDING	0.0590238	0.520518	1		GOBP_REGULATION_OF_CALCINEURIN_MEDIATED_SIGNALING	0.140888	1	1		GOBP_ENDOCARDIAL_CUSHION_MORPHOGENESIS	0.0178571	0.239032	1
GOMF_PEPTIDASE_REGULATOR_ACTIVITY	0.00406504	0.287152	1		GOBP_C4_DICARBOXYLATE_TRANSPORT	0.0593407	0.591672	1		GOBP_MESENCHYME_DEVELOPMENT	0.140931	1	1		HP_SHALLOW_ORBITS	0.0181818	0.109475	1
HP_ABNORMALITY_OF_THE_MITOCHONDRION	0.00408163	0.218373	1		HP_EEG_WITH_SPIKE_WAVE_COMPLEXES	0.0594262	0.763969	1		HP_TRUNCAL_OBESITY	0.141593	1	1		GOBP_POSITIVE_REGULATION_OF_SODIUM_ION_TRANSMEMBRANE_TRANSPORTER_ACTIVITY	0.0181818	0.119231	1
GOMF_SODIUM_ION_TRANSMEMBRANE_TRANSPORTER_ACTIVITY	0.00411523	0.199424	1		GOMF_GLUCURONOSYLTRANSFERASE_ACTIVITY	0.0595369	0.638394	1		GOBP_MUSCLE_CELL_CELLULAR_HOMEOSTASIS	0.14218	0.930247	1		HP_REDUCED_SYSTOLIC_FUNCTION	0.0185185	0.0609062	0.996
GOBP_RIBONUCLEOPROTEIN_COMPLEX_SUBUNIT_ORGANIZATION	0.00411523	0.293357	1		GOCC_APICAL_PLASMA_MEMBRANE	0.06	1	1		HP_B_CELL_LYMPHOMA	0.142615	0.937257	1		GOBP_REGULATION_OF_EPIDERMAL_GROWTH_FACTOR_ACTIVATED_RECEPTOR_ACTIVITY	0.0185185	0.133054	1
GOBP_RESPONSE_TO_NUTRIENT	0.00420168	0.248462	1		GOBP_NEUROTRANSMITTER_METABOLIC_PROCESS	0.0603352	0.637071	1		GOBP_POSITIVE_REGULATION_OF_HEART_GROWTH	0.142636	0.964259	1		HP_ABNORMAL_TONGUE_PHYSIOLOGY	0.0185185	0.230351	1
GOBP_PROTEIN_HOMOOLIGOMERIZATION	0.00429185	0.268586	1		GOMF_THREONINE_TYPE_PEPTIDASE_ACTIVITY	0.0603645	0.573284	1		HP_HYPOTHALAMIC_GONADOTROPIN_RELEASING_HORMONE_DEFICIENCY	0.143092	0.913511	1		GOBP_DIGESTIVE_TRACT_MORPHOGENESIS	0.0185185	0.293087	1
GOCC_MICROTUBULE_ASSOCIATED_COMPLEX	0.00436681	0.247564	1		GOBP_PROTEIN_HOMOTETRAMERIZATION	0.0604797	0.731946	1		GOBP_POSITIVE_CHEMOTAXIS	0.143498	1	1		GOBP_BROWN_FAT_CELL_DIFFERENTIATION	0.0188679	0.0740641	0.999
GOMF_ENDOPEPTIDASE_REGULATOR_ACTIVITY	0.00436681	0.290949	1		GOMF_HYDROLASE_ACTIVITY_HYDROLYZING_O_GLYCOSYL_COMPOUNDS	0.0609756	0.855344	1		HP_WRIST_FLEXION_CONTRACTURE	0.143541	0.996817	1		HP_DECREASED_PROPORTION_OF_CD4_POSITIVE_HELPER_T_CELLS	0.0190476	0.115499	1
GOBP_ATP_METABOLIC_PROCESS	0.00440529	0.302262	1		GOBP_POSITIVE_REGULATION_OF_BEHAVIOR	0.0617849	0.597395	1		HP_DRY_HAIR	0.14378	0.935977	1		HP_CORONAL_CRANIOSYNOSTOSIS	0.0190476	0.125064	1
GOBP_REGULATION_OF_HORMONE_SECRETION	0.00444444	0.198665	1		GOBP_POTASSIUM_ION_TRANSPORT	0.0620621	1	1		GOBP_REGULATION_OF_BILE_ACID_METABOLIC_PROCESS	0.143791	0.936638	1		HP_LIMB_GIRDLE_MUSCULAR_DYSTROPHY	0.0194805	0.0681608	0.999
GOBP_AEROBIC_RESPIRATION	0.00446429	0.240611	1		HP_DECREASED_FERTILITY_IN_FEMALES	0.062436	0.819198	1		HP_DISSEMINATED_INTRAVASCULAR_COAGULATION	0.14404	0.938431	1		GOBP_RELAXATION_OF_CARDIAC_MUSCLE	0.0194805	0.11812	1
GOBP_REGULATION_OF_CELLULAR_PROTEIN_CATABOLIC_PROCESS	0.0045045	0.32929	1		GOBP_NEGATIVE_REGULATION_OF_PROTEIN_MATURATION	0.0626398	0.657692	1		GOMF_INTEGRIN_BINDING	0.144703	1	1		GOBP_CARDIAC_RIGHT_VENTRICLE_MORPHOGENESIS	0.0198676	0.152829	1
GOBP_CARBOHYDRATE_DERIVATIVE_CATABOLIC_PROCESS	0.00458716	0.27594	1		GOBP_HYPOTHALAMUS_DEVELOPMENT	0.0627854	0.605007	1		GOBP_PHOTORECEPTOR_CELL_DEVELOPMENT	0.144796	1	1		GOBP_PLATELET_DERIVED_GROWTH_FACTOR_RECEPTOR_SIGNALING_PATHWAY	0.02	0.121313	1
GOBP_SODIUM_ION_TRANSMEMBRANE_TRANSPORT	0.0046083	0.213007	1		GOBP_POSITIVE_REGULATION_OF_CYCLASE_ACTIVITY	0.0627907	0.63159	1		GOMF_PHOSPHOLIPASE_C_ACTIVITY	0.14486	0.965749	1		HP_ABNORMAL_AORTIC_ARCH_MORPHOLOGY	0.02	0.15929	1
GOBP_REGULATION_OF_PROTEIN_SECRETION	0.0046083	0.316881	1		HP_ADRENAL_OVERACTIVITY	0.0632497	0.674135	1		GOBP_FOCAL_ADHESION_ASSEMBLY	0.145773	1	1		GOBP_CORONARY_VASCULATURE_DEVELOPMENT	0.02	0.263317	1
GOBP_CELLULAR_RESPIRATION	0.00462963	0.267967	1		GOBP_POSITIVE_REGULATION_OF_AMINO_ACID_TRANSPORT	0.0645161	0.637492	1		HP_ONYCHOLYSIS	0.146623	0.936204	1		GOBP_MAMMARY_GLAND_DUCT_MORPHOGENESIS	0.0206186	0.168282	1
GOBP_RESPONSE_TO_ENDOPLASMIC_RETICULUM_STRESS	0.00465116	0.34617	1		HP_DYSESTHESIA	0.0648585	0.580691	1		GOMF_3_5_CYCLIC_AMP_PHOSPHODIESTERASE_ACTIVITY	0.146865	0.921161	1		HP_SHORT_CLAVICLES	0.0208333	0.133344	1
GOBP_ORGANIC_ACID_CATABOLIC_PROCESS	0.0049505	0.264651	1		GOCC_CATENIN_COMPLEX	0.0651214	0.613511	1		GOMF_HISTONE_ACETYLTRANSFERASE_BINDING	0.146965	0.955243	1		HP_COLPOCEPHALY	0.0211268	0.14746	1
HP_MALABSORPTION	0.0049505	0.283372	1		GOCC_INTRINSIC_COMPONENT_OF_POSTSYNAPTIC_DENSITY_MEMBRANE	0.0651945	0.701464	1		GOBP_INOSITOL_LIPID_MEDIATED_SIGNALING	0.147256	1	1		GOBP_HEAD_MORPHOGENESIS	0.0212766	0.0759331	0.999
GOMF_SINGLE_STRANDED_DNA_HELICASE_ACTIVITY	0.00498753	0.109116	0.815		GOBP_REGULATION_OF_GENE_EXPRESSION_EPIGENETIC	0.065261	0.9567	1		GOBP_SYNAPTIC_MEMBRANE_ADHESION	0.14992	0.932176	1		HP_CONICAL_INCISOR	0.0212766	0.103551	1
GOBP_VESICLE_TARGETING_TO_FROM_OR_WITHIN_GOLGI	0.00502513	0.162268	1		HP_MEDIAN_CLEFT_LIP_AND_PALATE	0.0653442	0.593361	1		HP_MILIA	0.150485	0.979597	1		GOBP_REGULATION_OF_EXTRACELLULAR_MATRIX_ASSEMBLY	0.0213904	0.0974041	1
GOBP_DEOXYRIBONUCLEOSIDE_TRIPHOSPHATE_METABOLIC_PROCESS	0.00511509	0.173587	1		GOMF_FIBROBLAST_GROWTH_FACTOR_RECEPTOR_BINDING	0.0654628	0.647912	1		GOBP_OVULATION	0.151703	0.979349	1		GOBP_HYDROGEN_PEROXIDE_BIOSYNTHETIC_PROCESS	0.0214286	0.106851	1
GOBP_TOXIN_METABOLIC_PROCESS	0.00515464	0.14156	0.982		HP_ABNORMAL_SPERM_MOTILITY	0.0655066	0.7794	1		GOBP_POSITIVE_REGULATION_OF_PHOSPHOLIPASE_ACTIVITY	0.151745	1	1		GOBP_STEM_CELL_DIVISION	0.0215054	0.162444	1
GOBP_CELLULAR_RESPONSE_TO_ACIDIC_PH	0.00518135	0.145008	0.977		HP_ABNORMALITY_OF_RENIN_ANGIOTENSIN_SYSTEM	0.0657016	0.606117	1		GOBP_REGULATION_OF_HORMONE_BIOSYNTHETIC_PROCESS	0.15192	0.933652	1		GOCC_MLL1_2_COMPLEX	0.0215054	0.198476	1
GOMF_PALMITOYL_COA_HYDROLASE_ACTIVITY	0.00518135	0.154867	1		GOMF_CYCLASE_REGULATOR_ACTIVITY	0.0660264	0.592183	1		GOBP_PULMONARY_VALVE_MORPHOGENESIS	0.152941	0.915318	1		HP_OLIGODONTIA	0.0217391	0.130646	1
GOBP_POSITIVE_REGULATION_OF_SECRETION	0.00526316	0.274058	1		GOBP_PEPTIDE_CROSS_LINKING	0.0660888	0.647067	1		GOBP_INTEGRIN_MEDIATED_SIGNALING_PATHWAY	0.153295	1	1		GOBP_PHOTOPERIODISM	0.021978	0.170429	1
GOBP_NUCLEOBASE_BIOSYNTHETIC_PROCESS	0.00527705	0.152898	0.99		GOBP_REGULATION_OF_PEPTIDE_TRANSPORT	0.0661323	1	1		GOBP_VASCULAR_ASSOCIATED_SMOOTH_MUSCLE_CONTRACTION	0.153722	0.963702	1		GOBP_INTRACILIARY_TRANSPORT	0.021978	0.239786	1
GOBP_ESTABLISHMENT_OF_PROTEIN_LOCALIZATION_TO_CHROMOSOME	0.00527705	0.162688	0.999		HP_ABNORMALITY_OF_CIRCULATING_GLUCOCORTICOID_LEVEL	0.0662461	0.752583	1		GOBP_CARDIAC_EPITHELIAL_TO_MESENCHYMAL_TRANSITION	0.153729	1	1		HP_LIMB_GIRDLE_MUSCLE_ATROPHY	0.0222222	0.161945	1
GOBP_REGULATION_OF_TRANSLATIONAL_FIDELITY	0.005291	0.155823	1		GOBP_REGULATION_OF_CILIUM_BEAT_FREQUENCY	0.066586	0.590689	1		GOBP_CELLULAR_RESPONSE_TO_FLUID_SHEAR_STRESS	0.153846	0.941589	1		GOBP_ESTABLISHMENT_OF_PROTEIN_LOCALIZATION_TO_PLASMA_MEMBRANE	0.0222222	0.193766	1
GOBP_RESPONSE_TO_ACIDIC_PH	0.00533333	0.18233	1		HP_APLASIA_HYPOPLASIA_OF_THE_VAGINA	0.0668973	0.626306	1		GOBP_SKELETAL_MUSCLE_ORGAN_DEVELOPMENT	0.153947	1	1		GOBP_POSITIVE_REGULATION_OF_EXTRACELLULAR_MATRIX_ORGANIZATION	0.0224719	0.0971607	1
GOBP_ENDONUCLEOLYTIC_CLEAVAGE_INVOLVED_IN_RRNA_PROCESSING	0.00536193	0.175268	1		GOBP_REGULATION_OF_CIRCADIAN_SLEEP_WAKE_CYCLE	0.0671378	0.549231	1		GOBP_REGULATION_OF_MORPHOGENESIS_OF_AN_EPITHELIUM	0.154423	1	1		HP_INVERTED_NIPPLES	0.0227273	0.149283	1
GOMF_CATALYTIC_ACTIVITY_ACTING_ON_A_RRNA	0.00539084	0.161402	1		GOBP_EYE_PHOTORECEPTOR_CELL_DEVELOPMENT	0.0671806	0.647471	1		GOBP_POSITIVE_REGULATION_OF_EPITHELIAL_TO_MESENCHYMAL_TRANSITION	0.154887	1	1		HP_OVERLAPPING_FINGERS	0.0232558	0.0591277	0.994
GOCC_HIGH_DENSITY_LIPOPROTEIN_PARTICLE	0.00539084	0.161246	1		HP_DECREASED_CIRCULATING_CORTISOL_LEVEL	0.0672451	0.650402	1		HP_LONG_HALLUX	0.155483	0.934565	1		HP_AXIAL_MUSCLE_WEAKNESS	0.0232558	0.162396	1
GOBP_DEOXYRIBONUCLEOSIDE_MONOPHOSPHATE_METABOLIC_PROCESS	0.00544959	0.148305	0.974		GOBP_EYE_PHOTORECEPTOR_CELL_DIFFERENTIATION	0.0672976	0.698774	1		GOBP_STRESS_FIBER_ASSEMBLY	0.156164	1	1		GOCC_INTRINSIC_COMPONENT_OF_MITOCHONDRIAL_INNER_MEMBRANE	0.0232558	0.191057	1
GOCC_UBIQUITIN_LIGASE_COMPLEX	0.00546448	0.278581	1		GOBP_SERINE_FAMILY_AMINO_ACID_BIOSYNTHETIC_PROCESS	0.0673759	0.614112	1		GOBP_CERAMIDE_CATABOLIC_PROCESS	0.157724	0.988526	1		GOBP_NEGATIVE_REGULATION_OF_SMALL_GTPASE_MEDIATED_SIGNAL_TRANSDUCTION	0.0232558	0.206703	1
HP_ABNORMALITY_OF_THE_BILIARY_SYSTEM	0.00552486	0.303084	1		GOBP_REGULATION_OF_MICROTUBULE_BASED_MOVEMENT	0.0674394	0.727761	1		GOBP_ENDOCARDIAL_CUSHION_MORPHOGENESIS	0.158295	1	1		GOBP_NEGATIVE_REGULATION_OF_VIRAL_TRANSCRIPTION	0.0235294	0.0864589	0.999
GOMF_THIOLESTER_HYDROLASE_ACTIVITY	0.00554017	0.162475	1		GOBP_REGULATION_OF_FERTILIZATION	0.067696	0.604984	1		GOBP_CARDIAC_MUSCLE_CELL_ACTION_POTENTIAL_INVOLVED_IN_CONTRACTION	0.158501	1	1		HP_DIFFICULTY_CLIMBING_STAIRS	0.0238095	0.141399	1
GOBP_POSITIVE_REGULATION_OF_MRNA_PROCESSING	0.00557103	0.156962	0.999		GOBP_CEREBELLAR_PURKINJE_CELL_LAYER_DEVELOPMENT	0.0678733	0.639007	1		GOBP_GLOMERULUS_DEVELOPMENT	0.159772	1	1		HP_ABNORMAL_TRABECULAR_BONE_MORPHOLOGY	0.0238095	0.173647	1
HP_ABNORMAL_CNS_MYELINATION	0.00561798	0.271004	1		HP_NON_CONVULSIVE_STATUS_EPILEPTICUS_WITHOUT_COMA	0.0679157	0.550762	1		HP_ABNORMALITY_OF_THE_GLABELLA	0.159802	0.940736	1		GOBP_MAMMARY_GLAND_EPITHELIAL_CELL_DIFFERENTIATION	0.0239521	0.08923	0.999
GOBP_REGIONALIZATION	0.00571429	0.198831	1		GOBP_ARACHIDONIC_ACID_SECRETION	0.0682819	0.625096	1		GOBP_LENS_MORPHOGENESIS_IN_CAMERA_TYPE_EYE	0.160862	0.983709	1		GOBP_PULMONARY_VALVE_DEVELOPMENT	0.024	0.117151	1
GOCC_APICAL_PLASMA_MEMBRANE	0.00588235	0.247588	1		GOBP_DNA_METHYLATION_DEPENDENT_HETEROCHROMATIN_ASSEMBLY	0.0684151	0.617284	1		GOBP_EMBRYONIC_DIGESTIVE_TRACT_DEVELOPMENT	0.160991	1	1		HP_TARSAL_SYNOSTOSIS	0.024	0.120356	1
GOBP_NADH_DEHYDROGENASE_COMPLEX_ASSEMBLY	0.00591716	0.160494	1		HP_CONCAVE_NAIL	0.0684597	0.605506	1		HP_ARTERIAL_THROMBOSIS	0.16195	1	1		GOBP_MITOPHAGY	0.0240964	0.220564	1
GOBP_PEPTIDE_CROSS_LINKING	0.00593472	0.16668	1		HP_ABNORMAL_PLATELET_VOLUME	0.0687285	0.637558	1		HP_ABNORMALITY_OF_THE_1ST_METACARPAL	0.162679	1	1		HP_TRIGONOCEPHALY	0.0243902	0.0758538	0.999
GOBP_RESPONSE_TO_MOLECULE_OF_BACTERIAL_ORIGIN	0.00595238	0.359202	1		GOMF_STRUCTURAL_CONSTITUENT_OF_CYTOSKELETON	0.0688259	0.938145	1		HP_LIMB_GIRDLE_MUSCULAR_DYSTROPHY	0.162939	0.980212	1		HP_ABNORMAL_MUSCLE_FIBER_PROTEIN_EXPRESSION	0.0243902	0.0829485	0.999
GOCC_GOLGI_ASSOCIATED_VESICLE	0.00607903	0.277978	1		GOBP_SODIUM_ION_TRANSMEMBRANE_TRANSPORT	0.069	1	1		GOBP_LEARNING	0.163102	1	1		HP_ASCENDING_TUBULAR_AORTA_ANEURYSM	0.0245399	0.0898124	0.999
GOMF_TRNA_BINDING	0.00617284	0.187585	1		GOCC_POSTSYNAPTIC_DENSITY_MEMBRANE	0.0690355	0.897509	1		GOBP_NEURON_MATURATION	0.163389	1	1		GOBP_POSITIVE_REGULATION_OF_GLYCOLYTIC_PROCESS	0.0245399	0.105996	1
GOMF_TRANSFERASE_ACTIVITY_TRANSFERRING_SULPHUR_CONTAINING_GROUPS	0.00619195	0.238165	1		GOCC_BRUSH_BORDER	0.0693467	0.929673	1		GOBP_REGULATION_OF_HEART_RATE_BY_CARDIAC_CONDUCTION	0.163609	1	1		GOBP_POSITIVE_REGULATION_OF_SODIUM_ION_TRANSPORT	0.0246914	0.0753885	0.999
GOMF_RNA_METHYLTRANSFERASE_ACTIVITY	0.00623053	0.201375	1		GOBP_OUTER_DYNEIN_ARM_ASSEMBLY	0.0705446	0.52732	1		HP_FEMALE_SEXUAL_DYSFUNCTION	0.164404	1	1		HP_HYPOPLASTIC_HEART	0.0246914	0.0998397	1
GOCC_GOLGI_ASSOCIATED_VESICLE_MEMBRANE	0.00632911	0.168346	1		HP_ANTERIOR_PITUITARY_DYSGENESIS	0.0713477	0.648325	1		HP_MULTIFACTORIAL_INHERITANCE	0.164575	1	1		GOBP_POSITIVE_REGULATION_OF_TELOMERASE_ACTIVITY	0.0246914	0.238571	1
HP_APLASIA_HYPOPLASIA_OF_THE_OPTIC_NERVE	0.00636943	0.160708	1		HP_HYPOKETOTIC_HYPOGLYCEMIA	0.0714286	0.59121	1		HP_POOR_MOTOR_COORDINATION	0.164948	1	1		HP_NARROW_NOSE	0.0247934	0.0597319	0.996
GOBP_PROTEASOME_MEDIATED_UBIQUITIN_DEPENDENT_PROTEIN_CATABOLIC_PROCESS	0.00636943	0.33809	1		GOBP_HOMOLOGOUS_CHROMOSOME_PAIRING_AT_MEIOSIS	0.0714286	0.764836	1		GOBP_CHEMICAL_SYNAPTIC_TRANSMISSION_POSTSYNAPTIC	0.165035	1	1		GOBP_NEURONAL_STEM_CELL_POPULATION_MAINTENANCE	0.0247934	0.0842456	0.999
GOBP_ESTABLISHMENT_OF_ORGANELLE_LOCALIZATION	0.00636943	0.464044	1		HP_EPISTAXIS	0.0714286	0.910796	1		GOBP_TUBE_MORPHOGENESIS	0.165245	1	1		GOBP_PROSTATE_GLAND_DEVELOPMENT	0.025	0.04461	0.982
GOMF_MICROTUBULE_MOTOR_ACTIVITY	0.00641026	0.223052	1		GOBP_ACUTE_PHASE_RESPONSE	0.0715048	0.72589	1		GOCC_NEUROTRANSMITTER_RECEPTOR_COMPLEX	0.165919	1	1		GOBP_SCHWANN_CELL_DIFFERENTIATION	0.025	0.100246	1
GOBP_POSITIVE_REGULATION_OF_MITOCHONDRION_ORGANIZATION	0.00643087	0.196787	1		GOBP_RESPONSE_TO_NICOTINE	0.0718002	0.785806	1		HP_ABNORMAL_SPINAL_MENINGEAL_MORPHOLOGY	0.166667	0.984647	1		GOBP_POSITIVE_REGULATION_OF_STEM_CELL_DIFFERENTIATION	0.0254777	0.10076	1
GOCC_IMMUNOGLOBULIN_COMPLEX_CIRCULATING	0.00647249	0.162681	1		GOBP_VITAMIN_CATABOLIC_PROCESS	0.0725707	0.5924	1		HP_EMG_IMPAIRED_NEUROMUSCULAR_TRANSMISSION	0.166667	1	1		GOMF_WNT_ACTIVATED_RECEPTOR_ACTIVITY	0.025641	0.105732	1
GOBP_ANTIGEN_PROCESSING_AND_PRESENTATION_OF_PEPTIDE_ANTIGEN	0.00649351	0.212567	1		GOBP_POSITIVE_REGULATION_OF_TRIGLYCERIDE_METABOLIC_PROCESS	0.0727483	0.654754	1		GOBP_RENAL_TUBULE_DEVELOPMENT	0.166667	1	1		GOBP_EPIBOLY	0.025641	0.106666	1
GOBP_RETINA_HOMEOSTASIS	0.00662252	0.237721	1		HP_NEOPLASM_OF_THE_MALE_EXTERNAL_GENITALIA	0.0730397	0.698201	1		GOBP_POSITIVE_REGULATION_OF_NEUROTRANSMITTER_TRANSPORT	0.16875	0.979763	1		GOBP_GLOMERULUS_DEVELOPMENT	0.025641	0.191408	1
GOBP_PROTEIN_LOCALIZATION_TO_CHROMOSOME	0.00673401	0.197581	1		GOBP_NEUTRAL_LIPID_METABOLIC_PROCESS	0.0733668	0.998329	1		GOBP_NEGATIVE_REGULATION_BY_HOST_OF_VIRAL_PROCESS	0.169381	0.997886	1		HP_ABNORMALITY_OF_THE_CALF_MUSCULATURE	0.025641	0.192199	1
GOBP_CHROMOSOME_SEPARATION	0.00689655	0.198099	1		GOBP_RESPONSE_TO_IMMOBILIZATION_STRESS	0.0733945	0.60612	1		GOBP_HEART_FIELD_SPECIFICATION	0.169435	0.966898	1		HP_APLASIA_HYPOPLASIA_OF_THE_PHALANGES_OF_THE_THUMB	0.025641	0.206789	1
GOBP_ATP_SYNTHESIS_COUPLED_ELECTRON_TRANSPORT	0.00699301	0.220835	1		GOBP_INTESTINAL_ABSORPTION	0.073955	0.698786	1		GOBP_MALE_GENITALIA_DEVELOPMENT	0.169748	1	1		HP_ABNORMAL_UPPER_MOTOR_NEURON_MORPHOLOGY	0.0258065	0.107527	1
GOBP_REGULATION_OF_DNA_METABOLIC_PROCESS	0.00699301	0.394609	1		GOBP_DETOXIFICATION	0.0741483	1	1		HP_URETEROCELE	0.170178	1	1		HP_ATRIAL_FLUTTER	0.0258065	0.149424	1
GOBP_APOPTOTIC_MITOCHONDRIAL_CHANGES	0.00701754	0.237622	1		GOBP_NEGATIVE_REGULATION_OF_COAGULATION	0.0743455	0.766141	1		HP_ABNORMALITY_OF_CORNEAL_THICKNESS	0.17094	1	1		HP_CEREBRAL_HAMARTOMA	0.0261438	0.12017	1
GOBP_SENSORY_PERCEPTION_OF_SMELL	0.00714286	0.382113	1		GOBP_DICARBOXYLIC_ACID_TRANSPORT	0.0748231	0.97181	1		GOBP_CD4_POSITIVE_OR_CD8_POSITIVE_ALPHA_BETA_T_CELL_LINEAGE_COMMITMENT	0.171096	1	1		GOBP_COLLATERAL_SPROUTING	0.0263158	0.0751296	0.999
GOBP_EMBRYONIC_ORGAN_DEVELOPMENT	0.00714286	0.425445	1		GOBP_REGULATION_OF_MEIOTIC_NUCLEAR_DIVISION	0.0752454	0.667711	1		GOBP_ENERGY_HOMEOSTASIS	0.171212	1	1		GOBP_GLOMERULAR_MESANGIUM_DEVELOPMENT	0.0263158	0.0988511	1
HP_APLASIA_HYPOPLASIA_AFFECTING_THE_EYE	0.00724638	0.332583	1		GOBP_DEFENSE_RESPONSE_TO_SYMBIONT	0.076	1	1		GOBP_PEPTIDYL_THREONINE_DEPHOSPHORYLATION	0.171429	0.980386	1		HP_ABNORMAL_PLACENTA_MORPHOLOGY	0.0263158	0.142813	1
GOMF_HYDROLASE_ACTIVITY_ACTING_ON_CARBON_NITROGEN_BUT_NOT_PEPTIDE_BONDS	0.00729927	0.247616	1		GOBP_GENE_SILENCING_BY_RNA	0.076	1	1		GOBP_SPERM_EGG_RECOGNITION	0.171733	1	1		GOBP_CELLULAR_RESPONSE_TO_OSMOTIC_STRESS	0.0266667	0.123995	1
GOBP_POSITIVE_REGULATION_OF_TELOMERASE_RNA_LOCALIZATION_TO_CAJAL_BODY	0.00738916	0.157646	1		GOMF_CARBOXYLIC_ACID_BINDING	0.0760761	1	1		GOBP_POSTSYNAPTIC_MEMBRANE_ORGANIZATION	0.171994	1	1		GOBP_POSITIVE_REGULATION_OF_BLOOD_CIRCULATION	0.0266667	0.173809	1
HP_RECURRENT_PANCREATITIS	0.00742574	0.168258	1		HP_IRON_DEFICIENCY_ANEMIA	0.0761589	0.697576	1		GOBP_NEGATIVE_REGULATION_OF_SMALL_GTPASE_MEDIATED_SIGNAL_TRANSDUCTION	0.172107	1	1		HP_BROAD_HALLUX_PHALANX	0.0268456	0.0889399	0.999
GOBP_CELLULAR_RESPONSE_TO_XENOBIOTIC_STIMULUS	0.00757576	0.24827	1		GOBP_INHIBITORY_SYNAPSE_ASSEMBLY	0.076179	0.615575	1		GOBP_PROTEIN_KINASE_C_ACTIVATING_G_PROTEIN_COUPLED_RECEPTOR_SIGNALING_PATHWAY	0.172303	1	1		GOBP_CELLULAR_RESPONSE_TO_PROSTAGLANDIN_E_STIMULUS	0.027027	0.120095	1
GOBP_XENOBIOTIC_METABOLIC_PROCESS	0.00763359	0.238243	1		GOBP_ANTERIOR_POSTERIOR_AXIS_SPECIFICATION	0.0764398	0.778032	1		GOBP_RESPONSE_TO_CADMIUM_ION	0.172414	1	1		GOBP_PRESYNAPTIC_ENDOCYTOSIS	0.027027	0.314022	1
HP_GONADOBLASTOMA	0.00771208	0.178189	1		GOBP_NEUTRAL_AMINO_ACID_TRANSPORT	0.0768421	0.754879	1		HP_BREAST_HYPOPLASIA	0.172767	1	1		GOBP_REGULATION_OF_ANOIKIS	0.0272109	0.0997037	1
GOBP_POLYAMINE_METABOLIC_PROCESS	0.00773196	0.167556	1		GOBP_DENTATE_GYRUS_DEVELOPMENT	0.0769231	0.623218	1		GOBP_REGULATION_OF_COLLAGEN_METABOLIC_PROCESS	0.172876	1	1		GOBP_OSTEOBLAST_DEVELOPMENT	0.0273973	0.0896551	0.999
GOCC_PROTEASOME_CORE_COMPLEX	0.00779221	0.161115	1		GOMF_SIGNALING_RECEPTOR_INHIBITOR_ACTIVITY	0.0776699	0.705359	1		GOBP_NEGATIVE_REGULATION_OF_INTERLEUKIN_1_PRODUCTION	0.173228	1	1		HP_PERSISTENCE_OF_PRIMARY_TEETH	0.0273973	0.111178	1
GOBP_PYRIMIDINE_DEOXYRIBONUCLEOTIDE_METABOLIC_PROCESS	0.0078125	0.166515	1		GOBP_POSITIVE_REGULATION_OF_INSULIN_SECRETION_INVOLVED_IN_CELLULAR_RESPONSE_TO_GLUCOSE_STIMULUS	0.0778923	0.656566	1		GOBP_RESPONSE_TO_PAIN	0.173486	1	1		GOBP_NEGATIVE_REGULATION_OF_MUSCLE_CONTRACTION	0.0275229	0.0915158	0.999
GOBP_POSITIVE_REGULATION_OF_TRIGLYCERIDE_METABOLIC_PROCESS	0.0078125	0.161991	1		GOBP_POSITIVE_REGULATION_OF_NERVOUS_SYSTEM_PROCESS	0.0779221	0.653183	1		GOBP_MEGAKARYOCYTE_DEVELOPMENT	0.173701	1	1		GOCC_MYOFILAMENT	0.0275229	0.114884	1
GOBP_REGULATION_OF_MITOCHONDRION_ORGANIZATION	0.00790514	0.267384	1		HP_LATE_ONSET	0.0781415	0.770322	1		GOBP_DETECTION_OF_MECHANICAL_STIMULUS_INVOLVED_IN_SENSORY_PERCEPTION	0.173846	1	1		HP_ERYTHROID_HYPOPLASIA	0.0275229	0.227743	1
GOBP_POSITIVE_REGULATION_OF_PROTEIN_SECRETION	0.00790514	0.268508	1		HP_HYPOLIPOPROTEINEMIA	0.0782123	0.660048	1		GOMF_HEPARIN_BINDING	0.173913	1	1		GOBP_CYTOPLASMIC_TRANSLATIONAL_INITIATION	0.0280374	0.168688	1
GOBP_GAMMA_AMINOBUTYRIC_ACID_TRANSPORT	0.00795756	0.162658	1		HP_HYPERCOAGULABILITY	0.0783626	0.637342	1		GOBP_EPIBOLY	0.174436	1	1		HP_ANTENATAL_ONSET	0.0280374	0.181592	1
HP_HIP_SUBLUXATION	0.00802139	0.164521	1		GOMF_INWARD_RECTIFIER_POTASSIUM_CHANNEL_ACTIVITY	0.0783875	0.693141	1		GOBP_NEGATIVE_REGULATION_OF_GLYCOPROTEIN_METABOLIC_PROCESS	0.174603	1	1		HP_SYNOSTOSIS_OF_CARPALS_TARSALS	0.0285714	0.0526905	0.993
GOBP_INTRACELLULAR_PROTEIN_TRANSMEMBRANE_TRANSPORT	0.00802139	0.183951	1		GOMF_LIPOPOLYSACCHARIDE_BINDING	0.0785398	0.680115	1		HP_ABNORMALITIES_OF_PLACENTA_OR_UMBILICAL_CORD	0.175516	1	1		GOBP_REGULATION_OF_NATURAL_KILLER_CELL_ACTIVATION	0.0285714	0.200179	1
GOMF_ZINC_ION_TRANSMEMBRANE_TRANSPORTER_ACTIVITY	0.00804289	0.164076	1		GOBP_NEGATIVE_REGULATION_OF_ENDOTHELIAL_CELL_APOPTOTIC_PROCESS	0.0788337	0.77652	1		GOBP_REGULATION_OF_CHEMOTAXIS	0.176101	1	1		GOMF_2_OXOGLUTARATE_DEPENDENT_DIOXYGENASE_ACTIVITY	0.0285714	0.203453	1
GOCC_OXIDOREDUCTASE_COMPLEX	0.00806452	0.202288	1		HP_ABNORMAL_DELIVERY	0.0790274	0.944833	1		GOCC_PRESYNAPTIC_ACTIVE_ZONE_MEMBRANE	0.176737	1	1		HP_SUPERNUMERARY_TOOTH	0.0285714	0.275373	1
GOMF_AMINO_ACID_CATION_SYMPORTER_ACTIVITY	0.00810811	0.158909	1		GOBP_POSITIVE_REGULATION_OF_CYTOKINESIS	0.0799574	0.741758	1		GOBP_CARDIAC_MUSCLE_CELL_ACTION_POTENTIAL	0.176803	1	1		HP_LOW_HANGING_COLUMELLA	0.0294118	0.215252	1
HP_PANCREATIC_HYPOPLASIA	0.00815217	0.155035	1		GOMF_GROWTH_FACTOR_ACTIVITY	0.0801603	1	1		GOBP_EPIDERMIS_MORPHOGENESIS	0.177019	1	1		GOBP_GOLGI_TO_PLASMA_MEMBRANE_PROTEIN_TRANSPORT	0.0294118	0.275235	1
GOBP_NEGATIVE_REGULATION_OF_DIGESTIVE_SYSTEM_PROCESS	0.00817439	0.166347	1		GOBP_RESPONSE_TO_FOOD	0.0802998	0.702372	1		GOCC_EXTERNAL_ENCAPSULATING_STRUCTURE	0.177187	1	1		GOBP_GLOMERULAR_EPITHELIUM_DEVELOPMENT	0.0296296	0.113629	1
GOBP_POSITIVE_REGULATION_OF_INSULIN_SECRETION_INVOLVED_IN_CELLULAR_RESPONSE_TO_GLUCOSE_STIMULUS	0.00821918	0.16388	1		GOBP_BILE_ACID_AND_BILE_SALT_TRANSPORT	0.0804851	0.703627	1		HP_DISTAL_UPPER_LIMB_MUSCLE_WEAKNESS	0.177446	0.979407	1		GOBP_FORELIMB_MORPHOGENESIS	0.0298507	0.214216	1
GOBP_MITOCHONDRIAL_OUTER_MEMBRANE_PERMEABILIZATION	0.00824176	0.161263	1		GOBP_POSITIVE_REGULATION_OF_CREB_TRANSCRIPTION_FACTOR_ACTIVITY	0.0805902	0.639011	1		GOBP_T_CELL_ACTIVATION_INVOLVED_IN_IMMUNE_RESPONSE	0.177465	1	1		HP_SYNOSTOSIS_INVOLVING_BONES_OF_THE_LOWER_LIMBS	0.03	0.131035	1
GOCC_LUMENAL_SIDE_OF_MEMBRANE	0.00837989	0.16772	1		HP_CONGENITAL_STATIONARY_NIGHT_BLINDNESS	0.0808314	0.653461	1		GOBP_NATURAL_KILLER_CELL_ACTIVATION_INVOLVED_IN_IMMUNE_RESPONSE	0.178808	1	1		HP_PROPORTIONATE_TALL_STATURE	0.030303	0.104925	1
GOMF_CHROMATIN_BINDING	0.00840336	0.345781	1		GOBP_GASTRULATION_WITH_MOUTH_FORMING_SECOND	0.0809249	0.700498	1		GOBP_OSTEOBLAST_DEVELOPMENT	0.17893	0.997673	1		GOMF_PROMOTER_SPECIFIC_CHROMATIN_BINDING	0.030303	0.222113	1
GOCC_OUTER_MITOCHONDRIAL_MEMBRANE_PROTEIN_COMPLEX	0.00847458	0.156915	1		HP_OPPORTUNISTIC_INFECTION	0.0809859	0.638286	1		HP_FOCAL_CLONIC_SEIZURE	0.179153	1	1		GOBP_REGULATION_OF_ENDOTHELIAL_CELL_DIFFERENTIATION	0.030303	0.230607	1
GOBP_MATURATION_OF_5_8S_RRNA	0.00849858	0.164554	1		GOCC_PLASMA_MEMBRANE_SIGNALING_RECEPTOR_COMPLEX	0.081	1	1		GOBP_POSITIVE_REGULATION_OF_SYNAPTIC_TRANSMISSION	0.179521	1	1		HP_ANODONTIA	0.0304878	0.155495	1
GOBP_FAT_SOLUBLE_VITAMIN_METABOLIC_PROCESS	0.00852273	0.198141	1		GOMF_GABA_RECEPTOR_BINDING	0.0816327	0.648818	1		GOBP_METANEPHRIC_GLOMERULUS_DEVELOPMENT	0.179572	0.980368	1		HP_AORTIC_DISSECTION	0.0307692	0.0898858	0.999
GOBP_REGULATION_OF_DIGESTIVE_SYSTEM_PROCESS	0.00859599	0.157918	1		GOCC_SPERM_HEAD	0.0818291	0.623366	1		HP_SINGLE_NARIS	0.179966	1	1		GOMF_NADH_DEHYDROGENASE_ACTIVITY	0.0307692	0.228954	1
GOBP_SULFUR_AMINO_ACID_METABOLIC_PROCESS	0.00864553	0.157025	1		GOMF_INHIBITORY_EXTRACELLULAR_LIGAND_GATED_ION_CHANNEL_ACTIVITY	0.0820265	0.63675	1		GOCC_SARCOLEMMA	0.18035	1	1		GOBP_INTERLEUKIN_1_MEDIATED_SIGNALING_PATHWAY	0.0309278	0.289907	1
GOMF_SNORNA_BINDING	0.00864553	0.198538	1		GOMF_D_THREO_ALDOSE_1_DEHYDROGENASE_ACTIVITY	0.0820452	0.647111	1		GOBP_METANEPHROS_MORPHOGENESIS	0.180577	1	1		HP_PROGRESSIVE_SPASTICITY	0.0315789	0.188586	1
GOMF_QUATERNARY_AMMONIUM_GROUP_BINDING	0.00874636	0.173099	1		GOBP_NEGATIVE_REGULATION_OF_INTERLEUKIN_6_PRODUCTION	0.0821206	0.839923	1		GOCC_MYOSIN_FILAMENT	0.180666	1	1		GOCC_INTRINSIC_COMPONENT_OF_PRESYNAPTIC_ACTIVE_ZONE_MEMBRANE	0.0316456	0.130851	1
GOBP_B_CELL_MEDIATED_IMMUNITY	0.00881057	0.275184	1		HP_CHRONIC_RHINITIS	0.0822785	0.784975	1		GOCC_BASEMENT_MEMBRANE	0.180707	1	1		GOCC_COSTAMERE	0.0318471	0.0300003	0.923
GOBP_DEOXYRIBOSE_PHOSPHATE_METABOLIC_PROCESS	0.00882353	0.170305	1		GOMF_HORMONE_BINDING	0.0828221	0.938338	1		HP_LONG_FOOT	0.181373	1	1		HP_VOCAL_CORD_PARALYSIS	0.0322581	0.196495	1
GOCC_REPLICATION_FORK	0.00884956	0.186824	1		GOBP_REGULATION_OF_DNA_METHYLATION	0.0829546	0.639118	1		GOBP_INOSITOL_PHOSPHATE_MEDIATED_SIGNALING	0.181684	1	1		GOBP_POSITIVE_REGULATION_OF_PEPTIDYL_LYSINE_ACETYLATION	0.0322581	0.245787	1
HP_PROGRESSIVE_HEARING_IMPAIRMENT	0.00884956	0.201681	1		HP_ABNORMALITY_OF_THE_COAGULATION_CASCADE	0.0834171	1	1		HP_MILD_POSTNATAL_GROWTH_RETARDATION	0.182421	1	1		HP_ERUPTION_FAILURE	0.0326797	0.118243	1
GOBP_SPLICEOSOMAL_SNRNP_ASSEMBLY	0.00887574	0.216757	1		GOMF_ANION_TRANSMEMBRANE_TRANSPORTER_ACTIVITY	0.085	1	1		GOBP_METANEPHRIC_NEPHRON_MORPHOGENESIS	0.182796	1	1		GOBP_ANOIKIS	0.032967	0.21828	1
GOBP_MITOCHONDRIAL_RNA_METABOLIC_PROCESS	0.00898204	0.187294	1		GOBP_GLYCOLIPID_CATABOLIC_PROCESS	0.0853081	0.659504	1		HP_THICK_NASAL_ALAE	0.183056	1	1		GOBP_REGULATION_OF_CARDIAC_MUSCLE_CONTRACTION	0.0333333	0.231964	1
GOMF_ISOPRENOID_BINDING	0.00906344	0.197489	1		GOBP_GLYCEROLIPID_CATABOLIC_PROCESS	0.0854789	0.827727	1		GOBP_NEGATIVE_REGULATION_OF_TISSUE_REMODELING	0.183144	1	1		GOBP_POLYSACCHARIDE_BIOSYNTHETIC_PROCESS	0.0333333	0.358616	1
GOBP_MATURATION_OF_SSU_RRNA_FROM_TRICISTRONIC_RRNA_TRANSCRIPT_SSU_RRNA_5_8S_RRNA_LSU_RRNA	0.00914634	0.160392	1		HP_HYPERINSULINEMIC_HYPOGLYCEMIA	0.0859107	0.594385	1		GOBP_ADAPTATION_OF_SIGNALING_PATHWAY	0.183144	1	1		GOBP_REGULATION_OF_RECEPTOR_BINDING	0.0338983	0.113797	1
GOBP_HISTONE_H3_K4_METHYLATION	0.00914634	0.230688	1		GOBP_STEROID_CATABOLIC_PROCESS	0.0863229	0.654653	1		HP_FAIR_HAIR	0.183254	0.989113	1		GOBP_REGULATION_OF_ACTIN_CYTOSKELETON_REORGANIZATION	0.0338983	0.17662	1
GOCC_PRECATALYTIC_SPLICEOSOME	0.00943396	0.237783	1		GOBP_POSITIVE_REGULATION_OF_MULTICELLULAR_ORGANISM_GROWTH	0.0863229	0.659023	1		GOBP_NEGATIVE_REGULATION_OF_INTERLEUKIN_1_BETA_PRODUCTION	0.183432	1	1		HP_APLASIA_INVOLVING_BONES_OF_THE_EXTREMITIES	0.0340136	0.188478	1
GOBP_ORGANIC_HYDROXY_COMPOUND_BIOSYNTHETIC_PROCESS	0.00943396	0.275756	1		GOBP_OLIGOSACCHARIDE_METABOLIC_PROCESS	0.0864583	0.856609	1		GOBP_REGULATION_OF_FILOPODIUM_ASSEMBLY	0.183644	1	1		GOBP_POSITIVE_REGULATION_OF_P38MAPK_CASCADE	0.0340909	0.206464	1
GOBP_METAPHASE_PLATE_CONGRESSION	0.00946372	0.175791	1		HP_KETOACIDOSIS	0.0871965	0.746888	1		GOBP_NEGATIVE_REGULATION_OF_EXOCYTOSIS	0.183673	1	1		HP_BROAD_EYEBROW	0.0344828	0.138783	1
GOBP_ZYMOGEN_ACTIVATION	0.00946372	0.178579	1		GOBP_MONOAMINE_TRANSPORT	0.0874873	0.939396	1		GOBP_VENTRICULAR_CARDIAC_MUSCLE_CELL_ACTION_POTENTIAL	0.183926	1	1		GOBP_CELL_COMMUNICATION_INVOLVED_IN_CARDIAC_CONDUCTION	0.0344828	0.278166	1
GOBP_REGULATION_OF_MITOCHONDRIAL_OUTER_MEMBRANE_PERMEABILIZATION_INVOLVED_IN_APOPTOTIC_SIGNALING_PATHWAY	0.00970874	0.167401	1		GOBP_NEURON_FATE_COMMITMENT	0.0876289	0.864535	1		HP_LARYNGOMALACIA	0.184094	1	1		GOBP_POSITIVE_REGULATION_OF_FAT_CELL_DIFFERENTIATION	0.0344828	0.303614	1
GOBP_POSITIVE_REGULATION_OF_CHROMOSOME_ORGANIZATION	0.00970874	0.239413	1		GOMF_CARBONATE_DEHYDRATASE_ACTIVITY	0.0882353	0.637717	1		GOBP_T_HELPER_17_CELL_DIFFERENTIATION	0.184255	1	1		GOBP_REGULATION_OF_DENDRITIC_SPINE_MORPHOGENESIS	0.0344828	0.31484	1
GOMF_TRANSFERASE_ACTIVITY_TRANSFERRING_ONE_CARBON_GROUPS	0.0097561	0.266542	1		GOMF_ESTRADIOL_17_BETA_DEHYDROGENASE_ACTIVITY	0.0883392	0.729539	1		GOBP_MORPHOGENESIS_OF_AN_EPITHELIAL_BUD	0.184466	1	1		HP_PERIVENTRICULAR_LEUKOMALACIA	0.0348837	0.14052	1
GOBP_POSITIVE_REGULATION_OF_MITOCHONDRIAL_TRANSLATION	0.00980392	0.160038	1		GOMF_STEROL_TRANSPORTER_ACTIVITY	0.0884279	0.696509	1		GOBP_VOCALIZATION_BEHAVIOR	0.185124	1	1		HP_NON_HODGKIN_LYMPHOMA	0.0348837	0.197996	1
GOBP_FATTY_ACID_DERIVATIVE_CATABOLIC_PROCESS	0.00990099	0.186522	1		GOCC_SECRETORY_GRANULE	0.089	1	1		GOBP_HEART_GROWTH	0.185673	1	1		GOBP_NEGATIVE_REGULATION_OF_ANOIKIS	0.0350877	0.0999723	1
GOMF_DNA_REPLICATION_ORIGIN_BINDING	0.00995025	0.185799	1		HP_ELEVATED_CIRCULATING_FOLLICLE_STIMULATING_HORMONE_LEVEL	0.0891089	0.702498	1		GOBP_NEGATIVE_REGULATION_OF_BONE_REMODELING	0.185971	1	1		GOBP_REGULATION_OF_CHONDROCYTE_DIFFERENTIATION	0.0357143	0.165767	1
GOBP_REGULATION_OF_DEFENSE_RESPONSE_TO_BACTERIUM	0.01	0.165055	1		GOMF_ORGANIC_CATION_TRANSMEMBRANE_TRANSPORTER_ACTIVITY	0.0895028	0.777708	1		HP_ISCHEMIC_STROKE	0.186495	1	1		GOBP_POSTSYNAPSE_ASSEMBLY	0.0366972	0.263563	1
HP_DEHYDRATION	0.0100671	0.201244	1		GOMF_VOLTAGE_GATED_SODIUM_CHANNEL_ACTIVITY	0.0896708	0.668637	1		HP_OPPORTUNISTIC_INFECTION	0.187602	1	1		HP_ADRENOCORTICAL_CARCINOMA	0.0368098	0.0975537	1
GOMF_IMMUNOGLOBULIN_RECEPTOR_BINDING	0.0101351	0.205007	1		GOBP_MICROTUBULE_BASED_MOVEMENT	0.09	1	1		GOBP_SMOOTH_MUSCLE_TISSUE_DEVELOPMENT	0.187909	1	1		GOBP_PROTEIN_MONOUBIQUITINATION	0.037037	0.343428	1
GOBP_INFLAMMATORY_RESPONSE_TO_ANTIGENIC_STIMULUS	0.0101351	0.212677	1		GOBP_ACROSOME_ASSEMBLY	0.090036	0.692774	1		GOBP_POSITIVE_REGULATION_OF_CYTOSOLIC_CALCIUM_ION_CONCENTRATION_INVOLVED_IN_PHOSPHOLIPASE_C_ACTIVATING_G_PROTEIN_COUPLED_SIGNALING_PATHWAY	0.188361	1	1		GOBP_REGULATION_OF_TRANSCRIPTION_BY_RNA_POLYMERASE_III	0.0373832	0.216674	1
GOBP_SERINE_FAMILY_AMINO_ACID_BIOSYNTHETIC_PROCESS	0.0101523	0.155082	1		GOBP_CHROMOSOME_CONDENSATION	0.0901194	0.74615	1		HP_ABNORMAL_MORPHOLOGY_OF_THE_OLFACTORY_BULB	0.188498	1	1		GOBP_ENERGY_HOMEOSTASIS	0.0375	0.115733	1
GOBP_POSITIVE_REGULATION_OF_DNA_METABOLIC_PROCESS	0.0101523	0.375072	1		HP_ABNORMAL_ATRIAL_ARRANGEMENT	0.0901194	0.763947	1		GOBP_POSITIVE_REGULATION_OF_CARTILAGE_DEVELOPMENT	0.188834	1	1		GOBP_MAMMARY_GLAND_ALVEOLUS_DEVELOPMENT	0.037594	0.1611	1
GOBP_PROTEIN_PROCESSING	0.0102041	0.339469	1		HP_PHOTOSENSITIVE_TONIC_CLONIC_SEIZURE	0.0904704	0.689622	1		GOBP_REGULATION_OF_CELL_SUBSTRATE_JUNCTION_ORGANIZATION	0.189911	1	1		GOBP_EPITHELIAL_TUBE_BRANCHING_INVOLVED_IN_LUNG_MORPHOGENESIS	0.0377359	0.13447	1
GOBP_RESPIRATORY_ELECTRON_TRANSPORT_CHAIN	0.010274	0.248811	1		GOBP_CEREBRAL_CORTEX_NEURON_DIFFERENTIATION	0.0909091	0.711079	1		HP_CHOKING_EPISODES	0.190164	1	1		GOBP_RESPONSE_TO_PLATELET_DERIVED_GROWTH_FACTOR	0.0381679	0.112647	1
GOCC_COPII_COATED_ER_TO_GOLGI_TRANSPORT_VESICLE	0.010274	0.248369	1		GOBP_REGULATION_OF_NERVOUS_SYSTEM_PROCESS	0.0914573	1	1		GOBP_REGULATION_OF_CELL_MATURATION	0.190227	0.992154	1		GOBP_SULFUR_AMINO_ACID_BIOSYNTHETIC_PROCESS	0.0384615	0.0804945	0.999
GOCC_SM_LIKE_PROTEIN_FAMILY_COMPLEX	0.0103093	0.265207	1		GOBP_HIPPOCAMPUS_DEVELOPMENT	0.0917431	0.909346	1		HP_EXAGGERATED_CUPID_S_BOW	0.192248	1	1		HP_OMPHALOCELE	0.0384615	0.130706	1
GOBP_POSITIVE_REGULATION_OF_CELL_CYCLE_PROCESS	0.0103093	0.331056	1		GOBP_PROTEIN_TETRAMERIZATION	0.0922921	1	1		GOCC_PHOTORECEPTOR_CONNECTING_CILIUM	0.192901	1	1		HP_BONE_MARROW_HYPERCELLULARITY	0.0384615	0.252078	1
GOBP_ORGANIC_HYDROXY_COMPOUND_TRANSPORT	0.0103093	0.414859	1		HP_SINUS_BRADYCARDIA	0.0927602	0.705833	1		GOBP_PHOSPHATIDYLINOSITOL_3_KINASE_SIGNALING	0.193167	1	1		HP_MUTISM	0.0384615	0.350724	1
GOBP_TELOMERASE_RNA_LOCALIZATION	0.0103896	0.154529	1		GOCC_INTEGRAL_COMPONENT_OF_SYNAPTIC_VESICLE_MEMBRANE	0.0931538	0.709526	1		GOBP_REGULATION_OF_SYNAPTIC_TRANSMISSION_GLUTAMATERGIC	0.193215	1	1		GOBP_REGULATION_OF_MRNA_POLYADENYLATION	0.0387097	0.0829138	0.999
GOCC_PIGMENT_GRANULE	0.0104895	0.245177	1		HP_ABNORMAL_CIRCULATING_SEX_HORMONE_CONCENTRATION	0.0933063	0.974564	1		GOBP_MANGANESE_ION_TRANSPORT	0.19376	1	1		GOMF_ADRENERGIC_RECEPTOR_BINDING	0.0387097	0.117546	1
GOMF_OXIDOREDUCTASE_ACTIVITY_ACTING_ON_THE_CH_CH_GROUP_OF_DONORS_NAD_OR_NADP_AS_ACCEPTOR	0.0105263	0.198497	1		GOBP_RESPONSE_TO_ZINC_ION	0.093361	0.850374	1		GOMF_INTRACELLULAR_CALCIUM_ACTIVATED_CHLORIDE_CHANNEL_ACTIVITY	0.194958	1	1		GOCC_90S_PRERIBOSOME	0.038835	0.267837	1
GOBP_POTASSIUM_ION_TRANSPORT	0.0105263	0.408174	1		HP_ABNORMAL_CIRCULATING_FOLLICLE_STIMULATING_HORMONE_CONCENTRATION	0.0935551	0.76983	1		GOCC_INTRINSIC_COMPONENT_OF_POSTSYNAPTIC_SPECIALIZATION_MEMBRANE	0.195936	1	1		HP_TYPE_1_MUSCLE_FIBER_ATROPHY	0.0397351	0.147072	1
GOBP_RIBONUCLEOSIDE_CATABOLIC_PROCESS	0.0106101	0.200235	1		GOBP_CIRCADIAN_SLEEP_WAKE_CYCLE_SLEEP	0.0938242	0.699933	1		GOBP_FEMALE_GENITALIA_DEVELOPMENT	0.196046	1	1		HP_MISSING_RIBS	0.04	0.282288	1
GOMF_AMINO_ACID_SODIUM_SYMPORTER_ACTIVITY	0.0106952	0.157942	1		HP_ADRENAL_INSUFFICIENCY	0.0939394	1	1		GOBP_PHOTORECEPTOR_CELL_MAINTENANCE	0.196319	1	1		HP_SPINA_BIFIDA_OCCULTA	0.04	0.312985	1
GOBP_PURINE_NUCLEOBASE_METABOLIC_PROCESS	0.0106952	0.161737	1		GOMF_NEUROPEPTIDE_RECEPTOR_BINDING	0.0939891	0.780122	1		GOBP_PROTEIN_KINASE_A_SIGNALING	0.19685	1	1		GOMF_HISTONE_ACETYLTRANSFERASE_BINDING	0.0403226	0.100139	1
GOBP_RRNA_TRANSCRIPTION	0.0107527	0.165149	1		HP_HYPERKALEMIA	0.0941704	0.718339	1		HP_LIMITATION_OF_NECK_MOTION	0.197492	1	1		GOBP_ESTABLISHMENT_OF_ENDOTHELIAL_BARRIER	0.0408163	0.173933	1
GOBP_AXIS_SPECIFICATION	0.0107527	0.205089	1		GOBP_REGULATION_OF_POSTSYNAPTIC_NEUROTRANSMITTER_RECEPTOR_ACTIVITY	0.0943168	0.69183	1		HP_PHOTOPHOBIA	0.19875	1	1		GOBP_EPITHELIAL_CELL_CELL_ADHESION	0.0411765	0.138618	1
GOBP_PRODUCTION_OF_MOLECULAR_MEDIATOR_OF_IMMUNE_RESPONSE	0.0108108	0.411911	1		HP_ABNORMAL_ERYTHROCYTE_PHYSIOLOGY	0.094431	0.673753	1		HP_ABNORMAL_RESPIRATORY_MOTILE_CILIUM_MORPHOLOGY	0.199021	1	1		HP_SUPERNUMERARY_BONES_OF_THE_AXIAL_SKELETON	0.0413223	0.122552	1
GOMF_SERINE_TYPE_ENDOPEPTIDASE_INHIBITOR_ACTIVITY	0.0108696	0.217612	1		HP_MUSCLE_FIBER_ATROPHY	0.0952869	0.915617	1		HP_SUPRAVENTRICULAR_ARRHYTHMIA	0.19917	1	1		HP_FIBROUS_TISSUE_NEOPLASM	0.0416667	0.289697	1
GOBP_REGULATION_OF_CELL_CYCLE_PROCESS	0.0108696	0.47287	1		GOBP_DNA_DEALKYLATION	0.0953947	0.741022	1		HP_ESOPHAGEAL_NEOPLASM	0.199377	1	1		HP_SPASTIC_DIPLEGIA	0.0416667	0.305891	1
GOMF_ALDO_KETO_REDUCTASE_NADP_ACTIVITY	0.010929	0.211929	1		GOBP_RIBOSOMAL_LARGE_SUBUNIT_ASSEMBLY	0.095672	0.656132	1		GOBP_B_CELL_PROLIFERATION	0.199446	1	1		HP_BIPARIETAL_NARROWING	0.0416667	0.323068	1
GOMF_PROTON_TRANSMEMBRANE_TRANSPORTER_ACTIVITY	0.0109489	0.24824	1		HP_ABNORMAL_HDL_CHOLESTEROL_CONCENTRATION	0.0957324	0.701869	1		HP_INCREASED_FEMALE_LIBIDO	0.19967	1	1		GOBP_POSITIVE_REGULATION_OF_NEUROTRANSMITTER_SECRETION	0.0421687	0.141565	1
GOBP_NEGATIVE_REGULATION_OF_RESPONSE_TO_BIOTIC_STIMULUS	0.0109489	0.283936	1		GOBP_INTESTINAL_LIPID_ABSORPTION	0.0960854	0.701526	1		GOBP_METANEPHRIC_NEPHRON_DEVELOPMENT	0.200594	1	1		GOBP_ENTRAINMENT_OF_CIRCADIAN_CLOCK	0.0430108	0.254828	1
GOBP_MONOSACCHARIDE_CATABOLIC_PROCESS	0.0109589	0.161423	1		GOMF_FMN_BINDING	0.0967742	0.691509	1		GOMF_FRIZZLED_BINDING	0.201201	1	1		GOMF_3_5_CYCLIC_AMP_PHOSPHODIESTERASE_ACTIVITY	0.0434783	0.162131	1
GOMF_HISTONE_DEACETYLASE_BINDING	0.010989	0.234346	1		HP_BULBAR_PALSY	0.0970149	0.854844	1		HP_CUPPED_RIBS	0.202247	1	1		GOBP_CELLULAR_RESPONSE_TO_RETINOIC_ACID	0.0434783	0.222609	1
GOBP_PROTON_TRANSMEMBRANE_TRANSPORT	0.0110294	0.231824	1		GOBP_REGULATION_OF_HEART_RATE	0.0977823	1	1		GOBP_NLS_BEARING_PROTEIN_IMPORT_INTO_NUCLEUS	0.202303	1	1		GOBP_MONOUBIQUITINATED_PROTEIN_DEUBIQUITINATION	0.0434783	0.230036	1
GOMF_STEROL_TRANSFER_ACTIVITY	0.0110803	0.198922	1		GOMF_CARD_DOMAIN_BINDING	0.0982249	0.647561	1		GOBP_SPECIFICATION_OF_ANIMAL_ORGAN_IDENTITY	0.202532	1	1		HP_ANHIDROSIS	0.043956	0.183847	1
GOBP_REPLICATION_FORK_PROCESSING	0.0110803	0.20177	1		GOBP_ANATOMICAL_STRUCTURE_REGRESSION	0.0985748	0.668846	1		GOBP_OTIC_VESICLE_DEVELOPMENT	0.202636	1	1		GOMF_ALDEHYDE_DEHYDROGENASE_NAD_P_PLUS_ACTIVITY	0.0440252	0.100054	1
GOBP_REGULATION_OF_PROTEOLYSIS	0.0111111	0.4407	1		GOBP_CALCIUM_DEPENDENT_CELL_CELL_ADHESION_VIA_PLASMA_MEMBRANE_CELL_ADHESION_MOLECULES	0.0986214	0.823367	1		HP_ENAMEL_HYPOPLASIA	0.202963	1	1		GOMF_INSULIN_RECEPTOR_BINDING	0.0441177	0.165552	1
GOBP_CELLULAR_RESPONSE_TO_TOXIC_SUBSTANCE	0.0111524	0.260497	1		GOMF_CHEMOKINE_RECEPTOR_BINDING	0.0989583	0.911975	1		GOBP_NEGATIVE_REGULATION_OF_AXON_EXTENSION	0.203125	1	1		HP_NECK_FLEXOR_WEAKNESS	0.0441177	0.17837	1
GOBP_ENDOPLASMIC_RETICULUM_TO_GOLGI_VESICLE_MEDIATED_TRANSPORT	0.011236	0.256251	1		GOMF_RNA_BINDING_INVOLVED_IN_POSTTRANSCRIPTIONAL_GENE_SILENCING	0.099	1	1		GOBP_PULMONARY_VALVE_DEVELOPMENT	0.203252	1	1		GOBP_POSITIVE_REGULATION_OF_BONE_MINERALIZATION	0.0441177	0.323651	1
GOCC_NUCLEAR_PERIPHERY	0.011236	0.266822	1		GOBP_XENOBIOTIC_METABOLIC_PROCESS	0.09909	1	1		GOBP_POSITIVE_REGULATION_OF_OSSIFICATION	0.204204	1	1		GOBP_RESPONSE_TO_MURAMYL_DIPEPTIDE	0.0444444	0.15871	1
GOBP_POSITIVE_REGULATION_OF_MRNA_SPLICING_VIA_SPLICEOSOME	0.0112994	0.170701	1		GOBP_POSITIVE_REGULATION_OF_CELL_DIVISION	0.0995935	1	1		GOBP_REGULATION_OF_PLATELET_AGGREGATION	0.204236	1	1		HP_ADENOCARCINOMA_OF_THE_INTESTINES	0.0447761	0.285826	1
GOBP_RRNA_METHYLATION	0.0112994	0.163094	1		HP_ABNORMAL_ELECTRORETINOGRAM	0.1	1	1		GOBP_POSITIVE_REGULATION_OF_LOCOMOTION	0.204724	1	1		GOBP_RESPONSE_TO_PROSTAGLANDIN_E	0.045045	0.151228	1
GOBP_POSITIVE_REGULATION_OF_CELL_CYCLE	0.0112994	0.357848	1		GOBP_REGULATION_OF_ACROSOME_REACTION	0.100821	0.70587	1		GOBP_REGULATION_OF_AXONOGENESIS	0.204961	1	1		HP_DISTAL_ARTHROGRYPOSIS	0.0454545	0.19508	1
HP_IMPAIRED_GLUCOSE_TOLERANCE	0.0113314	0.197759	1		HP_ABNORMAL_RESPIRATORY_MOTILE_CILIUM_PHYSIOLOGY	0.101224	0.763502	1		GOCC_INTRINSIC_COMPONENT_OF_PRESYNAPTIC_ACTIVE_ZONE_MEMBRANE	0.205263	1	1		GOBP_MORPHOGENESIS_OF_AN_EPITHELIAL_SHEET	0.0454545	0.312135	1
GOBP_HEPATICOBILIARY_SYSTEM_DEVELOPMENT	0.0114068	0.278825	1		GOBP_POSITIVE_REGULATION_OF_HUMORAL_IMMUNE_RESPONSE	0.101266	0.764889	1		GOBP_CARDIAC_LEFT_VENTRICLE_MORPHOGENESIS	0.205342	1	1		GOBP_POSITIVE_REGULATION_OF_DNA_BIOSYNTHETIC_PROCESS	0.0454545	0.355002	1
GOBP_NUCLEOSIDE_BISPHOSPHATE_METABOLIC_PROCESS	0.0114504	0.278092	1		GOBP_CONNECTIVE_TISSUE_REPLACEMENT	0.101553	0.690772	1		HP_ATRIAL_ARRHYTHMIA	0.207101	1	1		HP_SHORT_PHALANX_OF_THE_THUMB	0.045977	0.306766	1
HP_APLASIA_HYPOPLASIA_AFFECTING_THE_FUNDUS	0.0115385	0.246899	1		HP_ABNORMAL_SEX_DETERMINATION	0.101714	0.70596	1		HP_APLASIA_HYPOPLASIA_OF_THE_PHALANGES_OF_THE_THUMB	0.20743	1	1		GOBP_PROTEIN_QUALITY_CONTROL_FOR_MISFOLDED_OR_INCOMPLETELY_SYNTHESIZED_PROTEINS	0.0462963	0.289997	1
GOBP_ANTIGEN_PROCESSING_AND_PRESENTATION_OF_EXOGENOUS_ANTIGEN	0.0116279	0.199979	1		HP_IMPAIRED_GLUCOSE_TOLERANCE	0.103139	0.742093	1		GOBP_REGULATION_OF_MICROTUBULE_BASED_MOVEMENT	0.208464	1	1		GOBP_ADRENERGIC_RECEPTOR_SIGNALING_PATHWAY	0.0465116	0.286238	1
GOBP_MONOCARBOXYLIC_ACID_TRANSPORT	0.0117188	0.266701	1		GOBP_IMPORT_ACROSS_PLASMA_MEMBRANE	0.103414	1	1		GOBP_POSITIVE_REGULATION_OF_RESPONSE_TO_WOUNDING	0.208571	1	1		GOMF_ANDROGEN_RECEPTOR_BINDING	0.046729	0.149407	1
GOBP_MITOTIC_METAPHASE_PLATE_CONGRESSION	0.0117647	0.16055	1		GOBP_STEROL_HOMEOSTASIS	0.103448	1	1		GOBP_REGULATION_OF_LIPASE_ACTIVITY	0.208571	1	1		GOBP_STRESS_GRANULE_ASSEMBLY	0.0476191	0.160962	1
GOBP_REGULATION_OF_CELLULAR_LOCALIZATION	0.0117647	0.478928	1		GOBP_GAS_TRANSPORT	0.103609	0.707356	1		GOBP_NEGATIVE_REGULATION_OF_G_PROTEIN_COUPLED_RECEPTOR_SIGNALING_PATHWAY	0.20858	1	1		GOBP_RNA_METHYLATION	0.0476191	0.299291	1
GOBP_SECONDARY_METABOLIC_PROCESS	0.0117994	0.178132	1		GOBP_CEREBELLAR_CORTEX_FORMATION	0.104046	0.764369	1		GOMF_NUCLEAR_RECEPTOR_ACTIVITY	0.208644	1	1		GOBP_POSITIVE_REGULATION_OF_OSSIFICATION	0.0476191	0.328917	1
GOBP_EMBRYONIC_AXIS_SPECIFICATION	0.0118343	0.182702	1		GOBP_ORGANIC_HYDROXY_COMPOUND_CATABOLIC_PROCESS	0.104082	0.952868	1		GOBP_MOTOR_NEURON_AXON_GUIDANCE	0.209003	1	1		HP_ABNORMAL_DUODENUM_MORPHOLOGY	0.0476191	0.344122	1
GOCC_LATE_ENDOSOME_MEMBRANE	0.0118577	0.298376	1		GOMF_S_ADENOSYL_L_METHIONINE_BINDING	0.104706	0.689922	1		HP_HYPOSMIA	0.209268	1	1		HP_ABNORMAL_ATRIOVENTRICULAR_CONDUCTION	0.0476191	0.345935	1
GOBP_DNA_DEPENDENT_DNA_REPLICATION_MAINTENANCE_OF_FIDELITY	0.0118694	0.155658	1		GOBP_ORGANIC_HYDROXY_COMPOUND_TRANSPORT	0.105	1	1		HP_FOCAL_NON_MOTOR_SEIZURE	0.209268	1	1		GOBP_NADH_DEHYDROGENASE_COMPLEX_ASSEMBLY	0.0476191	0.366126	1
GOCC_90S_PRERIBOSOME	0.0120846	0.184959	1		GOBP_REGULATION_OF_CHROMATIN_ASSEMBLY_OR_DISASSEMBLY	0.105263	0.808412	1		GOMF_LIPID_PHOSPHATASE_ACTIVITY	0.210111	1	1		GOBP_NEPHRON_MORPHOGENESIS	0.0476191	0.463817	1
GOBP_ELECTRON_TRANSPORT_CHAIN	0.0120968	0.26667	1		GOMF_PEPTIDE_HORMONE_BINDING	0.105538	0.872807	1		GOBP_OVULATION_CYCLE_PROCESS	0.210448	1	1		GOBP_POSITIVE_REGULATION_OF_CELL_SUBSTRATE_JUNCTION_ORGANIZATION	0.0480769	0.275694	1
GOBP_MITOCHONDRIAL_OUTER_MEMBRANE_PERMEABILIZATION_INVOLVED_IN_PROGRAMMED_CELL_DEATH	0.0121581	0.16108	1		GOMF_GLUTAMATE_RECEPTOR_ACTIVITY	0.105562	0.758897	1		GOBP_PROTEIN_SUMOYLATION	0.210604	1	1		HP_PROTRUDING_TONGUE	0.0481928	0.320217	1
GOBP_RESPONSE_TO_PH	0.0122324	0.190649	1		GOMF_INORGANIC_ANION_EXCHANGER_ACTIVITY	0.105583	0.718258	1		GOBP_ACTIN_MEDIATED_CELL_CONTRACTION	0.210604	1	1		HP_BREAST_APLASIA	0.0484848	0.191153	1
GOBP_OXIDATIVE_PHOSPHORYLATION	0.0122449	0.266161	1		GOCC_ACROSOMAL_MEMBRANE	0.105975	0.810254	1		HP_ABNORMALLY_OSSIFIED_VERTEBRAE	0.211055	1	1		GOMF_WNT_PROTEIN_BINDING	0.0485437	0.28971	1
HP_ABNORMAL_BLOOD_SODIUM_CONCENTRATION	0.0123077	0.23518	1		GOCC_SYNAPTIC_MEMBRANE	0.106	1	1		GOBP_POSITIVE_REGULATION_OF_G1_S_TRANSITION_OF_MITOTIC_CELL_CYCLE	0.211332	1	1		GOBP_REGULATION_OF_WNT_SIGNALING_PATHWAY_PLANAR_CELL_POLARITY_PATHWAY	0.0486486	0.161132	1
HP_DECREASED_ACTIVITY_OF_MITOCHONDRIAL_COMPLEX_I	0.0123457	0.237151	1		HP_COILED_SPERM_FLAGELLA	0.106098	0.659698	1		HP_MELENA	0.21134	1	1		HP_PELVIC_GIRDLE_MUSCLE_WEAKNESS	0.0491803	0.276708	1
GOCC_MITOTIC_SPINDLE	0.0123457	0.267678	1		GOBP_POSITIVE_REGULATION_OF_PROTEIN_SECRETION	0.106533	1	1		GOBP_CARDIAC_MUSCLE_CELL_PROLIFERATION	0.211765	1	1		GOBP_REGULATION_OF_MRNA_3_END_PROCESSING	0.05	0.1944	1
GOMF_S_ADENOSYLMETHIONINE_DEPENDENT_METHYLTRANSFERASE_ACTIVITY	0.0123457	0.272927	1		GOBP_MOTILE_CILIUM_ASSEMBLY	0.10654	0.936777	1		GOBP_CATECHOL_CONTAINING_COMPOUND_METABOLIC_PROCESS	0.212077	1	1		GOBP_ESTABLISHMENT_OF_EPITHELIAL_CELL_POLARITY	0.05	0.199973	1
GOMF_O_METHYLTRANSFERASE_ACTIVITY	0.0123762	0.160491	1		HP_ABNORMAL_BREATH_SOUND	0.106747	1	1		GOMF_CARBONATE_DEHYDRATASE_ACTIVITY	0.212272	1	1		GOBP_POSITIVE_REGULATION_OF_EPITHELIAL_TO_MESENCHYMAL_TRANSITION	0.05	0.220988	1
GOBP_CHROMOSOME_LOCALIZATION	0.0123839	0.237355	1		GOBP_NEUROTRANSMITTER_UPTAKE	0.106838	0.922962	1		GOBP_DORSAL_SPINAL_CORD_DEVELOPMENT	0.21256	1	1		GOMF_CORECEPTOR_ACTIVITY	0.05	0.284003	1
GOBP_REGULATION_OF_MITOCHONDRIAL_MEMBRANE_PERMEABILITY	0.0124611	0.187433	1		GOMF_CAMP_BINDING	0.10694	0.779472	1		HP_HIP_FLEXOR_WEAKNESS	0.213223	1	1		GOBP_NON_CANONICAL_WNT_SIGNALING_PATHWAY	0.05	0.3275	1
GOMF_AMIDE_BINDING	0.0125	0.393456	1		HP_PITUITARY_HYPOTHYROIDISM	0.107027	0.85631	1		GOBP_POSITIVE_REGULATION_OF_CHONDROCYTE_DIFFERENTIATION	0.214626	1	1		HP_SANDAL_GAP	0.05	0.355209	1
GOBP_PYRIMIDINE_CONTAINING_COMPOUND_METABOLIC_PROCESS	0.0125392	0.202264	1		HP_INSULIN_RESISTANT_DIABETES_MELLITUS	0.107527	0.852315	1		GOBP_UROGENITAL_SYSTEM_DEVELOPMENT	0.214717	1	1		GOBP_REGULATION_OF_PROTEIN_IMPORT	0.05	0.35847	1
HP_CALCIFICATION_OF_THE_AORTA	0.0126263	0.164626	1		GOCC_ACROSOMAL_VESICLE	0.107646	1	1		GOBP_CELLULAR_RESPONSE_TO_THYROID_HORMONE_STIMULUS	0.214863	1	1		HP_PATENT_FORAMEN_OVALE	0.05	0.394709	1
GOMF_EXONUCLEASE_ACTIVITY_ACTIVE_WITH_EITHER_RIBO_OR_DEOXYRIBONUCLEIC_ACIDS_AND_PRODUCING_5_PHOSPHOMONOESTERS	0.0126582	0.186472	1		HP_ABNORMALITY_OF_THE_POSTERIOR_PITUITARY	0.108193	0.938339	1		GOCC_AXON_INITIAL_SEGMENT	0.215559	1	1		GOBP_ESTABLISHMENT_OF_PLANAR_POLARITY_OF_EMBRYONIC_EPITHELIUM	0.0502793	0.142368	1
HP_OPTIC_NERVE_HYPOPLASIA	0.0126984	0.224579	1		GOBP_AMINO_ACID_TRANSPORT	0.109438	1	1		HP_NOCTURNAL_HYPOVENTILATION	0.215815	1	1		HP_ACHILLES_TENDON_CONTRACTURE	0.0512821	0.238804	1
GOBP_NEGATIVE_REGULATION_OF_ENDOPLASMIC_RETICULUM_STRESS_INDUCED_INTRINSIC_APOPTOTIC_SIGNALING_PATHWAY	0.0128205	0.161513	1		HP_CHEILITIS	0.109714	0.797821	1		GOBP_REGULATION_OF_GLYCOPROTEIN_METABOLIC_PROCESS	0.215976	1	1		GOMF_TRANSMEMBRANE_RECEPTOR_PROTEIN_TYROSINE_KINASE_ACTIVITY	0.0512821	0.338193	1
GOMF_UBIQUITIN_LIKE_PROTEIN_LIGASE_ACTIVITY	0.0128205	0.402587	1		HP_RETINAL_THINNING	0.111111	0.811581	1		GOCC_CILIARY_TRANSITION_ZONE	0.216463	1	1		GOBP_MATURATION_OF_SSU_RRNA_FROM_TRICISTRONIC_RRNA_TRANSCRIPT_SSU_RRNA_5_8S_RRNA_LSU_RRNA	0.0515464	0.14453	1
GOMF_RIBONUCLEOPROTEIN_COMPLEX_BINDING	0.0128755	0.301997	1		GOBP_REGULATION_OF_FATTY_ACID_BIOSYNTHETIC_PROCESS	0.112051	0.939855	1		GOMF_14_3_3_PROTEIN_BINDING	0.216772	1	1		GOCC_PRESYNAPTIC_ACTIVE_ZONE_MEMBRANE	0.0515464	0.21904	1
HP_ABNORMAL_CIRCULATING_PROTEINOGENIC_AMINO_ACID_CONCENTRATION	0.012987	0.252636	1		GOCC_SPERM_MIDPIECE	0.1122	0.826135	1		HP_PROMINENT_NASAL_TIP	0.216966	1	1		GOBP_REGULATION_OF_KETONE_BIOSYNTHETIC_PROCESS	0.0516129	0.115899	1
GOMF_LYASE_ACTIVITY	0.012987	0.257897	1		HP_WEAK_CRY	0.112299	0.861938	1		GOBP_REGULATION_OF_ACTIN_FILAMENT_BASED_MOVEMENT	0.216995	1	1		HP_ABNORMAL_RENAL_ECHOGENICITY	0.0522876	0.147214	1
GOBP_PROTEIN_MODIFICATION_BY_SMALL_PROTEIN_CONJUGATION	0.012987	0.436927	1		GOCC_ENDOSOME_LUMEN	0.112957	0.834548	1		GOBP_SYNAPTIC_TRANSMISSION_GLUTAMATERGIC	0.217266	1	1		GOBP_POSITIVE_REGULATION_OF_CHONDROCYTE_DIFFERENTIATION	0.0522876	0.147793	1
GOBP_PALLIUM_DEVELOPMENT	0.0131004	0.280239	1		HP_DECREASED_FERTILITY_IN_MALES	0.113568	1	1		GOCC_A_BAND	0.217806	1	1		GOBP_FOCAL_ADHESION_ASSEMBLY	0.0526316	0.175066	1
GOBP_FOREBRAIN_DEVELOPMENT	0.0131579	0.441383	1		GOBP_SENSORY_PERCEPTION_OF_PAIN	0.11359	1	1		GOBP_OSTEOBLAST_PROLIFERATION	0.218009	1	1		HP_DIAPHRAGMATIC_WEAKNESS	0.0526316	0.211953	1
HP_ORAL_LEUKOPLAKIA	0.0131926	0.197406	1		GOCC_SCHAFFER_COLLATERAL_CA1_SYNAPSE	0.113706	0.986363	1		HP_BILATERAL_TONIC_CLONIC_SEIZURE_WITH_FOCAL_ONSET	0.2192	1	1		HP_ESOPHAGEAL_NEOPLASM	0.0526316	0.246803	1
GOBP_POSITIVE_REGULATION_OF_NEURON_DIFFERENTIATION	0.0132013	0.239029	1		GOBP_PHOSPHOLIPASE_C_ACTIVATING_G_PROTEIN_COUPLED_RECEPTOR_SIGNALING_PATHWAY	0.113911	1	1		GOBP_BRANCHING_MORPHOGENESIS_OF_AN_EPITHELIAL_TUBE	0.220588	1	1		GOBP_VENTRICULAR_SYSTEM_DEVELOPMENT	0.0526316	0.290128	1
GOBP_NEGATIVE_REGULATION_OF_INNATE_IMMUNE_RESPONSE	0.013468	0.247582	1		GOMF_ION_GATED_CHANNEL_ACTIVITY	0.114101	0.900532	1		HP_ABNORMAL_ERYTHROCYTE_PHYSIOLOGY	0.221631	1	1		GOBP_REGULATION_OF_JUN_KINASE_ACTIVITY	0.0526316	0.297906	1
HP_PUSTULE	0.0134771	0.212799	1		HP_POLYSPLENIA	0.114737	0.916513	1		GOBP_POSITIVE_REGULATION_OF_STEM_CELL_PROLIFERATION	0.222222	1	1		GOBP_NEGATIVE_REGULATION_OF_COLD_INDUCED_THERMOGENESIS	0.0526316	0.326898	1
HP_ERYTHEMA	0.0135135	0.278218	1		GOBP_ORGANIC_ANION_TRANSPORT	0.115	1	1		GOBP_ACTOMYOSIN_STRUCTURE_ORGANIZATION	0.222517	1	1		HP_GASTROINTESTINAL_ATRESIA	0.0526316	0.328169	1
GOBP_PROTEIN_REFOLDING	0.0135501	0.197593	1		GOBP_POSITIVE_REGULATION_OF_VASOCONSTRICTION	0.115172	0.777227	1		GOBP_REGULATION_OF_ERYTHROCYTE_DIFFERENTIATION	0.222901	1	1		HP_WRIST_FLEXION_CONTRACTURE	0.0530973	0.127487	1
GOBP_CELLULAR_PROCESS_INVOLVED_IN_REPRODUCTION_IN_MULTICELLULAR_ORGANISM	0.0136054	0.451538	1		HP_HYPOKALEMIA	0.115226	0.956667	1		HP_CHORIORETINAL_COLOBOMA	0.223242	1	1		GOBP_MESENCHYMAL_CELL_PROLIFERATION	0.0533333	0.264222	1
GOBP_NEUTRAL_LIPID_CATABOLIC_PROCESS	0.013624	0.21679	1		GOBP_REGULATION_OF_FLAGELLATED_SPERM_MOTILITY	0.115429	0.764063	1		HP_NON_HODGKIN_LYMPHOMA	0.225	1	1		GOBP_POSITIVE_REGULATION_OF_NON_CANONICAL_WNT_SIGNALING_PATHWAY	0.0534759	0.102707	1
GOBP_GAMMA_AMINOBUTYRIC_ACID_SIGNALING_PATHWAY	0.0136612	0.159378	1		HP_HYPOINSULINEMIA	0.115976	0.770021	1		HP_PROGRESSIVE_PROXIMAL_MUSCLE_WEAKNESS	0.225376	1	1		HP_ABNORMAL_PROPORTION_OF_CD4_POSITIVE_T_CELLS	0.0537634	0.214259	1
GOCC_LIPID_DROPLET	0.0136986	0.235257	1		GOBP_GLYCOSIDE_METABOLIC_PROCESS	0.116092	0.808084	1		GOBP_MESODERMAL_CELL_FATE_COMMITMENT	0.226073	1	1		GOBP_MATURATION_OF_LSU_RRNA	0.0540541	0.210788	1
GOBP_NEGATIVE_REGULATION_OF_CATALYTIC_ACTIVITY	0.0136986	0.499538	1		HP_HYPOGLYCEMIC_SEIZURES	0.116359	0.815532	1		HP_HEMIHYPERTROPHY	0.22619	1	1		HP_ABNORMAL_CARTILAGE_MORPHOLOGY	0.0545455	0.295082	1
GOBP_PROTEIN_IMPORT_INTO_MITOCHONDRIAL_MATRIX	0.0137741	0.1604	1		GOMF_DELAYED_RECTIFIER_POTASSIUM_CHANNEL_ACTIVITY	0.117904	0.828976	1		HP_PEG_SHAPED_MAXILLARY_LATERAL_INCISORS	0.226324	1	1		GOBP_POSITIVE_REGULATION_OF_PROTEIN_ACETYLATION	0.0545455	0.325152	1
GOMF_G_PROTEIN_ACTIVITY	0.0138122	0.211245	1		GOBP_NEUROMUSCULAR_PROCESS_CONTROLLING_BALANCE	0.118019	0.909083	1		GOBP_VASCULAR_ENDOTHELIAL_GROWTH_FACTOR_RECEPTOR_SIGNALING_PATHWAY	0.226586	1	1		GOCC_SMALL_SUBUNIT_PROCESSOME	0.0547945	0.270228	1
GOBP_FLUID_TRANSPORT	0.0139276	0.199682	1		GOBP_TRNA_THREONYLCARBAMOYLADENOSINE_METABOLIC_PROCESS	0.118519	0.720261	1		GOBP_ENDOCARDIAL_CUSHION_FORMATION	0.227068	1	1		GOMF_LAMIN_BINDING	0.054878	0.192231	1
GOCC_METHYLTRANSFERASE_COMPLEX	0.0139373	0.234235	1		GOMF_PYROPHOSPHATE_HYDROLYSIS_DRIVEN_PROTON_TRANSMEMBRANE_TRANSPORTER_ACTIVITY	0.120425	0.78889	1		GOBP_RESPONSE_TO_NERVE_GROWTH_FACTOR	0.227134	1	1		GOBP_SEMAPHORIN_PLEXIN_SIGNALING_PATHWAY_INVOLVED_IN_NEURON_PROJECTION_GUIDANCE	0.05625	0.227697	1
GOMF_PEPTIDOGLYCAN_BINDING	0.0140449	0.162854	1		GOMF_CARBOXYLIC_ESTER_HYDROLASE_ACTIVITY	0.120724	1	1		GOBP_T_CELL_LINEAGE_COMMITMENT	0.227488	1	1		HP_SUPRANUCLEAR_GAZE_PALSY	0.056338	0.211806	1
GOBP_POSITIVE_REGULATION_OF_GRANULOCYTE_CHEMOTAXIS	0.0140449	0.194763	1		HP_ABNORMAL_CIRCULATING_MONOCARBOXYLIC_ACID_COCENTRATION	0.120732	0.828341	1		HP_EMG_MYOPATHIC_ABNORMALITIES	0.22752	1	1		HP_APLASIA_HYPOPLASIA_OF_THE_CLAVICLES	0.0566038	0.26786	1
GOBP_CHROMATIN_ORGANIZATION	0.0140845	0.442636	1		GOBP_REGULATION_OF_DIGESTIVE_SYSTEM_PROCESS	0.120985	0.923626	1		GOBP_REGULATION_OF_PROTEIN_SUMOYLATION	0.228482	1	1		GOBP_VASODILATION	0.0566038	0.306101	1
GOBP_REGULATION_OF_ENDOPLASMIC_RETICULUM_STRESS_INDUCED_INTRINSIC_APOPTOTIC_SIGNALING_PATHWAY	0.0141243	0.197061	1		HP_RETICULOCYTOSIS	0.121148	0.931201	1		HP_ATTENUATION_OF_RETINAL_BLOOD_VESSELS	0.230994	1	1		GOBP_REGULATION_OF_CARTILAGE_DEVELOPMENT	0.0571429	0.303833	1
GOBP_CELLULAR_RESPONSE_TO_MOLECULE_OF_BACTERIAL_ORIGIN	0.014218	0.342901	1		GOCC_ENDOCYTIC_VESICLE_LUMEN	0.121178	0.822166	1		GOCC_FICOLIN_1_RICH_GRANULE_MEMBRANE	0.231003	1	1		GOBP_POSITIVE_REGULATION_OF_NATURAL_KILLER_CELL_MEDIATED_IMMUNITY	0.0574713	0.18545	1
GOBP_OLIGOSACCHARIDE_BIOSYNTHETIC_PROCESS	0.014245	0.222817	1		GOBP_NEGATIVE_REGULATION_OF_INTERLEUKIN_1_PRODUCTION	0.122081	0.940679	1		GOBP_RESPONSE_TO_CATECHOLAMINE	0.232068	1	1		GOBP_NEGATIVE_REGULATION_OF_MACROAUTOPHAGY	0.0574713	0.245565	1
GOBP_POSITIVE_REGULATION_OF_CIRCADIAN_RHYTHM	0.0143198	0.158779	1		GOBP_RESPONSE_TO_CATECHOLAMINE	0.123108	1	1		GOBP_STRIATED_MUSCLE_CELL_PROLIFERATION	0.232384	1	1		GOCC_PERICENTRIOLAR_MATERIAL	0.057554	0.238579	1
GOCC_GOLGI_CISTERNA	0.0143369	0.235572	1		GOBP_RESPONSE_TO_COCAINE	0.123173	0.938358	1		GOBP_NEGATIVE_REGULATION_OF_INFLAMMATORY_RESPONSE	0.233377	1	1		GOBP_REGULATION_OF_KERATINOCYTE_PROLIFERATION	0.057971	0.236748	1
GOCC_PROTEIN_DNA_COMPLEX	0.0143369	0.253086	1		HP_ABNORMAL_CRY	0.123418	0.937824	1		GOCC_POSTSYNAPTIC_DENSITY_MEMBRANE	0.234074	1	1		GOBP_VASCULAR_ASSOCIATED_SMOOTH_MUSCLE_CELL_DIFFERENTIATION	0.0588235	0.263205	1
GOBP_PORPHYRIN_CONTAINING_COMPOUND_METABOLIC_PROCESS	0.0143678	0.24847	1		GOCC_SPERM_PRINCIPAL_PIECE	0.123884	0.853763	1		GOBP_MYOBLAST_PROLIFERATION	0.234249	1	1		GOMF_SMAD_BINDING	0.0588235	0.293107	1
GOBP_PROTEIN_TARGETING	0.0144231	0.372133	1		GOMF_CHEMOKINE_ACTIVITY	0.124736	0.970018	1		HP_LONG_TOE	0.234375	1	1		GOBP_HEART_GROWTH	0.0588235	0.312736	1
GOBP_NUCLEOBASE_CONTAINING_COMPOUND_TRANSPORT	0.0144928	0.346628	1		GOBP_ANDROGEN_METABOLIC_PROCESS	0.125828	0.838958	1		GOBP_STEM_CELL_DIFFERENTIATION	0.234917	1	1		HP_PEDAL_EDEMA	0.0588235	0.338195	1
GOBP_PHAGOCYTOSIS_RECOGNITION	0.0145455	0.205507	1		GOBP_POLY_A_PLUS_MRNA_EXPORT_FROM_NUCLEUS	0.126464	0.827978	1		GOMF_NAD_P_PLUS_NUCLEOSIDASE_ACTIVITY	0.235016	1	1		GOMF_POLYUBIQUITIN_MODIFICATION_DEPENDENT_PROTEIN_BINDING	0.0588235	0.342602	1
GOMF_NUCLEOTIDYLTRANSFERASE_ACTIVITY	0.0145455	0.257459	1		GOMF_GLUTAMATE_RECEPTOR_BINDING	0.127155	0.9398	1		HP_SYNOSTOSIS_INVOLVING_BONES_OF_THE_LOWER_LIMBS	0.235835	1	1		HP_TICS	0.0592105	0.130399	1
GOCC_SMALL_SUBUNIT_PROCESSOME	0.0145773	0.178781	1		HP_HYPOPLASIA_OF_THE_UTERUS	0.127368	0.861175	1		GOBP_REGULATION_OF_VASCULAR_ENDOTHELIAL_GROWTH_FACTOR_RECEPTOR_SIGNALING_PATHWAY	0.237062	1	1		GOBP_CELLULAR_RESPONSE_TO_FLUID_SHEAR_STRESS	0.06	0.215071	1
GOBP_MEMBRANE_LIPID_BIOSYNTHETIC_PROCESS	0.014652	0.302338	1		HP_HYPOURICEMIA	0.127764	0.767652	1		GOBP_REGULATION_OF_CELLULAR_RESPONSE_TO_VASCULAR_ENDOTHELIAL_GROWTH_FACTOR_STIMULUS	0.237718	1	1		HP_APLASIA_HYPOPLASIA_OF_THE_SCAPULAE	0.060241	0.302795	1
GOBP_INTRINSIC_APOPTOTIC_SIGNALING_PATHWAY_IN_RESPONSE_TO_ENDOPLASMIC_RETICULUM_STRESS	0.0147059	0.240278	1		GOBP_REGULATION_OF_COAGULATION	0.127943	1	1		HP_GASTROPARESIS	0.238532	1	1		GOMF_TRANSCRIPTION_COACTIVATOR_BINDING	0.0606061	0.31875	1
GOMF_UNFOLDED_PROTEIN_BINDING	0.0147601	0.250668	1		HP_MALE_PSEUDOHERMAPHRODITISM	0.12845	0.94811	1		GOBP_REGULATION_OF_ODONTOGENESIS	0.239165	1	1		GOBP_POSITIVE_REGULATION_OF_ACTIN_FILAMENT_BUNDLE_ASSEMBLY	0.0606061	0.360832	1
GOBP_REGULATION_OF_SPINDLE_ORGANIZATION	0.0148368	0.165859	1		HP_ABNORMAL_SPERM_HEAD_MORPHOLOGY	0.129227	0.770519	1		HP_PROMINENT_SUPRAORBITAL_RIDGES	0.239812	1	1		HP_PARANOIA	0.0608108	0.174085	1
GOBP_AMINO_SUGAR_METABOLIC_PROCESS	0.0148368	0.199047	1		GOBP_REGULATION_OF_DENDRITE_EXTENSION	0.129754	0.853398	1		GOBP_FEMALE_SEX_DIFFERENTIATION	0.240216	1	1		GOBP_CELL_PROLIFERATION_INVOLVED_IN_HEART_MORPHOGENESIS	0.0610687	0.263435	1
GOBP_MEIOTIC_CHROMOSOME_SEGREGATION	0.0148699	0.244665	1		GOBP_SKELETAL_MUSCLE_ADAPTATION	0.129797	0.829774	1		HP_TELECANTHUS	0.240559	1	1		GOBP_RESPONSE_TO_GAMMA_RADIATION	0.0612245	0.296896	1
HP_FEMALE_EXTERNAL_GENITALIA_IN_INDIVIDUAL_WITH_46_XY_KARYOTYPE	0.0148883	0.186303	1		GOBP_REGULATION_OF_PEPTIDASE_ACTIVITY	0.131	1	1		GOBP_POSITIVE_REGULATION_OF_SYNAPTIC_TRANSMISSION_GLUTAMATERGIC	0.240741	1	1		GOCC_TRANSCRIPTION_FACTOR_TFIID_COMPLEX	0.0612245	0.338467	1
GOBP_GLYCEROLIPID_CATABOLIC_PROCESS	0.0149254	0.250409	1		GOBP_MALE_MEIOSIS_I	0.131111	0.834341	1		GOBP_NEGATIVE_REGULATION_OF_LEUKOCYTE_MIGRATION	0.240741	1	1		HP_MULTIPLE_RENAL_CYSTS	0.0612245	0.343245	1
HP_ELEVATED_HEMOGLOBIN_A1C	0.0149626	0.1875	1		GOBP_NEGATIVE_REGULATION_OF_INTERLEUKIN_1_BETA_PRODUCTION	0.131183	0.989548	1		GOMF_SCAFFOLD_PROTEIN_BINDING	0.240822	1	1		HP_ABNORMALITY_OF_THE_PHALANGES_OF_THE_HALLUX	0.0617284	0.263587	1
GOCC_SPLICEOSOMAL_TRI_SNRNP_COMPLEX	0.015015	0.202064	1		GOCC_VOLTAGE_GATED_CALCIUM_CHANNEL_COMPLEX	0.13141	0.957437	1		GOBP_POSITIVE_REGULATION_OF_LIPASE_ACTIVITY	0.241774	1	1		HP_SUBARACHNOID_HEMORRHAGE	0.0617284	0.313349	1
GOBP_ARACHIDONIC_ACID_METABOLIC_PROCESS	0.015015	0.257255	1		GOMF_NARROW_PORE_CHANNEL_ACTIVITY	0.13161	0.778533	1		GOBP_BODY_MORPHOGENESIS	0.241888	1	1		HP_BROAD_PALM	0.0619469	0.306595	1
GOBP_NUCLEOSIDE_METABOLIC_PROCESS	0.0150602	0.196623	1		GOBP_GLUCOSAMINE_CONTAINING_COMPOUND_METABOLIC_PROCESS	0.131818	0.828696	1		GOMF_CHEMOKINE_BINDING	0.241911	1	1		HP_PERIVENTRICULAR_HETEROTOPIA	0.0625	0.163803	1
GOMF_IRON_ION_BINDING	0.0150943	0.318411	1		HP_PRIMARY_ADRENAL_INSUFFICIENCY	0.132231	0.966063	1		GOBP_EXTRACELLULAR_MATRIX_ASSEMBLY	0.242009	1	1		HP_GINGIVAL_FIBROMATOSIS	0.0625	0.19226	1
GOBP_MITOCHONDRIAL_RNA_PROCESSING	0.0151133	0.184438	1		GOBP_CELL_AGGREGATION	0.132251	0.809292	1		HP_BRUISING_SUSCEPTIBILITY	0.242798	1	1		GOBP_NEURON_PROJECTION_EXTENSION_INVOLVED_IN_NEURON_PROJECTION_GUIDANCE	0.0625	0.289109	1
GOBP_NEGATIVE_REGULATION_OF_RESPONSE_TO_ENDOPLASMIC_RETICULUM_STRESS	0.0151515	0.197972	1		HP_SUBVALVULAR_AORTIC_STENOSIS	0.132458	0.823854	1		HP_ECCHYMOSIS	0.243034	1	1		GOBP_INOSITOL_PHOSPHATE_METABOLIC_PROCESS	0.0625	0.308604	1
HP_ABNORMAL_URINARY_ELECTROLYTE_CONCENTRATION	0.0151515	0.292899	1		HP_ABNORMAL_CARDIAC_EXERCISE_STRESS_TEST	0.132474	0.824421	1		GOBP_REGULATION_OF_FATTY_ACID_OXIDATION	0.243156	1	1		GOBP_RECEPTOR_CLUSTERING	0.0625	0.311494	1
GOBP_LONG_CHAIN_FATTY_ACID_METABOLIC_PROCESS	0.0153257	0.223189	1		HP_NYCTALOPIA	0.133	1	1		HP_NECK_FLEXOR_WEAKNESS	0.243411	1	1		HP_HYPEREXTENSIBLE_SKIN	0.0625	0.33478	1
GOMF_SIGNALING_RECEPTOR_INHIBITOR_ACTIVITY	0.0153846	0.199668	1		GOBP_LONG_CHAIN_FATTY_ACID_TRANSPORT	0.133679	1	1		GOBP_NEGATIVE_REGULATION_OF_CYTOKINE_PRODUCTION	0.243499	1	1		HP_REDUNDANT_SKIN	0.0625	0.364749	1
HP_ABNORMAL_CIRCULATING_AMINO_ACID_CONCENTRATION	0.0153846	0.255738	1		GOBP_CHROMOSOME_ORGANIZATION_INVOLVED_IN_MEIOTIC_CELL_CYCLE	0.134096	1	1		HP_CENTRAL_SLEEP_APNEA	0.244131	1	1		GOBP_PIGMENT_GRANULE_ORGANIZATION	0.0636364	0.268143	1
GOBP_NEGATIVE_REGULATION_OF_SECRETION	0.015444	0.292544	1		HP_PERIPHERAL_CYANOSIS	0.134884	0.835809	1		GOMF_MAP_KINASE_PHOSPHATASE_ACTIVITY	0.2443	1	1		GOMF_SNORNA_BINDING	0.0638298	0.268623	1
GOMF_MISFOLDED_PROTEIN_BINDING	0.0154639	0.19869	1		GOBP_PYRIMIDINE_NUCLEOSIDE_CATABOLIC_PROCESS	0.136638	0.790701	1		GOBP_RESPONSE_TO_PROSTAGLANDIN_E	0.244337	1	1		GOBP_NEGATIVE_REGULATION_OF_STRESS_ACTIVATED_PROTEIN_KINASE_SIGNALING_CASCADE	0.0638298	0.34578	1
GOMF_ESTRADIOL_17_BETA_DEHYDROGENASE_ACTIVITY	0.015544	0.184926	1		GOCC_SPECIFIC_GRANULE_LUMEN	0.136972	1	1		GOBP_REGULATION_OF_CILIUM_MOVEMENT	0.245053	1	1		HP_MYOGLOBINURIA	0.064	0.232718	1
HP_ABNORMALITY_OF_PANCREAS_PHYSIOLOGY	0.0155642	0.27586	1		GOBP_NEGATIVE_REGULATION_OF_EPITHELIAL_CELL_APOPTOTIC_PROCESS	0.137113	0.980775	1		HP_EMG_DECREMENTAL_RESPONSE_OF_COMPOUND_MUSCLE_ACTION_POTENTIAL_TO_REPETITIVE_NERVE_STIMULATION	0.245312	1	1		GOBP_CENTRAL_NERVOUS_SYSTEM_PROJECTION_NEURON_AXONOGENESIS	0.064	0.263111	1
GOBP_N_ACETYLGLUCOSAMINE_METABOLIC_PROCESS	0.0155844	0.163598	1		HP_DEHYDRATION	0.137195	1	1		HP_SINUS_BRADYCARDIA	0.245399	1	1		HP_ABNORMAL_CHOROID_PLEXUS_MORPHOLOGY	0.0643275	0.225555	1
GOBP_DEOXYRIBOSE_PHOSPHATE_CATABOLIC_PROCESS	0.015625	0.155536	1		GOMF_ORGANIC_ACID_TRANSMEMBRANE_TRANSPORTER_ACTIVITY	0.138277	1	1		GOBP_RESPONSE_TO_PROTOZOAN	0.245614	1	1		HP_XEROSTOMIA	0.0652174	0.336492	1
GOBP_DNA_METHYLATION_INVOLVED_IN_GAMETE_GENERATION	0.015625	0.199868	1		GOBP_SPERMATID_NUCLEUS_DIFFERENTIATION	0.138298	0.835657	1		GOCC_DYSTROPHIN_ASSOCIATED_GLYCOPROTEIN_COMPLEX	0.245723	1	1		GOMF_MITOGEN_ACTIVATED_PROTEIN_KINASE_BINDING	0.0654206	0.200332	1
GOCC_GOLGI_STACK	0.015625	0.25657	1		GOCC_SYNAPTIC_VESICLE_MEMBRANE	0.138804	1	1		GOBP_CAMP_METABOLIC_PROCESS	0.245981	1	1		HP_METRORRHAGIA	0.0666667	0.186172	1
GOBP_MRNA_TRANSPORT	0.015625	0.31978	1		GOMF_ACTIVE_TRANSMEMBRANE_TRANSPORTER_ACTIVITY	0.139	1	1		GOBP_OLEFINIC_COMPOUND_BIOSYNTHETIC_PROCESS	0.246512	1	1		HP_FOOT_DORSIFLEXOR_WEAKNESS	0.0666667	0.201317	1
GOMF_UBIQUITIN_LIKE_PROTEIN_TRANSFERASE_ACTIVITY	0.015625	0.394883	1		GOBP_SODIUM_ION_HOMEOSTASIS	0.140756	1	1		HP_ANKLE_WEAKNESS	0.246774	1	1		HP_ARNOLD_CHIARI_TYPE_I_MALFORMATION	0.0666667	0.229952	1
GOBP_RNA_SPLICING	0.015625	0.426232	1		GOBP_LEUKOCYTE_PROLIFERATION	0.141	1	1		GOMF_NEUROTRANSMITTER_TRANSMEMBRANE_TRANSPORTER_ACTIVITY	0.246835	1	1		HP_MILD_HEARING_IMPAIRMENT	0.0666667	0.331324	1
HP_ABNORMALITY_OF_CARPAL_BONE_OSSIFICATION	0.0156658	0.197978	1		GOBP_REGULATION_OF_TRANSMISSION_OF_NERVE_IMPULSE	0.141657	0.828942	1		GOBP_POST_EMBRYONIC_DEVELOPMENT	0.247093	1	1		HP_MASK_LIKE_FACIES	0.0666667	0.35863	1
GOBP_REGULATION_OF_NUCLEAR_DIVISION	0.0156863	0.300528	1		GOBP_POSITIVE_REGULATION_OF_CYTOPLASMIC_TRANSLATION	0.142512	0.853856	1		GOBP_ENDOCARDIAL_CUSHION_DEVELOPMENT	0.247312	1	1		GOBP_DNA_GEOMETRIC_CHANGE	0.0666667	0.425404	1
GOMF_RETINOL_BINDING	0.0157068	0.162604	1		HP_RENAL_TUBULAR_ACIDOSIS	0.142558	0.974974	1		HP_SMALL_EPIPHYSES	0.247541	1	1		HP_ESOPHAGEAL_STENOSIS	0.0677966	0.296981	1
GOBP_PROTEIN_INSERTION_INTO_ER_MEMBRANE	0.0157895	0.168091	1		GOBP_ECTODERM_DEVELOPMENT	0.143349	0.833673	1		HP_POSTAXIAL_HAND_POLYDACTYLY	0.247826	1	1		HP_PROXIMAL_AMYOTROPHY	0.0684932	0.291493	1
GOBP_POSITIVE_REGULATION_OF_INSULIN_SECRETION	0.0158228	0.211616	1		HP_REFLEX_SEIZURE	0.143524	0.929251	1		HP_AXIAL_MUSCLE_WEAKNESS	0.248025	1	1		GOBP_POSITIVE_REGULATION_OF_CARTILAGE_DEVELOPMENT	0.0686275	0.216272	1
GOBP_NEURON_FATE_COMMITMENT	0.015873	0.233342	1		GOBP_SERINE_FAMILY_AMINO_ACID_METABOLIC_PROCESS	0.143923	0.951384	1		GOBP_LUNG_EPITHELIUM_DEVELOPMENT	0.248476	1	1		GOBP_POSITIVE_REGULATION_OF_ACTIN_CYTOSKELETON_REORGANIZATION	0.0691824	0.152533	1
GOBP_ALCOHOL_BIOSYNTHETIC_PROCESS	0.015873	0.269205	1		HP_ANKYLOBLEPHARON	0.144417	0.859093	1		GOBP_NEGATIVE_REGULATION_OF_CHEMOKINE_PRODUCTION	0.248788	1	1		HP_PREAXIAL_FOOT_POLYDACTYLY	0.0697674	0.145612	1
GOBP_POSITIVE_REGULATION_OF_PROTEOLYSIS	0.015873	0.410039	1		GOMF_SODIUM_CHANNEL_ACTIVITY	0.144667	0.972822	1		GOCC_INTRINSIC_COMPONENT_OF_POSTSYNAPTIC_DENSITY_MEMBRANE	0.24961	1	1		HP_BILATERAL_SINGLE_TRANSVERSE_PALMAR_CREASES	0.0697674	0.332789	1
GOBP_TRIGLYCERIDE_CATABOLIC_PROCESS	0.0159574	0.159683	1		HP_ABNORMAL_BLISTERING_OF_THE_SKIN	0.144724	1	1		GOBP_REGULATION_OF_COLLATERAL_SPROUTING	0.25	1	1		HP_CEREBRAL_HYPOMYELINATION	0.07	0.276599	1
HP_CORPUS_CALLOSUM_ATROPHY	0.016	0.171534	1		GOCC_VESICLE_LUMEN	0.145	1	1		GOBP_NEURONAL_ACTION_POTENTIAL	0.250784	1	1		HP_APLASIA_HYPOPLASIA_OF_METATARSAL_BONES	0.0701754	0.382007	1
GOMF_METHYL_CPG_BINDING	0.0160428	0.221227	1		GOBP_TERPENOID_METABOLIC_PROCESS	0.14503	1	1		GOBP_NEGATIVE_REGULATION_OF_MUSCLE_CELL_DIFFERENTIATION	0.251497	1	1		GOBP_REGULATION_OF_BROWN_FAT_CELL_DIFFERENTIATION	0.0704225	0.197605	1
GOBP_MITOTIC_SPINDLE_ASSEMBLY	0.016129	0.245359	1		HP_DECREASED_LIGHT_AND_DARK_ADAPTED_ELECTRORETINOGRAM_AMPLITUDE	0.145433	0.899761	1		GOBP_T_HELPER_CELL_LINEAGE_COMMITMENT	0.251712	1	1		GOBP_PROTEIN_TARGETING_TO_VACUOLE	0.0704225	0.27355	1
GOBP_DEVELOPMENTAL_PROCESS_INVOLVED_IN_REPRODUCTION	0.016129	0.517008	1		GOBP_INORGANIC_ION_IMPORT_ACROSS_PLASMA_MEMBRANE	0.145897	1	1		GOBP_REGULATION_OF_HOMOTYPIC_CELL_CELL_ADHESION	0.252351	1	1		GOBP_EMBRYONIC_FORELIMB_MORPHOGENESIS	0.0705882	0.313274	1
GOBP_INTRACELLULAR_PROTEIN_TRANSPORT	0.016129	0.551789	1		GOMF_GLUTATHIONE_TRANSFERASE_ACTIVITY	0.146532	0.937592	1		GOBP_REGULATION_OF_NON_CANONICAL_WNT_SIGNALING_PATHWAY	0.252412	1	1		HP_EXERTIONAL_DYSPNEA	0.0714286	0.343553	1
GOBP_CLEAVAGE_INVOLVED_IN_RRNA_PROCESSING	0.0161725	0.189704	1		GOBP_REPRODUCTIVE_BEHAVIOR	0.14683	0.930094	1		GOBP_DETECTION_OF_STIMULUS_INVOLVED_IN_SENSORY_PERCEPTION_OF_PAIN	0.252492	1	1		HP_TENTED_UPPER_LIP_VERMILION	0.0714286	0.350037	1
GOMF_OXIDOREDUCTASE_ACTIVITY_ACTING_ON_THE_CH_CH_GROUP_OF_DONORS	0.0161812	0.199329	1		HP_ABNORMALITY_OF_VITAMIN_E_METABOLISM	0.147795	0.898066	1		HP_DESCENDING_AORTIC_DISSECTION	0.252508	1	1		GOBP_NEGATIVE_REGULATION_OF_VASCULAR_ASSOCIATED_SMOOTH_MUSCLE_CELL_PROLIFERATION	0.0721649	0.230813	1
GOMF_GLUTATHIONE_PEROXIDASE_ACTIVITY	0.0162162	0.198156	1		HP_EXANTHEM	0.147887	0.864865	1		GOBP_EMBRYONIC_DIGESTIVE_TRACT_MORPHOGENESIS	0.252577	1	1		GOBP_REGULATION_OF_NEURON_PROJECTION_ARBORIZATION	0.0722222	0.198225	1
GOBP_VESICLE_TARGETING	0.0162162	0.197253	1		GOBP_HIGH_DENSITY_LIPOPROTEIN_PARTICLE_REMODELING	0.148014	0.85088	1		HP_SLEEP_APNEA	0.253095	1	1		GOBP_REPLACEMENT_OSSIFICATION	0.0727273	0.278786	1
GOCC_INTRINSIC_COMPONENT_OF_SYNAPTIC_VESICLE_MEMBRANE	0.0162162	0.222714	1		HP_MILIA	0.14901	0.872682	1		GOBP_POSITIVE_REGULATION_OF_EPITHELIAL_CELL_DIFFERENTIATION	0.253521	1	1		GOBP_VASCULAR_ASSOCIATED_SMOOTH_MUSCLE_CONTRACTION	0.0729927	0.284685	1
GOBP_GLUTAMINE_FAMILY_AMINO_ACID_METABOLIC_PROCESS	0.0162338	0.249934	1		GOBP_ADAPTATION_OF_SIGNALING_PATHWAY	0.149254	0.911233	1		HP_CLONIC_SEIZURE	0.254717	1	1		HP_HYPOPLASTIC_PELVIS	0.0734463	0.150617	1
GOBP_PROXIMAL_DISTAL_PATTERN_FORMATION	0.0163934	0.197876	1		GOBP_GLUTAMINE_FAMILY_AMINO_ACID_METABOLIC_PROCESS	0.149847	1	1		HP_ANKYLOSIS	0.254839	1	1		HP_ABNORMAL_RENAL_COLLECTING_SYSTEM_MORPHOLOGY	0.0735294	0.26319	1
GOBP_REGULATION_OF_PROTEIN_LOCALIZATION	0.0163934	0.557903	1		GOMF_FATTY_ACID_BINDING	0.150628	1	1		HP_ABNORMAL_SPEECH_PROSODY	0.255118	1	1		HP_BROAD_PHALANX_OF_THE_TOES	0.0735294	0.267732	1
GOBP_REGULATION_OF_NEURON_DIFFERENTIATION	0.0164609	0.31709	1		HP_GINGIVAL_BLEEDING	0.151042	1	1		GOBP_CAMERA_TYPE_EYE_PHOTORECEPTOR_CELL_DIFFERENTIATION	0.256369	1	1		GOBP_FORMATION_OF_EXTRACHROMOSOMAL_CIRCULAR_DNA	0.0744681	0.144984	1
HP_ABNORMALITY_OF_THE_PANCREAS	0.0164835	0.419294	1		GOBP_NEGATIVE_REGULATION_OF_TUMOR_NECROSIS_FACTOR_SUPERFAMILY_CYTOKINE_PRODUCTION	0.151079	1	1		GOBP_CEREBELLAR_CORTEX_MORPHOGENESIS	0.260606	1	1		GOBP_NEGATIVE_REGULATION_OF_SMOOTH_MUSCLE_CONTRACTION	0.0745342	0.17942	1
GOMF_CALCIUM_DEPENDENT_PROTEIN_BINDING	0.0166113	0.268319	1		GOBP_ICOSANOID_BIOSYNTHETIC_PROCESS	0.151102	1	1		GOBP_EYE_PHOTORECEPTOR_CELL_DEVELOPMENT	0.260802	1	1		GOBP_NEGATIVE_REGULATION_OF_MONONUCLEAR_CELL_MIGRATION	0.0745342	0.195882	1
GOMF_ATPASE_COUPLED_CATION_TRANSMEMBRANE_TRANSPORTER_ACTIVITY	0.0166205	0.212048	1		HP_ABNORMAL_GERM_CELL_MORPHOLOGY	0.151581	0.993526	1		HP_HYPOPLASIA_OF_TEETH	0.260929	1	1		HP_ABNORMALITY_OF_THE_METOPIC_SUTURE	0.075	0.307058	1
GOBP_ATTACHMENT_OF_SPINDLE_MICROTUBULES_TO_KINETOCHORE	0.0168067	0.20125	1		GOCC_CILIUM	0.152	1	1		GOBP_REGULATION_OF_KETONE_BIOSYNTHETIC_PROCESS	0.261383	1	1		HP_ABNORMAL_ILEUM_MORPHOLOGY	0.075	0.398514	1
GOBP_CELLULAR_RESPONSE_TO_LIPID	0.0168067	0.482044	1		HP_DYSCHROMATOPSIA	0.152074	0.939943	1		GOBP_NEGATIVE_REGULATION_OF_EXTRINSIC_APOPTOTIC_SIGNALING_PATHWAY_VIA_DEATH_DOMAIN_RECEPTORS	0.261796	1	1		GOBP_NEGATIVE_REGULATION_OF_T_CELL_RECEPTOR_SIGNALING_PATHWAY	0.0756303	0.274878	1
GOBP_PROTEIN_N_LINKED_GLYCOSYLATION	0.016835	0.238256	1		GOMF_POLYSACCHARIDE_BINDING	0.152542	0.914551	1		GOBP_POSITIVE_REGULATION_OF_DNA_DAMAGE_RESPONSE_SIGNAL_TRANSDUCTION_BY_P53_CLASS_MEDIATOR	0.261986	1	1		HP_MILD_MICROCEPHALY	0.0756757	0.19986	1
GOBP_RNA_SPLICING_VIA_TRANSESTERIFICATION_REACTIONS	0.0169492	0.411231	1		GOCC_SECRETORY_VESICLE	0.153	1	1		GOBP_REGULATION_OF_NITRIC_OXIDE_METABOLIC_PROCESS	0.262079	1	1		GOMF_PHOSPHATIDYLINOSITOL_KINASE_ACTIVITY	0.0758621	0.200337	1
GOCC_GOLGI_CISTERNA_MEMBRANE	0.0170068	0.260369	1		GOMF_CALCIUM_DEPENDENT_PHOSPHOLIPASE_A2_ACTIVITY	0.153285	0.892605	1		GOBP_REGULATION_OF_EPITHELIAL_CELL_DIFFERENTIATION_INVOLVED_IN_KIDNEY_DEVELOPMENT	0.262903	1	1		GOMF_BHLH_TRANSCRIPTION_FACTOR_BINDING	0.076087	0.293925	1
HP_CONGENITAL_HYPOTHYROIDISM	0.0170455	0.189544	1		HP_ABNORMALITY_OF_ADRENAL_PHYSIOLOGY	0.153769	1	1		GOBP_CARDIAC_MUSCLE_CELL_DIFFERENTIATION	0.26338	1	1		HP_VERTEBRAL_CLEFTING	0.076087	0.311057	1
GOBP_REGULATION_OF_MYOTUBE_DIFFERENTIATION	0.017094	0.238866	1		GOBP_SIGNAL_RELEASE	0.154	1	1		GOBP_EPITHELIAL_CELL_DIFFERENTIATION_INVOLVED_IN_KIDNEY_DEVELOPMENT	0.263407	1	1		GOBP_NEGATIVE_REGULATION_OF_ANTIGEN_RECEPTOR_MEDIATED_SIGNALING_PATHWAY	0.076087	0.312254	1
GOBP_DNA_PACKAGING	0.017094	0.257135	1		HP_EMG_DECREMENTAL_RESPONSE_OF_COMPOUND_MUSCLE_ACTION_POTENTIAL_TO_REPETITIVE_NERVE_STIMULATION	0.15402	0.974167	1		GOBP_RETINA_LAYER_FORMATION	0.263502	1	1		GOBP_SYNAPTIC_MEMBRANE_ADHESION	0.0762712	0.270015	1
GOBP_GRANULOCYTE_CHEMOTAXIS	0.0171233	0.268362	1		GOBP_REGULATION_OF_APPETITE	0.155172	0.907674	1		GOBP_METHYLGUANOSINE_CAP_DECAPPING	0.263591	1	1		HP_ABNORMALLY_LARGE_GLOBE	0.0769231	0.241576	1
GOMF_STEROID_DEHYDROGENASE_ACTIVITY	0.0171429	0.168716	1		GOMF_AMINO_ACID_SODIUM_SYMPORTER_ACTIVITY	0.155317	0.847425	1		GOBP_BLOOD_VESSEL_REMODELING	0.265079	1	1		HP_MALIGNANT_GENITOURINARY_TRACT_TUMOR	0.0769231	0.259073	1
GOMF_MYOSIN_V_BINDING	0.017192	0.186512	1		GOBP_SERTOLI_CELL_DIFFERENTIATION	0.155633	0.895212	1		GOBP_3_UTR_MEDIATED_MRNA_STABILIZATION	0.266026	1	1		HP_ADENOCARCINOMA_OF_THE_COLON	0.0769231	0.292899	1
GOMF_INTRAMOLECULAR_OXIDOREDUCTASE_ACTIVITY	0.0174419	0.240144	1		GOBP_TERTIARY_ALCOHOL_METABOLIC_PROCESS	0.155709	0.938829	1		GOBP_PIGMENT_CELL_DIFFERENTIATION	0.266244	1	1		GOBP_INNER_MITOCHONDRIAL_MEMBRANE_ORGANIZATION	0.0769231	0.344006	1
GOBP_POSITIVE_REGULATION_OF_HETEROTYPIC_CELL_CELL_ADHESION	0.0175439	0.185475	1		GOBP_DOPAMINERGIC_NEURON_DIFFERENTIATION	0.155773	0.980896	1		GOBP_CELL_MIGRATION_IN_HINDBRAIN	0.267101	1	1		GOBP_REGULATION_OF_MUSCLE_HYPERTROPHY	0.0769231	0.382041	1
GOBP_ANTIGEN_PROCESSING_AND_PRESENTATION_OF_PEPTIDE_ANTIGEN_VIA_MHC_CLASS_I	0.0175879	0.200448	1		HP_ABNORMAL_NASAL_MUCOSA_MORPHOLOGY	0.155925	1	1		HP_HAPPY_DEMEANOR	0.2672	1	1		HP_MUSCULAR_DYSTROPHY	0.0769231	0.40403	1
GOCC_SPECIFIC_GRANULE_LUMEN	0.0175953	0.21716	1		GOBP_TYROSINE_METABOLIC_PROCESS	0.155952	0.89157	1		GOBP_REGULATION_OF_PROTEIN_KINASE_A_SIGNALING	0.267797	1	1		GOBP_MICROTUBULE_NUCLEATION	0.0777778	0.298169	1
GOBP_VESICLE_TARGETING_ROUGH_ER_TO_CIS_GOLGI	0.0176768	0.155695	1		GOBP_OPSONIZATION	0.15625	0.896566	1		GOBP_NIK_NF_KAPPAB_SIGNALING	0.268358	1	1		GOBP_NEGATIVE_REGULATION_OF_INTRACELLULAR_ESTROGEN_RECEPTOR_SIGNALING_PATHWAY	0.0787879	0.196339	1
GOBP_LYMPHOCYTE_MEDIATED_IMMUNITY	0.0177515	0.376937	1		GOMF_PHOSPHOLIPASE_A2_ACTIVITY	0.157016	0.899043	1		GOBP_CELL_SURFACE_RECEPTOR_SIGNALING_PATHWAY_INVOLVED_IN_HEART_DEVELOPMENT	0.268608	1	1		GOBP_PHOSPHATIDYLINOSITOL_PHOSPHATE_BIOSYNTHETIC_PROCESS	0.0789474	0.379647	1
GOBP_POSITIVE_REGULATION_OF_T_CELL_MIGRATION	0.0177665	0.198991	1		GOBP_ISOPRENOID_METABOLIC_PROCESS	0.1571	1	1		GOBP_DETECTION_OF_MECHANICAL_STIMULUS	0.268833	1	1		GOBP_POSITIVE_REGULATION_OF_ATP_DEPENDENT_ACTIVITY	0.08	0.286843	1
GOBP_INNATE_IMMUNE_RESPONSE_IN_MUCOSA	0.0178117	0.160072	1		HP_CHRONIC_SINUSITIS	0.157505	1	1		GOMF_METALLOCARBOXYPEPTIDASE_ACTIVITY	0.268882	1	1		HP_GASTROPARESIS	0.0804598	0.275548	1
GOBP_PYRIMIDINE_NUCLEOSIDE_TRIPHOSPHATE_METABOLIC_PROCESS	0.0178117	0.197399	1		HP_TYPE_II_DIABETES_MELLITUS	0.158158	1	1		GOBP_REGULATION_OF_ACTOMYOSIN_STRUCTURE_ORGANIZATION	0.268966	1	1		GOBP_POSITIVE_REGULATION_OF_SMOOTH_MUSCLE_CONTRACTION	0.0808081	0.285812	1
HP_RETINAL_VASCULAR_TORTUOSITY	0.0178571	0.233166	1		HP_ERYTHEMA	0.158317	1	1		HP_CELLULITIS	0.269525	1	1		GOBP_REGULATION_OF_NATURAL_KILLER_CELL_MEDIATED_IMMUNITY	0.0816327	0.339153	1
HP_OPTIC_NEUROPATHY	0.0179641	0.217937	1		GOBP_CELLULAR_RESPONSE_TO_ACIDIC_PH	0.158672	0.863928	1		GOBP_NEGATIVE_REGULATION_OF_GTPASE_ACTIVITY	0.270607	1	1		GOBP_THYMUS_DEVELOPMENT	0.0819672	0.345048	1
GOBP_REGULATION_OF_MEMBRANE_PERMEABILITY	0.0180723	0.239066	1		GOBP_PROTEIN_CATABOLIC_PROCESS_IN_THE_VACUOLE	0.159064	0.911101	1		GOBP_REGULATION_OF_MUSCLE_CELL_DIFFERENTIATION	0.271233	1	1		HP_LOSS_OF_ABILITY_TO_WALK	0.0833333	0.317061	1
HP_PEDAL_EDEMA	0.0180723	0.257599	1		GOBP_RESPONSE_TO_MINERALOCORTICOID	0.159166	0.955428	1		GOBP_CYCLIC_NUCLEOTIDE_METABOLIC_PROCESS	0.271341	1	1		GOBP_SUBSTANTIA_NIGRA_DEVELOPMENT	0.0833333	0.384196	1
GOBP_ESTABLISHMENT_OF_PROTEIN_LOCALIZATION_TO_MITOCHONDRIAL_MEMBRANE	0.0181818	0.189724	1		GOMF_ALCOHOL_DEHYDROGENASE_NADPPLUS_ACTIVITY	0.15917	0.943054	1		GOBP_VISUAL_BEHAVIOR	0.272171	1	1		GOBP_PROTEIN_LOCALIZATION_TO_MICROTUBULE_ORGANIZING_CENTER	0.0833333	0.401435	1
GOBP_CELL_CYCLE_PHASE_TRANSITION	0.0181818	0.516533	1		HP_ABNORMAL_DRINKING_BEHAVIOR	0.159655	1	1		HP_ANOSMIA	0.273128	1	1		GOMF_DNA_HELICASE_ACTIVITY	0.0833333	0.430064	1
HP_APLASIA_HYPOPLASIA_OF_THE_VAGINA	0.0182768	0.173067	1		HP_ABNORMAL_GLOMERULAR_FILTRATION_RATE	0.159812	0.878442	1		GOBP_MODULATION_BY_HOST_OF_VIRAL_GENOME_REPLICATION	0.274411	1	1		GOBP_METANEPHRIC_EPITHELIUM_DEVELOPMENT	0.0840336	0.237586	1
GOBP_PEPTIDYL_ASPARAGINE_MODIFICATION	0.0183246	0.186982	1		HP_LIMB_PAIN	0.160507	1	1		HP_REDUCED_VITAL_CAPACITY	0.274725	1	1		HP_HYDROCELE_TESTIS	0.0841121	0.226974	1
GOBP_NEURAL_NUCLEUS_DEVELOPMENT	0.0183486	0.247021	1		HP_ABNORMALITY_OF_LIPOPROTEIN_CHOLESTEROL_CONCENTRATION	0.160507	1	1		GOMF_SODIUM_INDEPENDENT_ORGANIC_ANION_TRANSMEMBRANE_TRANSPORTER_ACTIVITY	0.274744	1	1		GOBP_EPIDERMIS_MORPHOGENESIS	0.0842105	0.26899	1
GOBP_ORGANELLE_LOCALIZATION	0.0183486	0.472021	1		GOBP_POSITIVE_REGULATION_OF_CATION_CHANNEL_ACTIVITY	0.160896	1	1		HP_SUPERNUMERARY_BONES_OF_THE_AXIAL_SKELETON	0.275641	1	1		GOMF_SUMO_BINDING	0.0843373	0.228186	1
GOMF_INTRAMOLECULAR_OXIDOREDUCTASE_ACTIVITY_TRANSPOSING_C_C_BONDS	0.0184211	0.156138	1		GOBP_PEPTIDYL_ARGININE_METHYLATION	0.160906	0.935347	1		HP_ANTINEUTROPHIL_ANTIBODY_POSITIVITY	0.275753	1	1		HP_PORENCEPHALIC_CYST	0.0847458	0.232719	1
GOBP_EAR_MORPHOGENESIS	0.0185185	0.321887	1		GOBP_DNA_METHYLATION_OR_DEMETHYLATION	0.161389	1	1		GOBP_CEREBELLAR_PURKINJE_CELL_LAYER_MORPHOGENESIS	0.27645	1	1		GOBP_REGULATION_OF_PHOSPHOLIPASE_C_ACTIVITY	0.0847458	0.324884	1
GOBP_PROTEIN_MODIFICATION_BY_SMALL_PROTEIN_CONJUGATION_OR_REMOVAL	0.0185185	0.477926	1		GOMF_TRANSFERASE_ACTIVITY_TRANSFERRING_NITROGENOUS_GROUPS	0.161765	0.938761	1		GOBP_NEGATIVE_REGULATION_OF_STEROL_TRANSPORT	0.276562	1	1		GOBP_T_CELL_SELECTION	0.0847458	0.352035	1
GOBP_REGULATION_OF_ION_TRANSPORT	0.0185185	0.541257	1		GOBP_IMPORT_INTO_CELL	0.162	1	1		GOBP_REGULATION_OF_PHOSPHATIDYLINOSITOL_3_KINASE_SIGNALING	0.277008	1	1		GOBP_HEMATOPOIETIC_STEM_CELL_PROLIFERATION	0.0851064	0.283705	1
GOCC_LUMENAL_SIDE_OF_ENDOPLASMIC_RETICULUM_MEMBRANE	0.0185676	0.19751	1		GOMF_MONOCARBOXYLIC_ACID_BINDING	0.162051	1	1		HP_YELLOW_WHITE_LESIONS_OF_THE_MACULA	0.277027	1	1		GOBP_REGULATION_OF_DENDRITIC_SPINE_DEVELOPMENT	0.0851064	0.367786	1
GOMF_CARBOXYLIC_ACID_BINDING	0.0186047	0.26081	1		GOBP_G_PROTEIN_COUPLED_ACETYLCHOLINE_RECEPTOR_SIGNALING_PATHWAY	0.162065	0.911038	1		GOBP_MUSCLE_CELL_DEVELOPMENT	0.27729	1	1		GOBP_REGULATION_OF_ACTIN_FILAMENT_BASED_MOVEMENT	0.0857143	0.293296	1
GOBP_TRIGLYCERIDE_METABOLIC_PROCESS	0.0186567	0.257395	1		GOBP_SODIUM_ION_IMPORT_ACROSS_PLASMA_MEMBRANE	0.162602	0.954403	1		HP_ABNORMAL_MEGAKARYOCYTE_MORPHOLOGY	0.277409	1	1		GOBP_PROXIMAL_DISTAL_PATTERN_FORMATION	0.0860215	0.31382	1
GOBP_MEMBRANE_INVAGINATION	0.018797	0.345905	1		GOMF_ISOPRENOID_BINDING	0.163136	1	1		GOMF_CHEMOREPELLENT_ACTIVITY	0.277778	1	1		HP_DECREASED_ACTIVITY_OF_MITOCHONDRIAL_COMPLEX_I	0.0869565	0.34862	1
GOBP_NUCLEOLAR_LARGE_RRNA_TRANSCRIPTION_BY_RNA_POLYMERASE_I	0.0188172	0.184286	1		HP_CHORIORETINAL_ATROPHY	0.163577	0.974159	1		HP_TARSAL_SYNOSTOSIS	0.2784	1	1		HP_TRUNCAL_OBESITY	0.0869565	0.361204	1
GOBP_SPINDLE_ASSEMBLY	0.0188679	0.275823	1		GOBP_RETINOL_METABOLIC_PROCESS	0.163694	1	1		HP_PULMONARY_EMBOLISM	0.27918	1	1		GOBP_CHONDROITIN_SULFATE_BIOSYNTHETIC_PROCESS	0.0872093	0.300536	1
GOMF_MONOOXYGENASE_ACTIVITY	0.0190114	0.264723	1		HP_ABNORMAL_BRONCHUS_PHYSIOLOGY	0.163991	0.944768	1		GOBP_NEGATIVE_REGULATION_OF_MAP_KINASE_ACTIVITY	0.279346	1	1		HP_EPENDYMOMA	0.0875	0.299359	1
HP_HYPOPLASIA_OF_THE_VAGINA	0.0190217	0.201443	1		GOBP_INORGANIC_ION_TRANSMEMBRANE_TRANSPORT	0.164	1	1		GOMF_CYCLIC_NUCLEOTIDE_PHOSPHODIESTERASE_ACTIVITY	0.279553	1	1		HP_MACROGYRIA	0.0875912	0.264435	1
GOBP_POSITIVE_REGULATION_OF_PROTEIN_CATABOLIC_PROCESS	0.0190476	0.359799	1		GOBP_REGULATION_OF_BILE_ACID_METABOLIC_PROCESS	0.164887	0.893648	1		GOBP_FC_EPSILON_RECEPTOR_SIGNALING_PATHWAY	0.280186	1	1		HP_ABSENT_FACIAL_HAIR	0.0882353	0.294478	1
HP_GONADAL_DYSGENESIS	0.0190736	0.219525	1		HP_SKIN_PLAQUE	0.165038	1	1		HP_BRONCHOMALACIA	0.280374	1	1		GOBP_COLLAGEN_FIBRIL_ORGANIZATION	0.0882353	0.34428	1
GOBP_AMINO_ACID_ACTIVATION	0.0191257	0.194313	1		HP_PHOTOPHOBIA	0.166	1	1		GOBP_LEUKOCYTE_ADHESION_TO_VASCULAR_ENDOTHELIAL_CELL	0.280415	1	1		GOMF_PROTEIN_ADP_RIBOSYLASE_ACTIVITY	0.0884354	0.255296	1
GOBP_REGULATION_OF_MITOTIC_NUCLEAR_DIVISION	0.0191571	0.265275	1		GOMF_OMEGA_PEPTIDASE_ACTIVITY	0.166498	1	1		HP_VASCULAR_TORTUOSITY	0.280449	1	1		HP_SUPERNUMERARY_NIPPLE	0.0886076	0.360735	1
HP_ABNORMAL_SEX_DETERMINATION	0.0191781	0.160606	1		HP_VENOUS_THROMBOSIS	0.166667	1	1		HP_POOR_SUCK	0.280605	1	1		GOCC_PRERIBOSOME_LARGE_SUBUNIT_PRECURSOR	0.0887097	0.278572	1
GOCC_U2_TYPE_CATALYTIC_STEP_2_SPLICEOSOME	0.0191781	0.204826	1		GOBP_DEVELOPMENTAL_PROCESS_INVOLVED_IN_REPRODUCTION	0.167	1	1		GOBP_EXPORT_ACROSS_PLASMA_MEMBRANE	0.281203	1	1		GOBP_REGULATION_OF_MITOCHONDRIAL_GENE_EXPRESSION	0.0891089	0.294083	1
HP_DEVELOPMENTAL_GLAUCOMA	0.0192308	0.234109	1		GOBP_DOPAMINE_TRANSPORT	0.167708	1	1		GOBP_REGULATION_OF_MAST_CELL_ACTIVATION	0.283073	1	1		HP_CEREBRAL_HYPOPLASIA	0.0895522	0.376963	1
GOBP_HISTONE_MRNA_METABOLIC_PROCESS	0.019337	0.188022	1		HP_CHILLS	0.168421	0.914057	1		HP_NEUROINFLAMMATION	0.2832	1	1		HP_LONG_HALLUX	0.0898204	0.217899	1
GOCC_ANAPHASE_PROMOTING_COMPLEX	0.019337	0.201348	1		HP_ABNORMAL_CIRCULATING_NUCLEOBASE_CONCENTRATION	0.168662	1	1		HP_ABNORMAL_CRY	0.283742	1	1		GOBP_NEGATIVE_REGULATION_OF_PEPTIDYL_SERINE_PHOSPHORYLATION	0.09	0.327179	1
GOBP_CELLULAR_OXIDANT_DETOXIFICATION	0.0194175	0.293149	1		GOBP_REGULATION_OF_EXCRETION	0.16916	0.950552	1		GOBP_CARDIAC_NEURAL_CREST_CELL_DIFFERENTIATION_INVOLVED_IN_HEART_DEVELOPMENT	0.283892	1	1		HP_SAGITTAL_CRANIOSYNOSTOSIS	0.0903955	0.25574	1
GOMF_DEOXYRIBONUCLEASE_ACTIVITY	0.0194805	0.179938	1		GOBP_SENSORY_PERCEPTION_OF_MECHANICAL_STIMULUS	0.169169	1	1		GOBP_PHOSPHATIDYLINOSITOL_DEPHOSPHORYLATION	0.283912	1	1		HP_FACIAL_HEMANGIOMA	0.0909091	0.236446	1
GOBP_MALE_GAMETE_GENERATION	0.0196078	0.43195	1		HP_RECURRENT_MYCOBACTERIAL_INFECTIONS	0.169831	1	1		HP_DIFFICULTY_RUNNING	0.284839	1	1		GOMF_MICROTUBULE_PLUS_END_BINDING	0.0909091	0.241288	1
GOCC_ENDORIBONUCLEASE_COMPLEX	0.0197183	0.198666	1		GOBP_ENDOSOME_TO_LYSOSOME_TRANSPORT	0.169948	1	1		GOBP_REGULATION_OF_PROTEIN_GLYCOSYLATION	0.285	1	1		GOBP_CARDIAC_CELL_DEVELOPMENT	0.0909091	0.344049	1
HP_VASCULAR_CALCIFICATION	0.01983	0.200966	1		GOBP_NEGATIVE_REGULATION_OF_T_CELL_DIFFERENTIATION	0.170053	1	1		GOBP_POSITIVE_REGULATION_OF_NITRIC_OXIDE_SYNTHASE_BIOSYNTHETIC_PROCESS	0.285714	1	1		GOBP_REGULATION_OF_NUCLEOCYTOPLASMIC_TRANSPORT	0.0909091	0.367876	1
GOBP_REGULATION_OF_MITOCHONDRIAL_MEMBRANE_PERMEABILITY_INVOLVED_IN_APOPTOTIC_PROCESS	0.01983	0.234845	1		GOBP_PROTEIN_KINASE_C_ACTIVATING_G_PROTEIN_COUPLED_RECEPTOR_SIGNALING_PATHWAY	0.170455	0.938385	1		HP_ABNORMAL_RENAL_COLLECTING_SYSTEM_MORPHOLOGY	0.28594	1	1		HP_ABNORMAL_ILIAC_WING_MORPHOLOGY	0.0909091	0.403096	1
GOBP_INORGANIC_ANION_TRANSPORT	0.0198413	0.321914	1		GOBP_ENDOTHELIAL_CELL_APOPTOTIC_PROCESS	0.170656	1	1		GOBP_NEGATIVE_REGULATION_OF_ERK1_AND_ERK2_CASCADE	0.286131	1	1		HP_APLASIA_HYPOPLASIA_OF_THE_RADIUS	0.0909091	0.41927	1
GOBP_REGULATION_OF_CHROMATIN_ASSEMBLY_OR_DISASSEMBLY	0.0198864	0.245159	1		GOCC_PLASMA_MEMBRANE_PROTEIN_COMPLEX	0.171	1	1		GOBP_SINGLE_FERTILIZATION	0.287417	1	1		GOBP_CARDIAC_SEPTUM_MORPHOGENESIS	0.0909091	0.427426	1
HP_PREMATURE_CORONARY_ARTERY_ATHEROSCLEROSIS	0.0199501	0.184843	1		GOBP_POSITIVE_REGULATION_OF_MEMBRANE_POTENTIAL	0.17125	0.908037	1		GOBP_LONG_TERM_MEMORY	0.287671	1	1		GOMF_SIGNALING_ADAPTOR_ACTIVITY	0.0909091	0.449788	1
GOBP_POSITIVE_REGULATION_OF_CELLULAR_PROTEIN_CATABOLIC_PROCESS	0.02	0.339797	1		HP_MENORRHAGIA	0.171301	1	1		HP_SELECTIVE_TOOTH_AGENESIS	0.288162	1	1		GOBP_ARTERY_DEVELOPMENT	0.0909091	0.4645	1
GOBP_DNA_BIOSYNTHETIC_PROCESS	0.02	0.384255	1		GOBP_MEMBRANE_LIPID_CATABOLIC_PROCESS	0.171367	1	1		GOBP_COLLAGEN_METABOLIC_PROCESS	0.288352	1	1		GOBP_POSITIVE_REGULATION_OF_CARDIOCYTE_DIFFERENTIATION	0.0915033	0.216203	1
HP_SECONDARY_MICROCEPHALY	0.0200803	0.322132	1		HP_TOE_WALKING	0.171518	1	1		GOBP_CATECHOLAMINE_UPTAKE	0.288961	1	1		GOBP_CELLULAR_RESPONSE_TO_GONADOTROPIN_STIMULUS	0.0915033	0.264068	1
GOBP_DNA_REPLICATION_CHECKPOINT_SIGNALING	0.0201005	0.200855	1		GOBP_NEUROTRANSMITTER_TRANSPORT	0.172172	1	1		HP_ABNORMAL_GERM_CELL_MORPHOLOGY	0.289308	1	1		HP_CORNEAL_NEOVASCULARIZATION	0.0916031	0.263102	1
GOBP_CELLULAR_RESPONSE_TO_BIOTIC_STIMULUS	0.0201005	0.34574	1		GOBP_CELLULAR_RESPONSE_TO_MOLECULE_OF_BACTERIAL_ORIGIN	0.172172	1	1		GOCC_COLLAGEN_CONTAINING_EXTRACELLULAR_MATRIX	0.289687	1	1		GOMF_R_SMAD_BINDING	0.0916667	0.288536	1
HP_VOMITING	0.0201005	0.370698	1		GOCC_BLOOD_MICROPARTICLE	0.172518	1	1		HP_TORSADE_DE_POINTES	0.289922	1	1		GOBP_HISTONE_MONOUBIQUITINATION	0.0918367	0.334661	1
GOBP_MRNA_CLEAVAGE	0.0201511	0.187753	1		GOMF_CYCLIC_NUCLEOTIDE_BINDING	0.172826	1	1		HP_REDUCED_SYSTOLIC_FUNCTION	0.291946	1	1		GOBP_POSITIVE_REGULATION_OF_HISTONE_ACETYLATION	0.091954	0.298485	1
HP_HYPERINSULINEMIC_HYPOGLYCEMIA	0.0202532	0.22088	1		HP_RENAL_FIBROSIS	0.173077	0.944698	1		GOMF_HORMONE_ACTIVITY	0.29239	1	1		GOBP_BONE_GROWTH	0.091954	0.338804	1
GOCC_SUPRAMOLECULAR_POLYMER	0.0204082	0.510292	1		HP_WHEEZING	0.173137	1	1		HP_EEG_WITH_SPIKE_WAVE_COMPLEXES	0.293495	1	1		GOBP_CYCLIC_NUCLEOTIDE_METABOLIC_PROCESS	0.0921053	0.390055	1
GOBP_RESPONSE_TO_IRON_ION	0.0204604	0.199538	1		GOBP_MECHANORECEPTOR_DIFFERENTIATION	0.173278	1	1		HP_ATYPICAL_ABSENCE_SEIZURE	0.293624	1	1		HP_LOWER_LIMB_HYPERTONIA	0.0927835	0.264155	1
GOBP_REGULATION_OF_MAMMARY_GLAND_EPITHELIAL_CELL_PROLIFERATION	0.0205128	0.187212	1		HP_ABNORMAL_T_WAVE	0.173865	1	1		HP_ABNORMALITY_OF_HAIR_GROWTH	0.294586	1	1		HP_ABNORMAL_LARGE_INTESTINE_PHYSIOLOGY	0.0930233	0.321925	1
HP_RETINAL_DYSPLASIA	0.0205656	0.2004	1		GOBP_FOREBRAIN_REGIONALIZATION	0.173913	0.948523	1		GOBP_BRANCHING_INVOLVED_IN_SALIVARY_GLAND_MORPHOGENESIS	0.294788	1	1		GOBP_POSITIVE_REGULATION_OF_FOCAL_ADHESION_ASSEMBLY	0.0932203	0.275404	1
GOBP_IRON_SULFUR_CLUSTER_ASSEMBLY	0.0206186	0.216421	1		GOBP_ALANINE_TRANSPORT	0.17407	0.964647	1		GOBP_REGULATION_OF_NEUROTRANSMITTER_TRANSPORT	0.295224	1	1		HP_ABNORMALITY_OF_THE_THENAR_EMINENCE	0.09375	0.26874	1
GOMF_NAD_BINDING	0.0208955	0.17366	1		GOBP_POSITIVE_REGULATION_OF_TISSUE_REMODELING	0.174334	0.940808	1		GOBP_ASYMMETRIC_CELL_DIVISION	0.295238	1	1		GOBP_REGULATION_OF_ATP_DEPENDENT_ACTIVITY	0.09375	0.343358	1
GOBP_NEUTRAL_LIPID_METABOLIC_PROCESS	0.0209205	0.278407	1		GOBP_REGULATION_OF_REPRODUCTIVE_PROCESS	0.174349	1	1		HP_PROGRESSIVE_NIGHT_BLINDNESS	0.295652	1	1		GOBP_REGULATION_OF_PROTEIN_DEACETYLATION	0.09375	0.382186	1
GOMF_PROTEIN_FOLDING_CHAPERONE	0.0209581	0.229719	1		GOBP_REGULATION_OF_EXIT_FROM_MITOSIS	0.17485	0.966012	1		HP_ABNORMAL_HYPOTHALAMUS_PHYSIOLOGY	0.295691	1	1		GOBP_RIBOSOMAL_SMALL_SUBUNIT_BIOGENESIS	0.09375	0.391901	1
GOCC_ROUGH_ENDOPLASMIC_RETICULUM_MEMBRANE	0.0209974	0.198198	1		GOBP_POSITIVE_REGULATION_OF_ANION_TRANSPORT	0.174921	1	1		GOBP_ENDOTHELIAL_CELL_CHEMOTAXIS	0.296063	1	1		HP_OPEN_BITE	0.09375	0.459566	1
GOMF_INHIBITORY_EXTRACELLULAR_LIGAND_GATED_ION_CHANNEL_ACTIVITY	0.0209974	0.200898	1		HP_PROLONGED_QTC_INTERVAL	0.175281	0.963191	1		HP_KERATOCONJUNCTIVITIS	0.29822	1	1		GOBP_POSITIVE_REGULATION_OF_NEUROTRANSMITTER_TRANSPORT	0.0942029	0.261775	1
GOBP_BLASTOCYST_FORMATION	0.021021	0.24747	1		GOBP_GLUTAMATE_SECRETION	0.175317	1	1		GOBP_GENITALIA_DEVELOPMENT	0.298762	1	1		HP_ABNORMAL_SERUM_INTERFERON_LEVEL	0.0942029	0.286686	1
GOCC_CHLORIDE_CHANNEL_COMPLEX	0.021148	0.220394	1		GOMF_STRUCTURAL_CONSTITUENT_OF_EYE_LENS	0.176808	0.937241	1		HP_ABNORMAL_INSULIN_LEVEL	0.299595	1	1		HP_DELAYED_CLOSURE_OF_THE_ANTERIOR_FONTANELLE	0.0943396	0.28696	1
GOBP_BLASTODERM_SEGMENTATION	0.0212202	0.160541	1		GOBP_PROTEIN_LOCALIZATION_TO_VACUOLE	0.177453	1	1		HP_ABNORMALITY_OF_THE_NASAL_CAVITY	0.3	1	1		HP_INTESTINAL_PSEUDO_OBSTRUCTION	0.0947368	0.303901	1
GOMF_MACROMOLECULE_TRANSMEMBRANE_TRANSPORTER_ACTIVITY	0.0212202	0.201139	1		HP_METABOLIC_ALKALOSIS	0.177647	1	1		HP_NASOLACRIMAL_DUCT_OBSTRUCTION	0.301587	1	1		GOBP_MAMMARY_GLAND_EPITHELIAL_CELL_PROLIFERATION	0.0947368	0.312851	1
GOBP_PENTOSE_PHOSPHATE_SHUNT	0.0212766	0.178457	1		HP_ABNORMAL_SPERM_TAIL_MORPHOLOGY	0.177986	1	1		GOBP_REGULATION_OF_MORPHOGENESIS_OF_A_BRANCHING_STRUCTURE	0.302256	1	1		HP_DISTAL_UPPER_LIMB_MUSCLE_WEAKNESS	0.0952381	0.297788	1
GOBP_PYRIMIDINE_NUCLEOTIDE_METABOLIC_PROCESS	0.0212766	0.247991	1		GOBP_CEREBELLAR_PURKINJE_CELL_LAYER_MORPHOGENESIS	0.178099	0.957912	1		GOBP_MAINTENANCE_OF_BLOOD_BRAIN_BARRIER	0.303266	1	1		GOBP_NEGATIVE_REGULATION_OF_OSTEOBLAST_DIFFERENTIATION	0.0952381	0.361606	1
GOBP_EMBRYONIC_MORPHOGENESIS	0.0212766	0.558061	1		HP_ABNORMAL_MEAN_CORPUSCULAR_HEMOGLOBIN_CONCENTRATION	0.178276	0.984024	1		HP_FATIGABLE_WEAKNESS_OF_SKELETAL_MUSCLES	0.303817	1	1		GOBP_AORTA_DEVELOPMENT	0.0952381	0.427758	1
GOBP_REGULATION_OF_HISTONE_H3_K4_METHYLATION	0.0213904	0.219507	1		GOBP_C_TERMINAL_PROTEIN_AMINO_ACID_MODIFICATION	0.178439	0.936285	1		HP_HYPERCOAGULABILITY	0.305195	1	1		HP_ABNORMAL_PLACENTAL_SIZE	0.0967742	0.192963	1
GOBP_MRNA_3_END_PROCESSING	0.0214067	0.277692	1		GOMF_C4_DICARBOXYLATE_TRANSMEMBRANE_TRANSPORTER_ACTIVITY	0.178484	0.987243	1		HP_PELVIC_GIRDLE_MUSCLE_WEAKNESS	0.307317	1	1		GOBP_CORONARY_VASCULATURE_MORPHOGENESIS	0.0970149	0.230763	1
GOCC_MHC_PROTEIN_COMPLEX	0.0215054	0.198682	1		GOBP_RESPONSE_TO_INTERLEUKIN_6	0.178533	1	1		GOMF_NEUROPEPTIDE_RECEPTOR_BINDING	0.307449	1	1		GOBP_NEGATIVE_REGULATION_OF_DEFENSE_RESPONSE_TO_VIRUS	0.0970149	0.318877	1
GOBP_NEGATIVE_REGULATION_OF_VIRAL_GENOME_REPLICATION	0.0215385	0.221638	1		GOBP_HEPATOCYTE_DIFFERENTIATION	0.178703	0.938472	1		HP_ABNORMAL_SPERM_TAIL_MORPHOLOGY	0.308065	1	1		GOBP_REGULATION_OF_FATTY_ACID_OXIDATION	0.0970874	0.340513	1
GOBP_RIBOSOME_ASSEMBLY	0.0216049	0.198171	1		GOBP_BILE_ACID_BIOSYNTHETIC_PROCESS	0.179039	1	1		HP_VISUAL_HALLUCINATIONS	0.308426	1	1		GOBP_3_UTR_MEDIATED_MRNA_DESTABILIZATION	0.097561	0.263382	1
GOMF_HYDROLASE_ACTIVITY_ACTING_ON_CARBON_NITROGEN_BUT_NOT_PEPTIDE_BONDS_IN_LINEAR_AMIDES	0.0216049	0.249303	1		GOCC_GERM_CELL_NUCLEUS	0.179278	0.949751	1		GOBP_LENS_DEVELOPMENT_IN_CAMERA_TYPE_EYE	0.308465	1	1		GOBP_SEGMENT_SPECIFICATION	0.0977012	0.263395	1
GOBP_REGULATION_OF_TRANSCRIPTION_BY_RNA_POLYMERASE_I	0.0216216	0.184373	1		HP_ABNORMAL_C_PEPTIDE_LEVEL	0.180365	1	1		HP_ABNORMAL_CARDIAC_EXERCISE_STRESS_TEST	0.308581	1	1		GOBP_RESPIRATORY_CHAIN_COMPLEX_IV_ASSEMBLY	0.0978261	0.300484	1
GOBP_CHROMATIN_ASSEMBLY_OR_DISASSEMBLY	0.021645	0.329447	1		GOBP_CDC42_PROTEIN_SIGNAL_TRANSDUCTION	0.18047	0.936691	1		HP_FOOT_DORSIFLEXOR_WEAKNESS	0.308588	1	1		GOBP_NEGATIVE_REGULATION_OF_STRIATED_MUSCLE_CELL_APOPTOTIC_PROCESS	0.0980392	0.295191	1
HP_SIMPLIFIED_GYRAL_PATTERN	0.0216718	0.253543	1		HP_ALKALOSIS	0.180921	1	1		GOBP_REGULATION_OF_BLOOD_CIRCULATION	0.309434	1	1		HP_ABNORMAL_ANTERIOR_CHAMBER_MORPHOLOGY	0.0980392	0.354547	1
GOBP_ENDOCRINE_HORMONE_SECRETION	0.0217391	0.215981	1		GOMF_LIPOPROTEIN_PARTICLE_RECEPTOR_BINDING	0.181617	1	1		HP_ABNORMAL_MEAN_CORPUSCULAR_HEMOGLOBIN_CONCENTRATION	0.309484	1	1		HP_FATIGABLE_WEAKNESS_OF_SKELETAL_MUSCLES	0.0987654	0.356262	1
GOBP_METAPHASE_ANAPHASE_TRANSITION_OF_CELL_CYCLE	0.0217391	0.267062	1		GOBP_RESPONSE_TO_PH	0.181722	1	1		GOBP_NEGATIVE_REGULATION_OF_OSTEOBLAST_DIFFERENTIATION	0.30963	1	1		HP_ORTHOPNEA	0.1	0.30652	1
HP_ACCESSORY_SPLEEN	0.0218579	0.200044	1		GOCC_PARALLEL_FIBER_TO_PURKINJE_CELL_SYNAPSE	0.182927	0.98219	1		GOBP_DEVELOPMENTAL_GROWTH_INVOLVED_IN_MORPHOGENESIS	0.309645	1	1		GOBP_SARCOMERE_ORGANIZATION	0.1	0.311457	1
GOCC_U2_TYPE_SPLICEOSOMAL_COMPLEX	0.0218978	0.256759	1		GOBP_PROTEIN_PEPTIDYL_PROLYL_ISOMERIZATION	0.183315	1	1		GOBP_HINDBRAIN_MORPHOGENESIS	0.309774	1	1		GOBP_CELLULAR_RESPONSE_TO_HYDROGEN_PEROXIDE	0.1	0.374333	1
HP_ABNORMAL_CIRCULATING_ASPARTATE_FAMILY_AMINO_ACID_CONCENTRATION	0.0219178	0.216259	1		GOBP_POTASSIUM_ION_IMPORT_ACROSS_PLASMA_MEMBRANE	0.183716	1	1		GOBP_POSITIVE_REGULATION_OF_STRESS_FIBER_ASSEMBLY	0.31003	1	1		GOBP_REGULATION_OF_HEMATOPOIETIC_STEM_CELL_DIFFERENTIATION	0.100629	0.282479	1
HP_ABNORMALITY_OF_CHROMOSOME_STABILITY	0.0219178	0.247576	1		HP_AMYLOIDOSIS	0.184615	1	1		GOBP_CELL_CELL_ADHESION_MEDIATED_BY_INTEGRIN	0.311355	1	1		GOBP_PERK_MEDIATED_UNFOLDED_PROTEIN_RESPONSE	0.100671	0.290139	1
HP_RHABDOMYOSARCOMA	0.0220386	0.159847	1		HP_JOINT_HEMORRHAGE	0.184923	0.986119	1		HP_DIFFICULTY_CLIMBING_STAIRS	0.311475	1	1		GOCC_AGGRESOME	0.101124	0.306375	1
HP_SPASTIC_TETRAPARESIS	0.022082	0.234487	1		GOCC_APICAL_PART_OF_CELL	0.185	1	1		HP_EUNUCHOID_HABITUS	0.312013	1	1		HP_PROMINENT_SUPERFICIAL_BLOOD_VESSELS	0.101695	0.349487	1
GOCC_PROTON_TRANSPORTING_V_TYPE_ATPASE_COMPLEX	0.0220994	0.216658	1		HP_ABNORMAL_MEGAKARYOCYTE_MORPHOLOGY	0.18536	0.981038	1		GOBP_NOREPINEPHRINE_TRANSPORT	0.312013	1	1		HP_ABNORMALITY_OF_DNA_REPAIR	0.101911	0.304229	1
HP_ABNORMAL_CIRCULATING_CARBOXYLIC_ACID_CONCENTRATION	0.0220994	0.347361	1		GOBP_OLIGOSACCHARIDE_BIOSYNTHETIC_PROCESS	0.185682	1	1		HP_ABNORMAL_CIRCULATING_CREATININE_CONCENTRATION	0.312013	1	1		GOBP_REGULATION_OF_GOLGI_ORGANIZATION	0.101911	0.306793	1
GOBP_PROTEIN_COMPLEX_OLIGOMERIZATION	0.0221239	0.353001	1		GOBP_PROGESTERONE_METABOLIC_PROCESS	0.187042	0.970876	1		GOMF_WW_DOMAIN_BINDING	0.312893	1	1		GOBP_MITOTIC_METAPHASE_PLATE_CONGRESSION	0.102041	0.398319	1
GOMF_NADPH_BINDING	0.0221675	0.198386	1		GOBP_PROTEIN_HOMOOLIGOMERIZATION	0.187187	1	1		HP_ABNORMAL_AUTONOMIC_NERVOUS_SYSTEM_PHYSIOLOGY	0.313287	1	1		GOBP_RNA_POLYADENYLATION	0.102564	0.394384	1
GOBP_MATURATION_OF_5_8S_RRNA_FROM_TRICISTRONIC_RRNA_TRANSCRIPT_SSU_RRNA_5_8S_RRNA_LSU_RRNA	0.0222222	0.17622	1		HP_REDUCED_CIRCULATING_PROLACTIN_CONCENTRATION	0.1875	1	1		GOBP_INTRACILIARY_TRANSPORT	0.313665	1	1		GOMF_LIGASE_ACTIVITY_FORMING_CARBON_OXYGEN_BONDS	0.102941	0.328206	1
GOBP_CENTRAL_NERVOUS_SYSTEM_NEURON_DIFFERENTIATION	0.0222222	0.332664	1		GOBP_RESPONSE_TO_CADMIUM_ION	0.187629	1	1		HP_MENORRHAGIA	0.313846	1	1		GOBP_CELL_PROLIFERATION_INVOLVED_IN_KIDNEY_DEVELOPMENT	0.103175	0.323039	1
GOBP_ORGANIC_ACID_TRANSPORT	0.0222222	0.471497	1		GOBP_GRANULOCYTE_MACROPHAGE_COLONY_STIMULATING_FACTOR_PRODUCTION	0.188612	1	1		HP_ABNORMAL_MORPHOLOGY_OF_THE_ABDOMINAL_MUSCULATURE	0.314074	1	1		GOBP_REGULATION_OF_MESENCHYMAL_CELL_PROLIFERATION	0.103448	0.336461	1
GOCC_CELL_CORTEX_REGION	0.022409	0.235921	1		GOBP_AROMATIC_AMINO_ACID_FAMILY_METABOLIC_PROCESS	0.189011	1	1		GOBP_NEGATIVE_REGULATION_OF_CYTOKINE_PRODUCTION_INVOLVED_IN_INFLAMMATORY_RESPONSE	0.316188	1	1		HP_DEVELOPMENTAL_GLAUCOMA	0.103448	0.345674	1
GOBP_REGULATION_OF_DNA_RECOMBINATION	0.0224719	0.329701	1		HP_PAPILLARY_THYROID_CARCINOMA	0.190045	1	1		GOBP_POSITIVE_REGULATION_OF_WNT_SIGNALING_PATHWAY	0.317241	1	1		GOBP_PLATELET_MORPHOGENESIS	0.104	0.314009	1
HP_HYPERAMMONEMIA	0.0225806	0.249076	1		HP_ABNORMAL_RESPIRATORY_MOTILE_CILIUM_MORPHOLOGY	0.190299	0.983747	1		GOBP_ACTIN_FILAMENT_BASED_MOVEMENT	0.317694	1	1		GOBP_OVULATION	0.104478	0.307467	1
GOBP_TETRAPYRROLE_METABOLIC_PROCESS	0.0226537	0.256483	1		HP_BONE_SPICULE_PIGMENTATION_OF_THE_RETINA	0.190476	1	1		GOBP_CHONDROITIN_SULFATE_PROTEOGLYCAN_METABOLIC_PROCESS	0.317771	1	1		HP_THORACIC_KYPHOSCOLIOSIS	0.104839	0.298266	1
GOMF_ENDONUCLEASE_ACTIVITY_ACTIVE_WITH_EITHER_RIBO_OR_DEOXYRIBONUCLEIC_ACIDS_AND_PRODUCING_5_PHOSPHOMONOESTERS	0.0227273	0.189182	1		GOBP_RESPONSE_TO_CORTICOSTERONE	0.190533	0.985214	1		GOMF_NEUROPEPTIDE_RECEPTOR_ACTIVITY	0.318323	1	1		GOCC_CATION_TRANSPORTING_ATPASE_COMPLEX	0.105263	0.248953	1
GOMF_COMPLEMENT_BINDING	0.0227273	0.194117	1		GOBP_STEROID_BIOSYNTHETIC_PROCESS	0.190572	1	1		HP_SOLITARY_MEDIAN_MAXILLARY_CENTRAL_INCISOR	0.31962	1	1		HP_MEGALOCORNEA	0.105263	0.423149	1
GOBP_RIBOSOMAL_LARGE_SUBUNIT_ASSEMBLY	0.0228571	0.220324	1		HP_ABNORMALITY_OF_FUNDUS_PIGMENTATION	0.190628	1	1		GOBP_CELLULAR_RESPONSE_TO_CALCIUM_ION	0.319889	1	1		HP_ABNORMALITY_OF_THE_ALVEOLAR_RIDGES	0.106061	0.33889	1
GOCC_INTERCELLULAR_BRIDGE	0.0231788	0.237749	1		GOBP_ONE_CARBON_METABOLIC_PROCESS	0.191145	1	1		GOMF_RETINOID_X_RECEPTOR_BINDING	0.320064	1	1		HP_JOINT_SUBLUXATION	0.106195	0.31174	1
GOMF_SIGNALING_RECEPTOR_REGULATOR_ACTIVITY	0.0232558	0.462227	1		GOMF_LIPASE_ACTIVATOR_ACTIVITY	0.191667	0.972021	1		HP_PATCHY_HYPOPIGMENTATION_OF_HAIR	0.320755	1	1		GOBP_REGULATION_OF_VACUOLE_ORGANIZATION	0.106383	0.349376	1
HP_SYNOSTOSIS_INVOLVING_BONES_OF_THE_HAND	0.0233236	0.239038	1		GOMF_RNA_CAP_BINDING	0.19213	1	1		HP_PROLONGED_QTC_INTERVAL	0.3216	1	1		HP_DUPLICATED_COLLECTING_SYSTEM	0.106667	0.275599	1
GOBP_PROTEIN_HOMOTETRAMERIZATION	0.0234604	0.267004	1		HP_EMG_IMPAIRED_NEUROMUSCULAR_TRANSMISSION	0.19235	1	1		GOBP_CELL_PROLIFERATION_IN_HINDBRAIN	0.322148	1	1		HP_ABNORMAL_TRICUSPID_VALVE_MORPHOLOGY	0.106667	0.313204	1
GOBP_VITAMIN_TRANSMEMBRANE_TRANSPORT	0.0236842	0.187488	1		HP_RAYNAUD_PHENOMENON	0.192444	0.98634	1		GOBP_REGULATION_OF_B_CELL_RECEPTOR_SIGNALING_PATHWAY	0.322734	1	1		GOBP_PARTURITION	0.106742	0.255877	1
GOBP_NEGATIVE_REGULATION_OF_INTRINSIC_APOPTOTIC_SIGNALING_PATHWAY	0.0238908	0.30369	1		GOMF_PHOSPHATIDYLINOSITOL_3_4_BISPHOSPHATE_BINDING	0.192519	1	1		HP_CONGENITAL_MUSCULAR_DYSTROPHY	0.324013	1	1		HP_LARGE_EARLOBE	0.107143	0.312434	1
GOBP_RETINAL_METABOLIC_PROCESS	0.0241287	0.199465	1		HP_VASCULAR_CALCIFICATION	0.192519	1	1		GOBP_NEUROEPITHELIAL_CELL_DIFFERENTIATION	0.324534	1	1		GOBP_MATURATION_OF_SSU_RRNA	0.107143	0.383159	1
GOBP_CELLULAR_COMPONENT_DISASSEMBLY_INVOLVED_IN_EXECUTION_PHASE_OF_APOPTOSIS	0.0241287	0.223683	1		HP_OBSESSIVE_COMPULSIVE_TRAIT	0.192609	1	1		GOBP_REGULATION_OF_FLAGELLATED_SPERM_MOTILITY	0.324675	1	1		GOBP_POSITIVE_REGULATION_OF_POTASSIUM_ION_TRANSPORT	0.107143	0.403864	1
GOMF_CATALYTIC_ACTIVITY_ACTING_ON_A_GLYCOPROTEIN	0.0241287	0.238646	1		GOBP_REGULATION_OF_ALTERNATIVE_MRNA_SPLICING_VIA_SPLICEOSOME	0.192746	1	1		HP_NON_MOTOR_SEIZURE	0.325098	1	1		GOBP_NEGATIVE_REGULATION_OF_REACTIVE_OXYGEN_SPECIES_BIOSYNTHETIC_PROCESS	0.107595	0.293862	1
GOBP_LIPOPROTEIN_METABOLIC_PROCESS	0.0241935	0.347762	1		GOBP_SEX_DETERMINATION	0.193961	1	1		GOBP_ORGAN_GROWTH	0.325365	1	1		GOBP_MITOCHONDRION_MORPHOGENESIS	0.107595	0.298515	1
GOCC_ER_TO_GOLGI_TRANSPORT_VESICLE_MEMBRANE	0.0243161	0.261144	1		HP_ABNORMAL_QT_INTERVAL	0.193983	1	1		GOBP_BONE_MINERALIZATION	0.325581	1	1		GOBP_VESICLE_MEDIATED_TRANSPORT_BETWEEN_ENDOSOMAL_COMPARTMENTS	0.107692	0.399699	1
GOMF_3_5_EXONUCLEASE_ACTIVITY	0.0243902	0.221052	1		GOBP_ESTROGEN_METABOLIC_PROCESS	0.194415	1	1		GOBP_POSITIVE_REGULATION_OF_FAT_CELL_DIFFERENTIATION	0.325843	1	1		GOBP_IRE1_MEDIATED_UNFOLDED_PROTEIN_RESPONSE	0.108696	0.306146	1
GOMF_OXIDOREDUCTASE_ACTIVITY_ACTING_ON_PAIRED_DONORS_WITH_INCORPORATION_OR_REDUCTION_OF_MOLECULAR_OXYGEN_NAD_P_H_AS_ONE_DONOR_AND_INCORPORATION_OF_ONE_ATOM_OF_OXYGEN	0.0244648	0.248561	1		HP_KETOSIS	0.194589	1	1		GOBP_NEGATIVE_REGULATION_OF_LIPID_TRANSPORT	0.326087	1	1		HP_CONE_SHAPED_EPIPHYSES_OF_THE_PHALANGES_OF_THE_HAND	0.108696	0.306104	1
HP_FAT_MALABSORPTION	0.0245902	0.234902	1		HP_ABNORMALITY_OF_THE_TESTIS_SIZE	0.195	1	1		HP_INVERTED_NIPPLES	0.326121	1	1		HP_CUPPED_EAR	0.108696	0.427775	1
GOBP_BASE_EXCISION_REPAIR	0.0246154	0.237753	1		GOCC_INTRINSIC_COMPONENT_OF_PRESYNAPTIC_MEMBRANE	0.195519	1	1		GOBP_RESPONSE_TO_MAGNESIUM_ION	0.326159	1	1		GOMF_NAD_DEPENDENT_PROTEIN_DEACETYLASE_ACTIVITY	0.109091	0.268835	1
GOBP_POSITIVE_REGULATION_OF_LYMPHOCYTE_MIGRATION	0.0247253	0.235497	1		GOCC_POLE_PLASM	0.195829	1	1		GOBP_PHARYNGEAL_SYSTEM_DEVELOPMENT	0.326829	1	1		GOBP_EMBRYONIC_HINDLIMB_MORPHOGENESIS	0.11	0.289935	1
GOBP_REGULATION_OF_APOPTOTIC_SIGNALING_PATHWAY	0.0248447	0.4513	1		GOBP_RENAL_WATER_HOMEOSTASIS	0.196305	1	1		GOBP_POSITIVE_REGULATION_OF_SODIUM_ION_TRANSPORT	0.327103	1	1		GOBP_CAMP_METABOLIC_PROCESS	0.110236	0.322765	1
GOCC_SAGA_COMPLEX	0.025	0.199522	1		HP_FOLLICULAR_HYPERKERATOSIS	0.197714	1	1		GOBP_CELLULAR_RESPONSE_TO_VITAMIN_D	0.327273	1	1		HP_CENTRAL_OPACIFICATION_OF_THE_CORNEA	0.110345	0.326657	1
GOMF_EXODEOXYRIBONUCLEASE_ACTIVITY	0.0252101	0.194852	1		HP_ABNORMAL_LEVELS_OF_ALPHA_FETOPROTEIN	0.198178	1	1		HP_HYPOPLASTIC_NIPPLES	0.3273	1	1		GOBP_G0_TO_G1_TRANSITION	0.110429	0.27313	1
GOMF_PASSIVE_TRANSMEMBRANE_TRANSPORTER_ACTIVITY	0.0252101	0.461936	1		HP_NEPHROPATHY	0.19818	1	1		HP_STEPPAGE_GAIT	0.327327	1	1		HP_SHOULDER_DISLOCATION	0.110429	0.306607	1
GOBP_APOPTOTIC_SIGNALING_PATHWAY	0.0252101	0.511413	1		HP_HYPOPITUITARISM	0.198198	1	1		GOBP_REGULATION_OF_CARDIAC_MUSCLE_CELL_PROLIFERATION	0.327504	1	1		HP_ABNORMAL_NUMBER_OF_PERMANENT_TEETH	0.111111	0.292051	1
GOBP_PROTEIN_LOCALIZATION_TO_CONDENSED_CHROMOSOME	0.0252525	0.201583	1		GOMF_RETINOIC_ACID_BINDING	0.198218	1	1		GOBP_RESPONSE_TO_MECHANICAL_STIMULUS	0.327869	1	1		HP_ADDUCTED_THUMB	0.111111	0.293137	1
GOMF_CHANNEL_INHIBITOR_ACTIVITY	0.0252809	0.198848	1		GOBP_DOPAMINE_METABOLIC_PROCESS	0.198936	1	1		GOMF_ION_GATED_CHANNEL_ACTIVITY	0.328336	1	1		GOBP_ESTABLISHMENT_OF_PROTEIN_LOCALIZATION_TO_MITOCHONDRIAL_MEMBRANE	0.111111	0.319935	1
HP_TRACHEOESOPHAGEAL_FISTULA	0.0253165	0.273513	1		GOBP_REGULATION_OF_CHOLESTEROL_BIOSYNTHETIC_PROCESS	0.199317	1	1		GOBP_COLLAGEN_BIOSYNTHETIC_PROCESS	0.329803	1	1		GOBP_ETHER_METABOLIC_PROCESS	0.111111	0.328225	1
HP_ABNORMAL_URINE_POTASSIUM_CONCENTRATION	0.0253807	0.237542	1		HP_HYPERGLYCEMIA	0.199353	1	1		HP_APHTHOUS_ULCER	0.330275	1	1		HP_ABNORMALITY_OF_THE_5TH_TOE	0.111111	0.360978	1
HP_MUSCLE_ABNORMALITY_RELATED_TO_MITOCHONDRIAL_DYSFUNCTION	0.0253968	0.247874	1		GOBP_ADENYLATE_CYCLASE_ACTIVATING_G_PROTEIN_COUPLED_RECEPTOR_SIGNALING_PATHWAY	0.199399	1	1		GOBP_MEMBRANE_DEPOLARIZATION_DURING_CARDIAC_MUSCLE_CELL_ACTION_POTENTIAL	0.330671	1	1		HP_CONICAL_TOOTH	0.111111	0.365378	1
GOBP_RESPONSE_TO_FUNGUS	0.0253968	0.257107	1		GOBP_CELL_MATURATION	0.2	1	1		HP_TOXEMIA_OF_PREGNANCY	0.330709	1	1		GOMF_RNA_METHYLTRANSFERASE_ACTIVITY	0.111111	0.396612	1
GOBP_FATTY_ACID_HOMEOSTASIS	0.0254453	0.189422	1		HP_NECK_MUSCLE_WEAKNESS	0.200204	1	1		GOBP_SEMAPHORIN_PLEXIN_SIGNALING_PATHWAY	0.330882	1	1		GOCC_CELL_CELL_CONTACT_ZONE	0.111111	0.409627	1
GOBP_SERINE_FAMILY_AMINO_ACID_METABOLIC_PROCESS	0.0254777	0.176297	1		HP_ABNORMAL_LDL_CHOLESTEROL_CONCENTRATION	0.200212	1	1		GOBP_NEUROTRANSMITTER_REUPTAKE	0.33125	1	1		GOBP_KIDNEY_MORPHOGENESIS	0.111111	0.489068	1
HP_RENAL_TUBULAR_DYSFUNCTION	0.0255474	0.307532	1		GOBP_REGULATION_OF_ACTIVIN_RECEPTOR_SIGNALING_PATHWAY	0.200221	1	1		GOMF_SULFUR_COMPOUND_BINDING	0.331701	1	1		HP_SENSORY_NEUROPATHY	0.111111	0.549629	1
GOBP_PHOSPHATIDYLETHANOLAMINE_METABOLIC_PROCESS	0.025641	0.235273	1		GOBP_POSITIVE_REGULATION_OF_MACROPHAGE_DERIVED_FOAM_CELL_DIFFERENTIATION	0.200469	1	1		GOBP_RESPONSE_TO_CALCIUM_ION	0.332406	1	1		GOBP_VENOUS_BLOOD_VESSEL_DEVELOPMENT	0.111765	0.27378	1
GOBP_CARBOHYDRATE_HOMEOSTASIS	0.0257732	0.374298	1		HP_ACUTE_KIDNEY_INJURY	0.201745	1	1		HP_AGENESIS_OF_LATERAL_INCISOR	0.332787	1	1		HP_IMPAIRED_SMOOTH_PURSUIT	0.11236	0.293193	1
GOBP_DNA_METHYLATION	0.02589	0.236981	1		GOMF_VOLTAGE_GATED_CALCIUM_CHANNEL_ACTIVITY	0.201933	1	1		HP_CORNEAL_SCARRING	0.332795	1	1		GOBP_PSEUDOURIDINE_SYNTHESIS	0.113333	0.289695	1
HP_HYPOCHOLESTEROLEMIA	0.0259067	0.199777	1		GOBP_SPERM_FLAGELLUM_ASSEMBLY	0.202407	1	1		GOBP_CHONDROCYTE_DIFFERENTIATION	0.333333	1	1		GOBP_POSITIVE_REGULATION_OF_NATURAL_KILLER_CELL_ACTIVATION	0.113821	0.32302	1
GOBP_REGULATION_OF_VIRAL_GENOME_REPLICATION	0.0260223	0.256709	1		HP_ABNORMALITY_OF_CIRCULATING_FIBRINOGEN	0.2026	1	1		GOMF_ACTIVIN_BINDING	0.333895	1	1		GOMF_PEPTIDE_LYSINE_N_ACETYLTRANSFERASE_ACTIVITY	0.113924	0.330116	1
GOBP_CELLULAR_MODIFIED_AMINO_ACID_CATABOLIC_PROCESS	0.0260417	0.221083	1		HP_ABNORMAL_URINARY_COLOR	0.202864	1	1		GOBP_LIVER_MORPHOGENESIS	0.334906	1	1		GOBP_MORPHOGENESIS_OF_AN_EPITHELIAL_FOLD	0.114286	0.312232	1
HP_ABNORMAL_MYELINATION	0.026087	0.472433	1		GOBP_FEMALE_GENITALIA_DEVELOPMENT	0.204301	1	1		HP_PERSONALITY_DISORDER	0.335526	1	1		GOBP_REGULATION_OF_INTRACELLULAR_ESTROGEN_RECEPTOR_SIGNALING_PATHWAY	0.114583	0.298389	1
GOBP_REGULATION_OF_NEUROBLAST_PROLIFERATION	0.0261097	0.232908	1		HP_XANTHOMATOSIS	0.204778	1	1		GOBP_STEROID_ESTERIFICATION	0.335548	1	1		GOBP_IRON_SULFUR_CLUSTER_ASSEMBLY	0.115108	0.293082	1
GOBP_RELEASE_OF_CYTOCHROME_C_FROM_MITOCHONDRIA	0.0261628	0.285658	1		HP_SUPERNUMERARY_SPLEENS	0.205102	1	1		GOMF_MANNOSE_BINDING	0.337539	1	1		HP_FACIAL_HYPOTONIA	0.115385	0.349283	1
GOMF_TRANSLATION_ELONGATION_FACTOR_ACTIVITY	0.0264423	0.218547	1		HP_LIMB_MYOCLONUS	0.205525	1	1		GOBP_ACTIVATION_OF_JANUS_KINASE_ACTIVITY	0.338898	1	1		HP_TRIANGULAR_MOUTH	0.115607	0.306146	1
GOBP_POSITIVE_REGULATION_OF_T_CELL_MEDIATED_CYTOTOXICITY	0.0264423	0.22092	1		GOMF_POTASSIUM_CHANNEL_REGULATOR_ACTIVITY	0.205696	1	1		GOBP_RESPIRATORY_SYSTEM_DEVELOPMENT	0.33913	1	1		GOBP_RESPONSE_TO_FLUID_SHEAR_STRESS	0.115789	0.323281	1
HP_PERIPHERAL_CYANOSIS	0.0264423	0.237872	1		GOCC_INTRINSIC_COMPONENT_OF_SYNAPTIC_VESICLE_MEMBRANE	0.205757	1	1		GOBP_REGULATION_OF_SYNAPTIC_TRANSMISSION_GABAERGIC	0.339259	1	1		GOBP_GLOMERULAR_EPITHELIAL_CELL_DIFFERENTIATION	0.115942	0.291554	1
HP_ABNORMAL_TRACHEAL_MORPHOLOGY	0.0265152	0.377475	1		HP_ABNORMAL_SERUM_INSULIN_LIKE_GROWTH_FACTOR_1_LEVEL	0.206125	1	1		GOBP_UTERUS_DEVELOPMENT	0.339404	1	1		GOBP_REGULATION_OF_HEPATOCYTE_PROLIFERATION	0.116022	0.273205	1
GOBP_DEOXYRIBONUCLEOTIDE_BIOSYNTHETIC_PROCESS	0.0265957	0.235747	1		GOBP_NEURON_FATE_SPECIFICATION	0.206704	1	1		GOBP_REGULATION_OF_RECEPTOR_BINDING	0.339901	1	1		GOBP_REGULATION_OF_PROTEIN_KINASE_C_SIGNALING	0.116564	0.306261	1
GOBP_RETROGRADE_VESICLE_MEDIATED_TRANSPORT_GOLGI_TO_ENDOPLASMIC_RETICULUM	0.0266272	0.272696	1		HP_ABNORMAL_NATURAL_KILLER_CELL_MORPHOLOGY	0.207143	1	1		HP_ECTODERMAL_DYSPLASIA	0.341085	1	1		GOCC_SARCOPLASMIC_RETICULUM_MEMBRANE	0.116667	0.35409	1
GOBP_PROTEIN_ACTIVATION_CASCADE	0.0266344	0.212412	1		HP_PALMAR_HYPERHIDROSIS	0.207186	1	1		GOBP_PROTEIN_KINASE_B_SIGNALING	0.342466	1	1		HP_ENTROPION	0.117241	0.328562	1
GOBP_SECONDARY_METABOLITE_BIOSYNTHETIC_PROCESS	0.0266667	0.198205	1		GOCC_NUCLEAR_INNER_MEMBRANE	0.207292	1	1		HP_CHYLOTHORAX	0.343186	1	1		GOBP_MITOCHONDRIAL_CYTOCHROME_C_OXIDASE_ASSEMBLY	0.117647	0.313516	1
HP_INCREASED_CIRCULATING_RENIN_LEVEL	0.0266667	0.199854	1		GOBP_INNER_EAR_AUDITORY_RECEPTOR_CELL_DIFFERENTIATION	0.207343	1	1		GOBP_POSITIVE_REGULATION_OF_T_HELPER_1_TYPE_IMMUNE_RESPONSE	0.343384	1	1		HP_GASTROINTESTINAL_OBSTRUCTION	0.117647	0.411915	1
GOBP_DEFENSE_RESPONSE_TO_FUNGUS	0.0267062	0.237299	1		HP_DISTAL_LOWER_LIMB_MUSCLE_WEAKNESS	0.207469	1	1		GOMF_PHOSPHORIC_DIESTER_HYDROLASE_ACTIVITY	0.343931	1	1		GOBP_FIBROBLAST_PROLIFERATION	0.117647	0.476569	1
GOBP_LACTATION	0.0267062	0.25283	1		HP_VERRUCAE	0.207483	1	1		GOBP_PERICARDIUM_DEVELOPMENT	0.344103	1	1		GOCC_RNA_POLYMERASE_III_COMPLEX	0.118421	0.303924	1
GOBP_PROTEIN_FOLDING	0.0267857	0.343143	1		GOMF_MONOOXYGENASE_ACTIVITY	0.207661	1	1		GOBP_CELL_MATRIX_ADHESION	0.344262	1	1		GOBP_INTERLEUKIN_6_MEDIATED_SIGNALING_PATHWAY	0.118644	0.289408	1
GOBP_REGULATION_OF_PROTEASOMAL_PROTEIN_CATABOLIC_PROCESS	0.0267857	0.346927	1		GOBP_PROTEIN_LOCALIZATION_TO_POSTSYNAPSE	0.208243	1	1		HP_ABNORMAL_CHOROID_PLEXUS_MORPHOLOGY	0.345638	1	1		GOBP_REGULATION_OF_NON_CANONICAL_WNT_SIGNALING_PATHWAY	0.118644	0.314775	1
GOCC_PORE_COMPLEX	0.0268817	0.237388	1		GOBP_ACIDIC_AMINO_ACID_TRANSPORT	0.208551	1	1		GOBP_POSITIVE_REGULATION_OF_ORGAN_GROWTH	0.345736	1	1		GOBP_RESPONSE_TO_UV_B	0.11976	0.291806	1
GOBP_TRNA_METHYLATION	0.027027	0.247692	1		HP_CENTRALLY_NUCLEATED_SKELETAL_MUSCLE_FIBERS	0.208609	1	1		GOBP_POSITIVE_REGULATION_OF_NOTCH_SIGNALING_PATHWAY	0.346213	1	1		GOBP_POSITIVE_REGULATION_OF_JUN_KINASE_ACTIVITY	0.12	0.383607	1
GOBP_RESPONSE_TO_VITAMIN	0.0271186	0.264017	1		GOBP_CELL_ACTIVATION_INVOLVED_IN_IMMUNE_RESPONSE	0.209	1	1		HP_NON_MIDLINE_CLEFT_PALATE	0.34647	1	1		GOBP_HEAT_GENERATION	0.120253	0.236432	1
GOBP_NUCLEOSIDE_PHOSPHATE_BIOSYNTHETIC_PROCESS	0.0271493	0.375821	1		GOMF_ARACHIDONIC_ACID_EPOXYGENASE_ACTIVITY	0.20908	1	1		GOBP_POSITIVE_REGULATION_OF_BROWN_FAT_CELL_DIFFERENTIATION	0.346552	1	1		GOBP_MESENCHYMAL_TO_EPITHELIAL_TRANSITION	0.120567	0.327005	1
GOBP_REGULATION_OF_RESPONSE_TO_BIOTIC_STIMULUS	0.0272109	0.394557	1		GOMF_ACIDIC_AMINO_ACID_TRANSMEMBRANE_TRANSPORTER_ACTIVITY	0.210341	1	1		GOBP_POSITIVE_REGULATION_OF_NEUROGENESIS	0.346649	1	1		GOBP_CD8_POSITIVE_ALPHA_BETA_T_CELL_ACTIVATION	0.121212	0.329156	1
GOMF_ORGANOPHOSPHATE_ESTER_TRANSMEMBRANE_TRANSPORTER_ACTIVITY	0.0275482	0.2181	1		GOBP_URONIC_ACID_METABOLIC_PROCESS	0.210345	1	1		GOBP_REGULATION_OF_FAT_CELL_DIFFERENTIATION	0.346774	1	1		GOBP_NEGATIVE_REGULATION_OF_JNK_CASCADE	0.121212	0.342857	1
HP_NEOPLASM_OF_STRIATED_MUSCLE	0.0275482	0.223201	1		GOBP_NEGATIVE_REGULATION_OF_EXTRINSIC_APOPTOTIC_SIGNALING_PATHWAY_VIA_DEATH_DOMAIN_RECEPTORS	0.210699	1	1		HP_SHORT_PHALANX_OF_THE_THUMB	0.348031	1	1		GOBP_GLYCEROL_ETHER_METABOLIC_PROCESS	0.121429	0.313282	1
HP_PROPTOSIS	0.0276498	0.425936	1		GOBP_CALCIUM_ION_REGULATED_EXOCYTOSIS_OF_NEUROTRANSMITTER	0.210714	1	1		HP_EEG_WITH_FOCAL_SPIKE_WAVES	0.348243	1	1		GOMF_PROTEIN_DEACETYLASE_ACTIVITY	0.121739	0.30167	1
GOBP_POSITIVE_REGULATION_OF_LIPID_BIOSYNTHETIC_PROCESS	0.0276817	0.285213	1		GOBP_AMINO_ACID_IMPORT_ACROSS_PLASMA_MEMBRANE	0.210863	1	1		GOBP_STRIATED_MUSCLE_CELL_DEVELOPMENT	0.348331	1	1		HP_VASCULAR_TORTUOSITY	0.121739	0.337415	1
GOMF_ATP_DEPENDENT_ACTIVITY_ACTING_ON_DNA	0.0277778	0.256535	1		GOCC_SMOOTH_ENDOPLASMIC_RETICULUM	0.210877	1	1		GOBP_NEGATIVE_REGULATION_OF_AMYLOID_PRECURSOR_PROTEIN_BIOSYNTHETIC_PROCESS	0.348609	1	1		GOBP_REGULATION_OF_VIRAL_TRANSCRIPTION	0.122302	0.298782	1
HP_DRY_SKIN	0.0277778	0.379189	1		GOBP_AMINE_TRANSPORT	0.210953	1	1		GOBP_POSITIVE_REGULATION_OF_TYPE_2_IMMUNE_RESPONSE	0.349131	1	1		GOBP_TRABECULA_MORPHOGENESIS	0.122449	0.325154	1
HP_PROMINENT_METOPIC_RIDGE	0.0279503	0.252322	1		GOMF_CGMP_BINDING	0.211334	1	1		GOBP_MORPHOGENESIS_OF_AN_EPITHELIAL_FOLD	0.350081	1	1		GOMF_GAMMA_TUBULIN_BINDING	0.122449	0.403139	1
GOBP_POSITIVE_REGULATION_OF_LYASE_ACTIVITY	0.028169	0.187325	1		HP_EXTRAMEDULLARY_HEMATOPOIESIS	0.211334	1	1		GOBP_REGULATION_OF_MYOBLAST_PROLIFERATION	0.350329	1	1		GOBP_REGULATION_OF_CELL_GROWTH_INVOLVED_IN_CARDIAC_MUSCLE_CELL_DEVELOPMENT	0.123077	0.28437	1
GOBP_PYRIMIDINE_NUCLEOBASE_METABOLIC_PROCESS	0.0282051	0.200272	1		GOBP_VENTRAL_SPINAL_CORD_DEVELOPMENT	0.212249	1	1		HP_PROLONGED_BLEEDING_TIME	0.350746	1	1		GOBP_NEGATIVE_REGULATION_OF_RHO_PROTEIN_SIGNAL_TRANSDUCTION	0.123077	0.322288	1
HP_CHOLESTASIS	0.0283019	0.428355	1		HP_MEDIAN_CLEFT_PALATE	0.21229	1	1		GOBP_POSITIVE_REGULATION_OF_B_CELL_PROLIFERATION	0.351014	1	1		HP_RAPIDLY_PROGRESSIVE	0.123288	0.374465	1
GOBP_NOTCH_SIGNALING_PATHWAY	0.0286885	0.359956	1		GOMF_LOW_DENSITY_LIPOPROTEIN_PARTICLE_RECEPTOR_BINDING	0.212571	1	1		GOMF_SEROTONIN_RECEPTOR_ACTIVITY	0.35131	1	1		GOBP_REGULATION_OF_SKELETAL_MUSCLE_CELL_DIFFERENTIATION	0.123377	0.344523	1
GOBP_REGULATION_OF_DOUBLE_STRAND_BREAK_REPAIR	0.028777	0.305435	1		GOBP_NEGATIVE_REGULATION_OF_NEURON_PROJECTION_REGENERATION	0.212974	1	1		HP_ABNORMAL_DURA_MATER_MORPHOLOGY	0.352365	1	1		GOBP_REGULATION_OF_METALLOPEPTIDASE_ACTIVITY	0.123457	0.28558	1
GOMF_HYDROLASE_ACTIVITY_ACTING_ON_CARBON_NITROGEN_BUT_NOT_PEPTIDE_BONDS_IN_CYCLIC_AMIDES	0.0287958	0.218031	1		HP_SIMPLE_FEBRILE_SEIZURE	0.213801	1	1		GOBP_EYE_PHOTORECEPTOR_CELL_DIFFERENTIATION	0.35241	1	1		GOBP_PSEUDOPODIUM_ORGANIZATION	0.123596	0.286692	1
GOBP_NITRIC_OXIDE_MEDIATED_SIGNAL_TRANSDUCTION	0.0288714	0.2599	1		GOBP_INTRACELLULAR_ESTROGEN_RECEPTOR_SIGNALING_PATHWAY	0.214061	1	1		GOBP_PROTEIN_LOCALIZATION_TO_CILIARY_MEMBRANE	0.352484	1	1		GOBP_DNA_TEMPLATED_TRANSCRIPTION_TERMINATION	0.125	0.305483	1
GOBP_NEGATIVE_REGULATION_OF_PROTEOLYSIS	0.0289017	0.474412	1		HP_POLYURIA	0.214208	1	1		HP_SPINAL_DEFORMITIES	0.352657	1	1		GOBP_REGULATION_OF_ACTIN_FILAMENT_BUNDLE_ASSEMBLY	0.125	0.349554	1
HP_HYPOHIDROSIS	0.0289389	0.248461	1		GOCC_GLYCOPROTEIN_COMPLEX	0.21437	1	1		HP_ABNORMAL_RENAL_ECHOGENICITY	0.353345	1	1		HP_LOW_ANTERIOR_HAIRLINE	0.125	0.363534	1
GOBP_POSITIVE_REGULATION_OF_TRANSPORT	0.0289855	0.460714	1		HP_SUBCORTICAL_CEREBRAL_ATROPHY	0.214521	1	1		GOBP_ACTIN_CYTOSKELETON_REORGANIZATION	0.35402	1	1		GOBP_ENDOTHELIAL_CELL_DEVELOPMENT	0.125	0.374906	1
GOMF_LIGAND_GATED_ION_CHANNEL_ACTIVITY	0.0290456	0.330015	1		GOCC_PLATELET_ALPHA_GRANULE_LUMEN	0.21473	1	1		HP_ABSENT_TOENAIL	0.354409	1	1		GOBP_REGULATION_OF_CALCIUM_ION_TRANSMEMBRANE_TRANSPORTER_ACTIVITY	0.125	0.407141	1
GOBP_ANTIGEN_PROCESSING_AND_PRESENTATION_OF_ENDOGENOUS_ANTIGEN	0.0291545	0.207138	1		HP_ABNORMAL_CIRCULATING_ESTROGEN_LEVEL	0.215031	1	1		GOBP_ACTIVATION_OF_PHOSPHOLIPASE_C_ACTIVITY	0.354489	1	1		GOBP_MITOCHONDRIAL_GENE_EXPRESSION	0.125	0.412607	1
GOMF_BETA_1_3_GALACTOSYLTRANSFERASE_ACTIVITY	0.0291777	0.219539	1		GOMF_ZINC_ION_TRANSMEMBRANE_TRANSPORTER_ACTIVITY	0.215709	1	1		GOBP_OVARIAN_FOLLICLE_DEVELOPMENT	0.354938	1	1		GOBP_CELLULAR_RESPONSE_TO_IONIZING_RADIATION	0.125	0.463034	1
GOMF_ANION_CHANNEL_ACTIVITY	0.0292208	0.293187	1		GOBP_SNRNA_TRANSCRIPTION	0.216152	1	1		GOBP_NEGATIVE_REGULATION_OF_EPITHELIAL_TO_MESENCHYMAL_TRANSITION	0.355243	1	1		GOBP_REGULATION_OF_CALCIUM_ION_TRANSPORT_INTO_CYTOSOL	0.125	0.50142	1
GOBP_REGULATION_OF_T_CELL_CHEMOTAXIS	0.0293333	0.223154	1		GOBP_RESPONSE_TO_POTASSIUM_ION	0.216418	1	1		GOCC_PERICENTRIOLAR_MATERIAL	0.355878	1	1		HP_KNEE_FLEXION_CONTRACTURE	0.125	0.535457	1
GOCC_MLL1_2_COMPLEX	0.0293333	0.232739	1		GOBP_MHC_CLASS_II_BIOSYNTHETIC_PROCESS	0.217287	1	1		GOBP_NEGATIVE_REGULATION_OF_MEIOTIC_CELL_CYCLE	0.356209	1	1		HP_ABNORMAL_CARDIAC_VENTRICULAR_FUNCTION	0.125	0.563608	1
GOBP_COENZYME_A_METABOLIC_PROCESS	0.0293399	0.20408	1		GOBP_INTERMEMBRANE_LIPID_TRANSFER	0.217345	1	1		HP_INCREASED_BLOOD_UREA_NITROGEN	0.358491	1	1		GOBP_UBIQUINONE_METABOLIC_PROCESS	0.125874	0.362213	1
GOBP_ADRENAL_GLAND_DEVELOPMENT	0.0294118	0.256751	1		GOBP_BODY_FLUID_SECRETION	0.217569	1	1		GOBP_CELL_JUNCTION_ASSEMBLY	0.359469	1	1		GOBP_NEGATIVE_REGULATION_OF_FIBROBLAST_GROWTH_FACTOR_RECEPTOR_SIGNALING_PATHWAY	0.126126	0.332219	1
HP_ABNORMAL_CIRCULATING_FOLLICLE_STIMULATING_HORMONE_CONCENTRATION	0.0294118	0.277898	1		GOMF_WATER_TRANSMEMBRANE_TRANSPORTER_ACTIVITY	0.218072	1	1		GOBP_ACTIN_FILAMENT_BUNDLE_ORGANIZATION	0.36	1	1		GOMF_CULLIN_FAMILY_PROTEIN_BINDING	0.126866	0.364734	1
GOMF_PEPTIDASE_ACTIVITY	0.0294118	0.498825	1		HP_COLOR_VISION_DEFECT	0.218971	1	1		GOMF_BETA_CATENIN_BINDING	0.360115	1	1		HP_DILATATION_OF_THE_CEREBRAL_ARTERY	0.126984	0.311328	1
GOBP_REGULATION_OF_CHROMATIN_ORGANIZATION	0.0296736	0.237776	1		GOCC_SET1C_COMPASS_COMPLEX	0.218978	1	1		GOBP_REGULATION_OF_MUSCLE_ADAPTATION	0.360563	1	1		HP_HIP_FLEXOR_WEAKNESS	0.12766	0.333865	1
HP_GERM_CELL_NEOPLASIA	0.0296736	0.266136	1		HP_APLASIA_HYPOPLASIA_OF_THE_THYMUS	0.219089	1	1		GOMF_CYTOSKELETAL_ANCHOR_ACTIVITY	0.360656	1	1		GOBP_SNO_S_RNA_METABOLIC_PROCESS	0.127778	0.312167	1
HP_PULMONARY_CYST	0.029703	0.238784	1		HP_SEPTO_OPTIC_DYSPLASIA	0.219542	1	1		GOBP_INTERLEUKIN_5_PRODUCTION	0.36262	1	1		HP_PLATYBASIA	0.127907	0.33733	1
GOMF_FATTY_ACID_BINDING	0.0297619	0.253881	1		HP_DIAPHYSEAL_THICKENING	0.219976	1	1		HP_MEDIAL_FLARING_OF_THE_EYEBROW	0.363057	1	1		HP_RIMMED_VACUOLES	0.128205	0.371625	1
GOBP_PIGMENT_METABOLIC_PROCESS	0.0298013	0.264581	1		HP_CLONIC_SEIZURE	0.220464	1	1		GOBP_POSITIVE_REGULATION_OF_MAST_CELL_ACTIVATION	0.36349	1	1		HP_MEGALENCEPHALY	0.128205	0.412101	1
GOBP_QUINONE_METABOLIC_PROCESS	0.0298913	0.257391	1		GOBP_L_ALPHA_AMINO_ACID_TRANSMEMBRANE_TRANSPORT	0.220497	1	1		GOBP_REGULATION_OF_CARDIAC_MUSCLE_CONTRACTION_BY_REGULATION_OF_THE_RELEASE_OF_SEQUESTERED_CALCIUM_ION	0.364353	1	1		HP_ABNORMALITY_OF_UPPER_LIMB_EPIPHYSIS_MORPHOLOGY	0.128205	0.41323	1
HP_TETRAPARESIS	0.0299625	0.32291	1		HP_TORSADE_DE_POINTES	0.220721	1	1		HP_RESPIRATORY_ARREST	0.36465	1	1		GOBP_AXIS_ELONGATION	0.12844	0.342485	1
HP_PROPORTIONATE_SHORT_STATURE	0.0299625	0.345697	1		GOBP_ZINC_ION_TRANSPORT	0.220751	1	1		GOBP_RESPONSE_TO_CORTICOSTEROID	0.365563	1	1		HP_SENSORY_AXONAL_NEUROPATHY	0.12844	0.344458	1
GOBP_MEMBRANE_LIPID_METABOLIC_PROCESS	0.03	0.370551	1		GOMF_OXIDOREDUCTASE_ACTIVITY_ACTING_ON_PEROXIDE_AS_ACCEPTOR	0.220833	1	1		GOBP_CORONARY_VASCULATURE_MORPHOGENESIS	0.365815	1	1		GOBP_SODIUM_ION_EXPORT_ACROSS_PLASMA_MEMBRANE	0.129032	0.333311	1
GOMF_MONOCARBOXYLIC_ACID_TRANSMEMBRANE_TRANSPORTER_ACTIVITY	0.03003	0.267969	1		GOMF_GROWTH_FACTOR_RECEPTOR_BINDING	0.221665	1	1		GOMF_CYTOKINE_BINDING	0.365821	1	1		HP_ABNORMAL_DENTAL_ROOT_MORPHOLOGY	0.129032	0.442415	1
GOBP_GONADOTROPIN_SECRETION	0.0300752	0.198597	1		GOMF_BILE_ACID_TRANSMEMBRANE_TRANSPORTER_ACTIVITY	0.222094	1	1		HP_PYELONEPHRITIS	0.366057	1	1		GOBP_HISTONE_H3_K14_ACETYLATION	0.130081	0.298531	1
GOBP_REGULATION_OF_CHROMATIN_ASSEMBLY	0.030137	0.212055	1		GOMF_UBIQUITIN_LIKE_PROTEIN_LIGASE_ACTIVITY	0.224	1	1		HP_BIFID_UVULA	0.366887	1	1		GOBP_MACROPHAGE_CYTOKINE_PRODUCTION	0.130435	0.277923	1
GOCC_PROTON_TRANSPORTING_TWO_SECTOR_ATPASE_COMPLEX	0.030137	0.21811	1		GOBP_HISTONE_H3_K36_METHYLATION	0.224117	1	1		GOBP_PURINERGIC_NUCLEOTIDE_RECEPTOR_SIGNALING_PATHWAY	0.366929	1	1		GOBP_ATRIAL_CARDIAC_MUSCLE_CELL_TO_AV_NODE_CELL_SIGNALING	0.130435	0.312623	1
GOBP_EPITHELIAL_CELL_MATURATION	0.0301508	0.220698	1		GOBP_XENOBIOTIC_CATABOLIC_PROCESS	0.224236	1	1		GOBP_RECEPTOR_INTERNALIZATION	0.366936	1	1		GOBP_ENDOCARDIAL_CUSHION_FORMATION	0.130435	0.352442	1
GOCC_SPLICEOSOMAL_SNRNP_COMPLEX	0.030303	0.276058	1		GOBP_PHOSPHATIDYLCHOLINE_BIOSYNTHETIC_PROCESS	0.224401	1	1		GOBP_REGULATION_OF_OSSIFICATION	0.368065	1	1		GOBP_HISTONE_H2A_UBIQUITINATION	0.131313	0.369024	1
GOBP_PYRIMIDINE_CONTAINING_COMPOUND_CATABOLIC_PROCESS	0.0304878	0.257621	1		HP_ABNORMAL_LIGHT_AND_DARK_ADAPTED_ELECTRORETINOGRAM	0.225702	1	1		GOBP_REGULATION_OF_PLATELET_DERIVED_GROWTH_FACTOR_RECEPTOR_SIGNALING_PATHWAY	0.368167	1	1		HP_HORIZONTAL_EYEBROW	0.131579	0.34942	1
GOCC_RESPIRASOME	0.0306122	0.293809	1		GOBP_CATECHOLAMINE_SECRETION	0.226006	1	1		HP_PHARYNGITIS	0.368421	1	1		HP_X_LINKED_DOMINANT_INHERITANCE	0.131579	0.39065	1
HP_LEUKOENCEPHALOPATHY	0.0307018	0.373487	1		HP_SECONDARY_AMENORRHEA	0.226216	1	1		HP_ABSENT_FOREARM_BONE	0.368917	1	1		GOBP_EMBRYONIC_DIGIT_MORPHOGENESIS	0.131579	0.414951	1
GOBP_CYTOKINETIC_PROCESS	0.0307263	0.237296	1		GOBP_RENAL_SYSTEM_PROCESS_INVOLVED_IN_REGULATION_OF_BLOOD_VOLUME	0.226347	1	1		GOMF_GLUTAMATE_RECEPTOR_ACTIVITY	0.369159	1	1		GOMF_CORE_PROMOTER_SEQUENCE_SPECIFIC_DNA_BINDING	0.132353	0.353667	1
HP_PROGRESSIVE_SENSORINEURAL_HEARING_IMPAIRMENT	0.0308123	0.237982	1		GOBP_REGULATION_OF_RESPONSE_TO_FOOD	0.22646	1	1		GOBP_CRANIOFACIAL_SUTURE_MORPHOGENESIS	0.369427	1	1		HP_PERIPHERAL_PULMONARY_ARTERY_STENOSIS	0.132353	0.371541	1
GOBP_PEPTIDYL_CYSTEINE_MODIFICATION	0.0309598	0.26541	1		HP_AZOOSPERMIA	0.226586	1	1		HP_MACULAR_DEGENERATION	0.37106	1	1		HP_MODERATE_SENSORINEURAL_HEARING_IMPAIRMENT	0.132653	0.333836	1
HP_ABNORMALITY_OF_SECONDARY_SEXUAL_HAIR	0.0310559	0.272639	1		HP_CHORIORETINAL_DEGENERATION	0.227176	1	1		GOBP_POSITIVE_REGULATION_OF_SMALL_GTPASE_MEDIATED_SIGNAL_TRANSDUCTION	0.371134	1	1		GOBP_REGULATION_OF_TOLERANCE_INDUCTION	0.132911	0.349557	1
GOBP_ZINC_ION_TRANSPORT	0.0310734	0.233854	1		GOBP_RESPONSE_TO_COPPER_ION	0.227418	1	1		GOBP_REGULATION_OF_WOUND_HEALING	0.371585	1	1		GOBP_POSITIVE_REGULATION_BY_HOST_OF_VIRAL_TRANSCRIPTION	0.133333	0.36243	1
GOBP_POSITIVE_REGULATION_OF_UBIQUITIN_DEPENDENT_PROTEIN_CATABOLIC_PROCESS	0.0311419	0.384935	1		GOBP_REGULATION_OF_HUMORAL_IMMUNE_RESPONSE	0.227463	1	1		GOBP_ADENYLATE_CYCLASE_ACTIVATING_G_PROTEIN_COUPLED_RECEPTOR_SIGNALING_PATHWAY	0.371658	1	1		GOBP_MESONEPHRIC_TUBULE_MORPHOGENESIS	0.133333	0.488104	1
GOMF_PYROPHOSPHATE_HYDROLYSIS_DRIVEN_PROTON_TRANSMEMBRANE_TRANSPORTER_ACTIVITY	0.0311688	0.217837	1		HP_HYPERLIPOPROTEINEMIA	0.22782	1	1		HP_ABNORMAL_3RD_FINGER_MORPHOLOGY	0.372771	1	1		HP_DIFFUSE_ALVEOLAR_HEMORRHAGE	0.133721	0.312441	1
GOBP_DNA_DEALKYLATION	0.03125	0.256796	1		HP_CONGENITAL_NYSTAGMUS	0.228453	1	1		GOBP_REGULATION_OF_SYNAPSE_STRUCTURE_OR_ACTIVITY	0.372839	1	1		HP_RECTAL_PROLAPSE	0.134328	0.391105	1
GOBP_SECRETION_BY_TISSUE	0.031339	0.253024	1		GOMF_LIPID_TRANSFER_ACTIVITY	0.228814	1	1		GOMF_PROTEIN_TYROSINE_SERINE_THREONINE_PHOSPHATASE_ACTIVITY	0.372932	1	1		GOBP_CARDIAC_EPITHELIAL_TO_MESENCHYMAL_TRANSITION	0.135135	0.40526	1
GOBP_REGULATION_OF_AMYLOID_BETA_CLEARANCE	0.031401	0.237117	1		GOCC_MICROBODY_LUMEN	0.228814	1	1		GOBP_POSITIVE_REGULATION_OF_EXTRACELLULAR_MATRIX_ORGANIZATION	0.37401	1	1		GOBP_REGULATION_OF_MITOCHONDRIAL_MEMBRANE_PERMEABILITY_INVOLVED_IN_APOPTOTIC_PROCESS	0.135593	0.407474	1
GOMF_ENDONUCLEASE_ACTIVITY_ACTIVE_WITH_EITHER_RIBO_OR_DEOXYRIBONUCLEIC_ACIDS_AND_PRODUCING_3_PHOSPHOMONOESTERS	0.0314136	0.19709	1		HP_HAND_CLENCHING	0.229143	1	1		GOBP_REGULATION_OF_CATECHOLAMINE_METABOLIC_PROCESS	0.374022	1	1		HP_HYPOPLASTIC_LABIA_MAJORA	0.135802	0.36548	1
GOBP_REGULATION_OF_TRIGLYCERIDE_METABOLIC_PROCESS	0.0314286	0.256307	1		GOBP_EXPLORATION_BEHAVIOR	0.229167	1	1		HP_MODERATE_GLOBAL_DEVELOPMENTAL_DELAY	0.374801	1	1		GOBP_NEGATIVE_CHEMOTAXIS	0.136364	0.383567	1
GOBP_CELLULAR_SODIUM_ION_HOMEOSTASIS	0.0314961	0.192823	1		HP_HYPOPLASIA_OF_THE_MUSCULATURE	0.22919	1	1		HP_PAIN_INSENSITIVITY	0.375399	1	1		HP_ABNORMAL_METAPHYSEAL_TRABECULATION	0.137097	0.344225	1
GOBP_CHROMOSOME_CONDENSATION	0.0316092	0.247715	1		GOBP_DIGESTIVE_SYSTEM_PROCESS	0.229376	1	1		GOBP_CD4_POSITIVE_ALPHA_BETA_T_CELL_CYTOKINE_PRODUCTION	0.376013	1	1		HP_ATRIOVENTRICULAR_CANAL_DEFECT	0.137255	0.342692	1
GOBP_RESPONSE_TO_TOPOLOGICALLY_INCORRECT_PROTEIN	0.031746	0.403246	1		GOBP_NITRIC_OXIDE_MEDIATED_SIGNAL_TRANSDUCTION	0.229412	1	1		HP_KERATOSIS_PILARIS	0.376013	1	1		GOCC_SYNAPTIC_CLEFT	0.1375	0.364084	1
GOMF_EXONUCLEASE_ACTIVITY	0.0318021	0.293209	1		GOCC_EXCITATORY_SYNAPSE	0.230688	1	1		HP_COGWHEEL_RIGIDITY	0.376344	1	1		GOBP_POSTSYNAPTIC_SPECIALIZATION_ORGANIZATION	0.137931	0.40131	1
GOBP_PORE_COMPLEX_ASSEMBLY	0.0318302	0.24807	1		GOBP_FACULTATIVE_HETEROCHROMATIN_ASSEMBLY	0.230856	1	1		HP_ACQUIRED_ABNORMAL_HAIR_PATTERN	0.376723	1	1		GOMF_RIBOSOME_BINDING	0.137931	0.438848	1
HP_DICARBOXYLIC_ACIDURIA	0.0319767	0.230338	1		GOBP_EXTRACELLULAR_TRANSPORT	0.231441	1	1		HP_IMPAIRED_TEMPERATURE_SENSATION	0.377273	1	1		GOBP_PROTEIN_K11_LINKED_UBIQUITINATION	0.138298	0.335666	1
GOBP_CHOLESTEROL_STORAGE	0.032	0.220736	1		GOMF_CCR_CHEMOKINE_RECEPTOR_BINDING	0.231522	1	1		HP_PERISYLVIAN_POLYMICROGYRIA	0.377419	1	1		GOBP_REGULATION_OF_HISTONE_DEACETYLATION	0.138462	0.423254	1
GOMF_TRANSITION_METAL_ION_TRANSMEMBRANE_TRANSPORTER_ACTIVITY	0.0322581	0.23166	1		GOBP_GLUTAMINE_FAMILY_AMINO_ACID_CATABOLIC_PROCESS	0.231638	1	1		GOCC_GOLGI_LUMEN	0.377593	1	1		HP_PROMINENT_NASAL_TIP	0.138728	0.29412	1
GOBP_CEREBRAL_CORTEX_DEVELOPMENT	0.0322581	0.342568	1		GOBP_ORGANIC_ACID_TRANSMEMBRANE_TRANSPORT	0.231695	1	1		HP_SPEECH_ARTICULATION_DIFFICULTIES	0.377916	1	1		GOBP_LAMELLIPODIUM_MORPHOGENESIS	0.138728	0.327704	1
GOBP_CARBOHYDRATE_CATABOLIC_PROCESS	0.0322581	0.36893	1		HP_TOXEMIA_OF_PREGNANCY	0.231788	1	1		GOCC_CATENIN_COMPLEX	0.378641	1	1		HP_OVERLAPPING_TOE	0.139535	0.401789	1
GOMF_INORGANIC_ANION_TRANSMEMBRANE_TRANSPORTER_ACTIVITY	0.0322581	0.373731	1		GOBP_SNRNA_TRANSCRIPTION_BY_RNA_POLYMERASE_II	0.231884	1	1		HP_SYRINGOMYELIA	0.378981	1	1		GOMF_PROTEIN_KINASE_C_BINDING	0.139535	0.402982	1
GOMF_GALACTOSYLTRANSFERASE_ACTIVITY	0.032345	0.220963	1		HP_ABNORMAL_CIRCULATING_BILIRUBIN_CONCENTRATION	0.232323	1	1		HP_MYELOPROLIFERATIVE_DISORDER	0.380234	1	1		HP_B_CELL_LYMPHOMA	0.13986	0.333239	1
GOBP_CHLORIDE_TRANSMEMBRANE_TRANSPORT	0.0323625	0.266758	1		GOCC_SUPRAMOLECULAR_POLYMER	0.233	1	1		GOCC_SYNAPTIC_MEMBRANE	0.380499	1	1		GOBP_PROTEIN_LOCALIZATION_TO_CHROMOSOME_CENTROMERIC_REGION	0.140351	0.354859	1
HP_NEPHROPATHY	0.032491	0.275766	1		GOBP_REGULATION_OF_MACROPHAGE_DERIVED_FOAM_CELL_DIFFERENTIATION	0.23446	1	1		GOBP_LABYRINTHINE_LAYER_MORPHOGENESIS	0.38118	1	1		GOBP_BLOOD_VESSEL_REMODELING	0.141026	0.442227	1
GOBP_REGULATION_OF_DNA_METHYLATION_DEPENDENT_HETEROCHROMATIN_ASSEMBLY	0.0325203	0.21224	1		GOBP_POSITIVE_REGULATION_OF_STEROID_METABOLIC_PROCESS	0.235103	1	1		GOBP_RELAXATION_OF_MUSCLE	0.381426	1	1		GOBP_POSITIVE_REGULATION_OF_MUSCLE_HYPERTROPHY	0.141304	0.372077	1
GOMF_OXYGEN_BINDING	0.0325203	0.237511	1		HP_HYPOGLYCEMIC_COMA	0.235154	1	1		GOBP_COLLATERAL_SPROUTING	0.381667	1	1		GOMF_CYCLIC_NUCLEOTIDE_PHOSPHODIESTERASE_ACTIVITY	0.141593	0.371764	1
GOBP_WALKING_BEHAVIOR	0.0325203	0.237544	1		HP_GONADOBLASTOMA	0.235706	1	1		GOBP_NEUROTRANSMITTER_UPTAKE	0.381679	1	1		HP_LOW_FRUSTRATION_TOLERANCE	0.142045	0.322745	1
HP_MEDIAN_CLEFT_LIP_AND_PALATE	0.0326975	0.263777	1		GOBP_REGULATION_OF_STEROID_METABOLIC_PROCESS	0.235772	1	1		HP_SKIN_EROSION	0.381789	1	1		GOCC_PRESPLICEOSOME	0.142857	0.352395	1
GOBP_PHOSPHATE_ION_TRANSPORT	0.0328767	0.238322	1		GOBP_L_AMINO_ACID_TRANSPORT	0.235897	1	1		GOBP_BINDING_OF_SPERM_TO_ZONA_PELLUCIDA	0.38209	1	1		HP_POINTED_CHIN	0.142857	0.36828	1
GOMF_GUANYL_NUCLEOTIDE_BINDING	0.0328947	0.413245	1		GOMF_ANTIOXIDANT_ACTIVITY	0.236789	1	1		GOBP_CELL_ADHESION_MEDIATED_BY_INTEGRIN	0.382436	1	1		HP_SUBMUCOUS_CLEFT_OF_SOFT_AND_HARD_PALATE	0.142857	0.368381	1
GOBP_CELL_CYCLE_CHECKPOINT_SIGNALING	0.0329218	0.392745	1		GOBP_WATER_TRANSPORT	0.237762	1	1		HP_SHUFFLING_GAIT	0.382753	1	1		GOBP_STRESS_FIBER_ASSEMBLY	0.142857	0.398196	1
GOBP_ESTABLISHMENT_OF_PROTEIN_LOCALIZATION_TO_MEMBRANE	0.0330189	0.376508	1		GOBP_RENAL_SYSTEM_PROCESS_INVOLVED_IN_REGULATION_OF_SYSTEMIC_ARTERIAL_BLOOD_PRESSURE	0.237826	1	1		GOBP_CELL_CELL_RECOGNITION	0.382857	1	1		HP_GASTROINTESTINAL_CARCINOMA	0.142857	0.435588	1
GOBP_PYRIMIDINE_CONTAINING_COMPOUND_BIOSYNTHETIC_PROCESS	0.0331325	0.237404	1		GOBP_XENOBIOTIC_EXPORT	0.237875	1	1		GOBP_SARCOMERE_ORGANIZATION	0.384146	1	1		GOBP_ACTIN_FILAMENT_POLYMERIZATION	0.142857	0.442173	1
GOBP_ETHANOL_METABOLIC_PROCESS	0.0331633	0.23753	1		HP_GAZE_EVOKED_HORIZONTAL_NYSTAGMUS	0.237978	1	1		HP_ORAL_ULCER	0.384494	1	1		HP_ABNORMALITY_OF_THE_SHOULDER_GIRDLE_MUSCULATURE	0.142857	0.450667	1
GOBP_POSITIVE_REGULATION_OF_RNA_SPLICING	0.0332326	0.235194	1		HP_CALCIFICATION_OF_THE_AORTA	0.238095	1	1		GOMF_G_PROTEIN_COUPLED_AMINE_RECEPTOR_ACTIVITY	0.385185	1	1		HP_APLASIA_HYPOPLASIA_INVOLVING_FOREARM_BONES	0.142857	0.471549	1
GOBP_PEPTIDE_CATABOLIC_PROCESS	0.0333333	0.221264	1		GOBP_REGULATION_OF_MEIOTIC_CELL_CYCLE	0.238397	1	1		GOBP_REGULATION_OF_NEURON_MIGRATION	0.385208	1	1		GOBP_NEGATIVE_REGULATION_OF_CANONICAL_WNT_SIGNALING_PATHWAY	0.142857	0.478402	1
HP_ABNORMALITY_OF_HEAD_BLOOD_VESSEL	0.033557	0.255072	1		GOBP_HOMOLOGOUS_RECOMBINATION	0.239378	1	1		GOBP_PROSTATE_GLAND_DEVELOPMENT	0.385281	1	1		GOMF_SH3_DOMAIN_BINDING	0.142857	0.488251	1
HP_CARDIOVASCULAR_CALCIFICATION	0.0336134	0.247718	1		GOBP_PURINE_NUCLEOBASE_METABOLIC_PROCESS	0.239571	1	1		HP_ABNORMAL_EOSINOPHIL_MORPHOLOGY	0.385307	1	1		GOBP_POLYSACCHARIDE_METABOLIC_PROCESS	0.142857	0.501862	1
GOBP_ADAPTIVE_IMMUNE_RESPONSE	0.0337079	0.561487	1		HP_VENTRICULAR_FIBRILLATION	0.239617	1	1		GOBP_REGULATION_OF_PEPTIDYL_TYROSINE_PHOSPHORYLATION	0.385366	1	1		GOCC_SARCOLEMMA	0.142857	0.506094	1
GOBP_NEGATIVE_REGULATION_OF_MRNA_PROCESSING	0.0338983	0.247859	1		GOCC_ANCHORED_COMPONENT_OF_MEMBRANE	0.24024	1	1		GOBP_NEGATIVE_REGULATION_OF_MAPK_CASCADE	0.385848	1	1		GOBP_RESPONSE_TO_PURINE_CONTAINING_COMPOUND	0.142857	0.515814	1
GOCC_MRNA_CLEAVAGE_FACTOR_COMPLEX	0.0339806	0.252335	1		GOBP_GLUTATHIONE_METABOLIC_PROCESS	0.240454	1	1		GOBP_SYMPATHETIC_NERVOUS_SYSTEM_DEVELOPMENT	0.387358	1	1		HP_SYNOSTOSIS_INVOLVING_BONES_OF_THE_UPPER_LIMBS	0.142857	0.560671	1
GOCC_ROUGH_ENDOPLASMIC_RETICULUM	0.0340136	0.278521	1		GOBP_POSITIVE_REGULATION_OF_ORGANIC_ACID_TRANSPORT	0.240938	1	1		GOBP_RESPONSE_TO_VITAMIN_D	0.387879	1	1		GOCC_PRC1_COMPLEX	0.143678	0.286	1
GOBP_DNA_CATABOLIC_PROCESS_ENDONUCLEOLYTIC	0.0340314	0.237908	1		GOBP_PROTEIN_COMPLEX_OLIGOMERIZATION	0.241	1	1		GOBP_CELLULAR_RESPONSE_TO_PROSTAGLANDIN_E_STIMULUS	0.388416	1	1		GOBP_EMBRYONIC_DIGESTIVE_TRACT_MORPHOGENESIS	0.144654	0.323022	1
GOBP_ANTIGEN_PROCESSING_AND_PRESENTATION_OF_ENDOGENOUS_PEPTIDE_ANTIGEN	0.0340633	0.217848	1		GOMF_BETA_1_3_GALACTOSYLTRANSFERASE_ACTIVITY	0.24105	1	1		HP_ABNORMAL_HEART_RATE_VARIABILITY	0.3888	1	1		HP_FOCAL_MYOCLONIC_SEIZURE	0.144828	0.379954	1
GOBP_REGULATION_OF_PLASMA_LIPOPROTEIN_PARTICLE_LEVELS	0.0341297	0.29187	1		GOBP_ACUTE_INFLAMMATORY_RESPONSE	0.244198	1	1		GOBP_SODIUM_INDEPENDENT_ORGANIC_ANION_TRANSPORT	0.389078	1	1		GOBP_NEGATIVE_REGULATION_OF_KERATINOCYTE_PROLIFERATION	0.145455	0.319365	1
GOBP_ACUTE_INFLAMMATORY_RESPONSE	0.0342205	0.328462	1		GOBP_CELLULAR_RESPONSE_TO_XENOBIOTIC_STIMULUS	0.244489	1	1		HP_INCREASED_CIRCULATING_LACTATE_DEHYDROGENASE_CONCENTRATION	0.390909	1	1		GOBP_POSITIVE_REGULATION_OF_TRANSCRIPTION_FROM_RNA_POLYMERASE_II_PROMOTER_INVOLVED_IN_CELLULAR_RESPONSE_TO_CHEMICAL_STIMULUS	0.145455	0.321038	1
GOBP_CERAMIDE_BIOSYNTHETIC_PROCESS	0.0344828	0.260039	1		GOBP_PEPTIDE_TRANSPORT	0.245	1	1		GOBP_RENAL_SYSTEM_VASCULATURE_DEVELOPMENT	0.391172	1	1		GOBP_PURINE_NUCLEOSIDE_MONOPHOSPHATE_BIOSYNTHETIC_PROCESS	0.145833	0.360956	1
HP_ABNORMAL_PANCREAS_MORPHOLOGY	0.0344828	0.33332	1		GOBP_NEGATIVE_REGULATION_OF_GLIOGENESIS	0.245385	1	1		GOCC_COLLAGEN_TRIMER	0.391304	1	1		GOBP_MAINTENANCE_OF_GASTROINTESTINAL_EPITHELIUM	0.146341	0.395508	1
GOBP_THIOESTER_METABOLIC_PROCESS	0.0346021	0.277751	1		GOMF_ACETYLTRANSFERASE_ACTIVITY	0.245668	1	1		GOBP_REGULATION_OF_SYSTEMIC_ARTERIAL_BLOOD_PRESSURE_MEDIATED_BY_A_CHEMICAL_SIGNAL	0.391369	1	1		GOBP_TRABECULA_FORMATION	0.146552	0.328652	1
GOCC_NUCLEAR_REPLICATION_FORK	0.0346667	0.247715	1		GOBP_STRIATED_MUSCLE_ADAPTATION	0.24604	1	1		GOMF_TROPOMYOSIN_BINDING	0.391376	1	1		GOBP_CLATHRIN_DEPENDENT_ENDOCYTOSIS	0.146667	0.402302	1
GOBP_T_CELL_CHEMOTAXIS	0.0348259	0.264707	1		GOBP_HYDROGEN_PEROXIDE_METABOLIC_PROCESS	0.246604	1	1		GOMF_LAMININ_BINDING	0.391509	1	1		GOBP_REGULATION_OF_SISTER_CHROMATID_COHESION	0.146853	0.35303	1
GOBP_PROTEIN_TETRAMERIZATION	0.0348432	0.324588	1		GOBP_PYRIMIDINE_NUCLEOSIDE_METABOLIC_PROCESS	0.247758	1	1		GOCC_INTRINSIC_COMPONENT_OF_POSTSYNAPTIC_MEMBRANE	0.391542	1	1		HP_DELAYED_OSSIFICATION_OF_CARPAL_BONES	0.147239	0.323003	1
GOBP_TELOMERE_ORGANIZATION	0.0348837	0.359873	1		GOBP_FAT_SOLUBLE_VITAMIN_METABOLIC_PROCESS	0.248128	1	1		GOBP_REGULATION_OF_ANATOMICAL_STRUCTURE_MORPHOGENESIS	0.391763	1	1		HP_CONGENITAL_MUSCULAR_DYSTROPHY	0.147239	0.365349	1
GOBP_NEGATIVE_REGULATION_OF_MRNA_SPLICING_VIA_SPLICEOSOME	0.0349462	0.223442	1		GOCC_DENDRITIC_SPINE_MEMBRANE	0.248193	1	1		GOBP_REGULATION_OF_PHOSPHATIDYLINOSITOL_3_KINASE_ACTIVITY	0.391768	1	1		HP_ECTOPIA_PUPILLAE	0.147287	0.368308	1
GOBP_MACROPHAGE_ACTIVATION_INVOLVED_IN_IMMUNE_RESPONSE	0.035	0.237185	1		GOBP_REGULATION_OF_LOW_DENSITY_LIPOPROTEIN_PARTICLE_CLEARANCE	0.248555	1	1		HP_ENLARGED_OVARIES	0.392256	1	1		GOBP_RESPONSE_TO_LECTIN	0.147541	0.358535	1
GOBP_POSITIVE_REGULATION_OF_DNA_BIOSYNTHETIC_PROCESS	0.0351438	0.278027	1		GOBP_REGULATION_OF_CHOLESTEROL_METABOLIC_PROCESS	0.248654	1	1		HP_ABNORMAL_ECHOCARDIOGRAM	0.392555	1	1		GOMF_PHOSPHATIDYLINOSITOL_MONOPHOSPHATE_PHOSPHATASE_ACTIVITY	0.147651	0.323507	1
GOBP_SULFUR_COMPOUND_BIOSYNTHETIC_PROCESS	0.0351562	0.339783	1		GOBP_POSITIVE_REGULATION_OF_AMINE_TRANSPORT	0.248927	1	1		GOCC_PLATELET_ALPHA_GRANULE_MEMBRANE	0.392739	1	1		GOBP_POSITIVE_REGULATION_OF_FIBROBLAST_PROLIFERATION	0.148148	0.395545	1
HP_DECREASED_ACTIVITY_OF_MITOCHONDRIAL_COMPLEX_IV	0.0351906	0.198664	1		GOCC_GAP_JUNCTION	0.249151	1	1		GOBP_STRIATED_MUSCLE_CONTRACTION	0.392857	1	1		HP_SOLITARY_MEDIAN_MAXILLARY_CENTRAL_INCISOR	0.14876	0.322801	1
GOMF_OXIDOREDUCTASE_ACTIVITY_ACTING_ON_SINGLE_DONORS_WITH_INCORPORATION_OF_MOLECULAR_OXYGEN	0.0352304	0.212577	1		GOCC_AZUROPHIL_GRANULE_LUMEN	0.249493	1	1		GOBP_REGULATION_OF_OSTEOBLAST_PROLIFERATION	0.393258	1	1		GOBP_MITOCHONDRIAL_RNA_PROCESSING	0.148936	0.339083	1
GOCC_DNA_POLYMERASE_COMPLEX	0.0353535	0.223351	1		GOBP_POSITIVE_REGULATION_OF_BLOOD_PRESSURE	0.249729	1	1		HP_ABNORMALITY_OF_CANINE	0.394737	1	1		HP_FATIGABLE_WEAKNESS_OF_BULBAR_MUSCLES	0.148936	0.444776	1
GOMF_PROTEIN_DISULFIDE_ISOMERASE_ACTIVITY	0.0353535	0.247806	1		GOBP_DOPAMINE_SECRETION	0.25	1	1		HP_PULMONARY_HEMORRHAGE	0.394904	1	1		HP_EPISPADIAS	0.149123	0.332939	1
GOBP_CHAPERONE_MEDIATED_PROTEIN_FOLDING	0.0353698	0.25756	1		GOBP_FATTY_ACID_TRANSPORT	0.25	1	1		GOBP_POSITIVE_REGULATION_OF_MYELOID_LEUKOCYTE_CYTOKINE_PRODUCTION_INVOLVED_IN_IMMUNE_RESPONSE	0.395498	1	1		HP_ABNORMALITY_OF_THE_TEMPOROMANDIBULAR_JOINT	0.149351	0.361096	1
GOBP_CELLULAR_ALDEHYDE_METABOLIC_PROCESS	0.0353698	0.272628	1		HP_ROD_CONE_DYSTROPHY	0.25	1	1		GOBP_HISTONE_H3_DEACETYLATION	0.395498	1	1		HP_VERTEBRAL_ARCH_ANOMALY	0.14966	0.316484	1
GOBP_NUCLEOSIDE_CATABOLIC_PROCESS	0.0354223	0.212651	1		GOMF_OPSONIN_BINDING	0.250301	1	1		HP_MUSCLE_FIBER_ATROPHY	0.395522	1	1		GOCC_FILOPODIUM_MEMBRANE	0.149701	0.338092	1
GOBP_HIGH_DENSITY_LIPOPROTEIN_PARTICLE_REMODELING	0.0354223	0.224478	1		HP_KETONURIA	0.250567	1	1		GOBP_VASODILATION	0.395522	1	1		GOMF_DEATH_RECEPTOR_BINDING	0.15	0.328547	1
GOBP_LEUKOCYTE_MIGRATION_INVOLVED_IN_INFLAMMATORY_RESPONSE	0.0357143	0.247802	1		GOBP_NEGATIVE_REGULATION_OF_CYSTEINE_TYPE_ENDOPEPTIDASE_ACTIVITY	0.251521	1	1		HP_ORCHITIS	0.395973	1	1		GOMF_LIGAND_GATED_CALCIUM_CHANNEL_ACTIVITY	0.15	0.423768	1
GOBP_MULTI_ORGANISM_REPRODUCTIVE_PROCESS	0.0357143	0.610395	1		GOBP_NEGATIVE_REGULATION_OF_TRANSCRIPTION_REGULATORY_REGION_DNA_BINDING	0.252326	1	1		HP_ABNORMAL_TEMPER_TANTRUMS	0.396007	1	1		HP_TURRICEPHALY	0.150685	0.341149	1
GOBP_MATURATION_OF_LSU_RRNA	0.0358127	0.266341	1		GOBP_REGULATION_OF_STEROID_HORMONE_SECRETION	0.253606	1	1		GOBP_RESPONSE_TO_MUSCLE_ACTIVITY	0.39604	1	1		GOMF_K63_LINKED_POLYUBIQUITIN_MODIFICATION_DEPENDENT_PROTEIN_BINDING	0.150794	0.322289	1
GOBP_REGULATION_OF_LIPID_BIOSYNTHETIC_PROCESS	0.0358744	0.402124	1		GOBP_PROTEIN_HETEROOLIGOMERIZATION	0.253681	1	1		GOBP_C21_STEROID_HORMONE_BIOSYNTHETIC_PROCESS	0.396525	1	1		GOBP_RESPONSE_TO_NERVE_GROWTH_FACTOR	0.150943	0.369982	1
HP_WHITE_HAIR	0.0358974	0.23833	1		HP_ABNORMALITY_OF_THE_MENSTRUAL_CYCLE	0.254	1	1		GOBP_ENDODERM_DEVELOPMENT	0.39708	1	1		GOCC_DNA_REPAIR_COMPLEX	0.150943	0.396604	1
HP_AMYLOIDOSIS	0.0359281	0.265932	1		GOMF_ENDOPEPTIDASE_ACTIVITY	0.254	1	1		GOBP_POSITIVE_REGULATION_OF_ERYTHROCYTE_DIFFERENTIATION	0.397301	1	1		GOBP_VESICLE_BUDDING_FROM_MEMBRANE	0.151515	0.471766	1
HP_OPTIC_ATROPHY	0.036036	0.546531	1		HP_INSULIN_RESISTANCE	0.254359	1	1		HP_ABNORMALITY_OF_THE_MUSCULATURE_OF_THE_THIGH	0.398305	1	1		HP_CEREBELLAR_DYSPLASIA	0.151724	0.328919	1
GOBP_PYRIMIDINE_NUCLEOSIDE_TRIPHOSPHATE_BIOSYNTHETIC_PROCESS	0.0361111	0.235122	1		GOBP_SINGLE_STRANDED_VIRAL_RNA_REPLICATION_VIA_DOUBLE_STRANDED_DNA_INTERMEDIATE	0.254459	1	1		GOBP_POSITIVE_REGULATION_OF_ACTIN_FILAMENT_BUNDLE_ASSEMBLY	0.398496	1	1		GOBP_TUBULIN_DEACETYLATION	0.152	0.383367	1
GOBP_TRNA_WOBBLE_BASE_MODIFICATION	0.0361757	0.220906	1		HP_DECREASED_CIRCULATING_FOLLICLE_STIMULATING_HORMONE_CONCENTRATION	0.255543	1	1		GOBP_POSITIVE_REGULATION_OF_RHO_PROTEIN_SIGNAL_TRANSDUCTION	0.398744	1	1		GOBP_NEGATIVE_REGULATION_OF_CILIUM_ASSEMBLY	0.152318	0.322017	1
GOBP_RRNA_CATABOLIC_PROCESS	0.0362694	0.248702	1		GOMF_LIPID_TRANSPORTER_ACTIVITY	0.256	1	1		GOBP_POSITIVE_REGULATION_OF_CELL_CYCLE_G1_S_PHASE_TRANSITION	0.398792	1	1		GOBP_NEGATIVE_REGULATION_OF_TELOMERE_MAINTENANCE	0.152542	0.381948	1
GOMF_ENDODEOXYRIBONUCLEASE_ACTIVITY_PRODUCING_5_PHOSPHOMONOESTERS	0.0364963	0.220639	1		GOBP_WALKING_BEHAVIOR	0.256326	1	1		GOBP_DEVELOPMENT_OF_PRIMARY_FEMALE_SEXUAL_CHARACTERISTICS	0.39916	1	1		GOMF_DNA_POLYMERASE_BINDING	0.152672	0.354504	1
GOBP_INSULIN_SECRETION_INVOLVED_IN_CELLULAR_RESPONSE_TO_GLUCOSE_STIMULUS	0.0365854	0.266853	1		GOMF_VOLTAGE_GATED_ANION_CHANNEL_ACTIVITY	0.256348	1	1		GOBP_FIBROBLAST_MIGRATION	0.399399	1	1		GOMF_NADPH_BINDING	0.152866	0.344218	1
GOMF_NEUROPEPTIDE_BINDING	0.0366197	0.247692	1		HP_UROGENITAL_SINUS_ANOMALY	0.256881	1	1		GOBP_RETINA_MORPHOGENESIS_IN_CAMERA_TYPE_EYE	0.399408	1	1		GOBP_NEGATIVE_REGULATION_OF_CELL_MIGRATION_INVOLVED_IN_SPROUTING_ANGIOGENESIS	0.153061	0.345466	1
GOBP_REGULATION_OF_CHROMOSOME_SEGREGATION	0.0367647	0.278148	1		GOBP_DIENCEPHALON_DEVELOPMENT	0.257172	1	1		GOMF_TRANSCRIPTION_COACTIVATOR_BINDING	0.399691	1	1		GOBP_OSTEOBLAST_PROLIFERATION	0.153061	0.415174	1
GOBP_ANTIGEN_PROCESSING_AND_PRESENTATION	0.0367647	0.333173	1		GOBP_CATECHOLAMINE_UPTAKE	0.257242	1	1		GOBP_RENAL_SYSTEM_PROCESS	0.399718	1	1		GOBP_REGULATION_OF_CAMP_DEPENDENT_PROTEIN_KINASE_ACTIVITY	0.153846	0.36375	1
GOMF_TRANSLATION_INITIATION_FACTOR_BINDING	0.0371353	0.238295	1		HP_SCALING_SKIN	0.257393	1	1		GOBP_NATURAL_KILLER_CELL_ACTIVATION	0.4	1	1		GOBP_HINDLIMB_MORPHOGENESIS	0.153846	0.382194	1
GOMF_ACYLGLYCEROL_O_ACYLTRANSFERASE_ACTIVITY	0.037234	0.237465	1		HP_NASAL_CONGESTION	0.257787	1	1		HP_POSTURAL_INSTABILITY	0.400568	1	1		GOMF_EXORIBONUCLEASE_ACTIVITY	0.153846	0.387958	1
GOCC_CYCLIN_DEPENDENT_PROTEIN_KINASE_HOLOENZYME_COMPLEX	0.0373563	0.248383	1		GOBP_AUDITORY_RECEPTOR_CELL_MORPHOGENESIS	0.25848	1	1		GOBP_REGULATION_OF_GRANULOCYTE_DIFFERENTIATION	0.40099	1	1		GOMF_EXORIBONUCLEASE_ACTIVITY_PRODUCING_5_PHOSPHOMONOESTERS	0.153846	0.430766	1
GOBP_NEGATIVE_REGULATION_OF_NEURON_DIFFERENTIATION	0.037415	0.250057	1		HP_REDUCED_SPERM_MOTILITY	0.258811	1	1		GOBP_REGULATION_OF_NERVOUS_SYSTEM_DEVELOPMENT	0.401176	1	1		GOBP_ENERGY_RESERVE_METABOLIC_PROCESS	0.153846	0.465814	1
GOBP_POSITIVE_REGULATION_OF_LYMPHOCYTE_CHEMOTAXIS	0.0375335	0.233662	1		GOBP_NEGATIVE_REGULATION_OF_GENE_EXPRESSION_EPIGENETIC	0.258919	1	1		HP_ANTERIORLY_PLACED_ANUS	0.401471	1	1		HP_PAIN_INSENSITIVITY	0.154321	0.390952	1
GOBP_CELLULAR_LIPID_CATABOLIC_PROCESS	0.0375587	0.346017	1		GOBP_REGULATION_OF_EPITHELIAL_CELL_APOPTOTIC_PROCESS	0.259372	1	1		GOBP_KETONE_BIOSYNTHETIC_PROCESS	0.401515	1	1		GOBP_REGULATION_OF_TELOMERASE_ACTIVITY	0.155172	0.445101	1
GOMF_D_THREO_ALDOSE_1_DEHYDROGENASE_ACTIVITY	0.0376344	0.247931	1		GOBP_DETERMINATION_OF_ADULT_LIFESPAN	0.259833	1	1		GOBP_ATRIAL_CARDIAC_MUSCLE_CELL_TO_AV_NODE_CELL_SIGNALING	0.401961	1	1		GOBP_NEGATIVE_REGULATION_OF_JUN_KINASE_ACTIVITY	0.15625	0.289253	1
GOBP_BODY_FLUID_SECRETION	0.0376712	0.338246	1		GOBP_NEGATIVE_REGULATION_OF_VIRAL_PROCESS	0.260081	1	1		GOBP_REGULATION_OF_DNA_TEMPLATED_TRANSCRIPTION_IN_RESPONSE_TO_STRESS	0.4034	1	1		GOBP_REGULATION_OF_CELLULAR_RESPONSE_TO_HEAT	0.15625	0.34931	1
GOBP_RESPONSE_TO_ESTROGEN	0.0376812	0.256349	1		HP_ABNORMAL_CONSUMPTION_BEHAVIOR	0.260302	1	1		GOBP_EMBRYONIC_CRANIAL_SKELETON_MORPHOGENESIS	0.403698	1	1		GOMF_PROTEIN_PHOSPHATASE_ACTIVATOR_ACTIVITY	0.156425	0.313148	1
GOBP_MRNA_EXPORT_FROM_NUCLEUS	0.0378549	0.316799	1		GOBP_STARTLE_RESPONSE	0.260465	1	1		HP_DUPLICATED_COLLECTING_SYSTEM	0.403786	1	1		GOBP_NLS_BEARING_PROTEIN_IMPORT_INTO_NUCLEUS	0.156463	0.388563	1
GOBP_MITOTIC_CELL_CYCLE_CHECKPOINT_SIGNALING	0.0378788	0.353121	1		GOMF_G_PROTEIN_COUPLED_RECEPTOR_BINDING	0.261	1	1		GOBP_REGULATION_OF_EXTRINSIC_APOPTOTIC_SIGNALING_PATHWAY_VIA_DEATH_DOMAIN_RECEPTORS	0.404056	1	1		GOBP_RESPONSE_TO_MITOCHONDRIAL_DEPOLARISATION	0.156627	0.349525	1
GOBP_ENDOPLASMIC_RETICULUM_ORGANIZATION	0.037931	0.321092	1		GOBP_NEGATIVE_REGULATION_OF_VIRAL_LIFE_CYCLE	0.261067	1	1		GOBP_REGULATION_OF_T_HELPER_17_CELL_DIFFERENTIATION	0.404153	1	1		GOBP_POSITIVE_REGULATION_OF_TRANSCRIPTION_BY_RNA_POLYMERASE_III	0.157233	0.318746	1
GOBP_POSITIVE_REGULATION_OF_MRNA_METABOLIC_PROCESS	0.0384615	0.349044	1		GOBP_CELLULAR_GLUCOSE_HOMEOSTASIS	0.261261	1	1		HP_GOWERS_SIGN	0.404223	1	1		GOBP_HISTONE_H3_K9_ACETYLATION	0.157303	0.345642	1
HP_ABNORMAL_URINE_METABOLITE_LEVEL	0.0384615	0.547486	1		HP_MATURITY_ONSET_DIABETES_OF_THE_YOUNG	0.261272	1	1		GOBP_SCHWANN_CELL_DIFFERENTIATION	0.404355	1	1		GOBP_KIDNEY_MESENCHYME_DEVELOPMENT	0.157534	0.342575	1
GOBP_FATTY_ACID_CATABOLIC_PROCESS	0.0387324	0.33017	1		GOBP_DNA_MODIFICATION	0.261569	1	1		GOMF_WNT_PROTEIN_BINDING	0.404531	1	1		GOBP_PROTEIN_LOCALIZATION_TO_CILIARY_MEMBRANE	0.157576	0.325629	1
GOBP_KERATAN_SULFATE_METABOLIC_PROCESS	0.0387812	0.245311	1		HP_ESOPHAGITIS	0.261984	1	1		GOBP_CELL_SUBSTRATE_ADHESION	0.40479	1	1		GOBP_TRNA_MODIFICATION	0.157895	0.400644	1
GOBP_PURINE_CONTAINING_COMPOUND_BIOSYNTHETIC_PROCESS	0.0387931	0.421703	1		GOBP_CELLULAR_RESPONSE_TO_BIOTIC_STIMULUS	0.262	1	1		HP_KERATITIS	0.405135	1	1		GOBP_POSITIVE_REGULATION_OF_MESENCHYMAL_CELL_PROLIFERATION	0.158333	0.331152	1
GOBP_NEGATIVE_REGULATION_OF_PEPTIDASE_ACTIVITY	0.038835	0.402095	1		GOBP_STEROL_METABOLIC_PROCESS	0.262262	1	1		GOBP_FOREBRAIN_REGIONALIZATION	0.406612	1	1		HP_THORACIC_SCOLIOSIS	0.15873	0.445512	1
GOMF_FLAVIN_ADENINE_DINUCLEOTIDE_BINDING	0.0388693	0.288014	1		GOMF_COMPLEMENT_BINDING	0.262353	1	1		GOBP_RESPONSE_TO_DOPAMINE	0.407143	1	1		GOBP_NEGATIVE_REGULATION_OF_MYOTUBE_DIFFERENTIATION	0.159236	0.346052	1
HP_HYPERTROPHIC_CARDIOMYOPATHY	0.0388889	0.433781	1		GOBP_HISTAMINE_TRANSPORT	0.26259	1	1		GOBP_COLLAGEN_FIBRIL_ORGANIZATION	0.407407	1	1		HP_OROMANDIBULAR_DYSTONIA	0.159509	0.336771	1
GOMF_CYCLASE_REGULATOR_ACTIVITY	0.0389294	0.220523	1		HP_JOINT_SWELLING	0.26299	1	1		GOBP_POSITIVE_REGULATION_OF_OLIGODENDROCYTE_DIFFERENTIATION	0.407583	1	1		GOBP_NEGATIVE_REGULATION_OF_EPITHELIAL_CELL_DIFFERENTIATION	0.16	0.444517	1
GOBP_PSEUDOURIDINE_SYNTHESIS	0.0391645	0.249363	1		GOBP_AMMONIUM_ION_METABOLIC_PROCESS	0.263036	1	1		GOBP_POSITIVE_REGULATION_OF_CALCINEURIN_MEDIATED_SIGNALING	0.407654	1	1		HP_MILD_SHORT_STATURE	0.160494	0.307172	1
HP_AGENESIS_OF_CORPUS_CALLOSUM	0.0392157	0.441561	1		GOBP_ACTIVIN_RECEPTOR_SIGNALING_PATHWAY	0.263103	1	1		GOBP_CARDIAC_MUSCLE_CONTRACTION	0.407661	1	1		GOBP_MESODERMAL_CELL_DIFFERENTIATION	0.16092	0.414984	1
GOCC_ENDOLYSOSOME	0.039267	0.23695	1		GOBP_BIOLOGICAL_PROCESS_INVOLVED_IN_INTERACTION_WITH_SYMBIONT	0.263425	1	1		GOMF_COLLAGEN_BINDING	0.408135	1	1		GOBP_CELL_FATE_COMMITMENT_INVOLVED_IN_FORMATION_OF_PRIMARY_GERM_LAYER	0.16129	0.40418	1
GOBP_NEGATIVE_REGULATION_OF_TYPE_I_INTERFERON_MEDIATED_SIGNALING_PATHWAY	0.039267	0.255034	1		HP_HYPOTHERMIA	0.26765	1	1		GOBP_SUBPALLIUM_DEVELOPMENT	0.408264	1	1		GOBP_POSITIVE_REGULATION_OF_PROTEIN_DEACETYLATION	0.16129	0.415839	1
GOBP_NADP_METABOLIC_PROCESS	0.0393258	0.263262	1		GOBP_NEGATIVE_REGULATION_OF_STEROID_METABOLIC_PROCESS	0.267778	1	1		GOBP_STARTLE_RESPONSE	0.409449	1	1		GOCC_MICROTUBULE_PLUS_END	0.162791	0.39825	1
HP_GLOMERULAR_SCLEROSIS	0.0394265	0.334005	1		GOBP_POSITIVE_REGULATION_OF_NUCLEOTIDE_BIOSYNTHETIC_PROCESS	0.268208	1	1		GOBP_BASEMENT_MEMBRANE_ASSEMBLY	0.409462	1	1		HP_WORMIAN_BONES	0.162791	0.457727	1
GOCC_SMALL_RIBOSOMAL_SUBUNIT	0.0394737	0.283748	1		GOCC_GLIAL_CELL_PROJECTION	0.269313	1	1		GOBP_MORPHOGENESIS_OF_AN_ENDOTHELIUM	0.409539	1	1		GOBP_PROTEIN_TARGETING_TO_LYSOSOME	0.163636	0.41941	1
GOMF_OXIDOREDUCTASE_ACTIVITY_ACTING_ON_A_SULFUR_GROUP_OF_DONORS	0.0397554	0.300222	1		GOBP_NEURON_PROJECTION_REGENERATION	0.269907	1	1		GOBP_BONE_GROWTH	0.409639	1	1		HP_MYELOPROLIFERATIVE_DISORDER	0.163842	0.371453	1
GOBP_KILLING_OF_CELLS_OF_ANOTHER_ORGANISM	0.04	0.267343	1		GOBP_PEPTIDYL_GLUTAMIC_ACID_MODIFICATION	0.27033	1	1		GOBP_REGULATION_OF_VASCULAR_PERMEABILITY	0.410145	1	1		HP_OVAL_FACE	0.164474	0.377065	1
GOBP_REGULATION_OF_LYASE_ACTIVITY	0.04	0.272677	1		GOBP_FLUID_TRANSPORT	0.270419	1	1		GOBP_AMINE_CATABOLIC_PROCESS	0.410423	1	1		GOBP_NEGATIVE_REGULATION_OF_CELL_MATRIX_ADHESION	0.164706	0.352262	1
GOBP_NEGATIVE_REGULATION_OF_GENE_EXPRESSION_EPIGENETIC	0.04	0.299112	1		HP_ABNORMAL_LEFT_VENTRICULAR_OUTFLOW_TRACT_MORPHOLOGY	0.271147	1	1		HP_DECREASED_SIZE_OF_NERVE_TERMINALS	0.410802	1	1		GOBP_REGULATION_OF_HEMATOPOIETIC_PROGENITOR_CELL_DIFFERENTIATION	0.164706	0.445712	1
GOBP_REPRODUCTIVE_BEHAVIOR	0.040107	0.291377	1		GOBP_POSITIVE_REGULATION_OF_ACTIVATED_T_CELL_PROLIFERATION	0.271186	1	1		HP_ABNORMAL_NUMBER_OF_INCISORS	0.410876	1	1		GOBP_RESPONSE_TO_GONADOTROPIN	0.164948	0.341142	1
GOBP_THYROID_HORMONE_METABOLIC_PROCESS	0.0401146	0.238946	1		HP_RECURRENT_SINOPULMONARY_INFECTIONS	0.271222	1	1		HP_ABNORMAL_SYNAPTIC_TRANSMISSION_AT_THE_NEUROMUSCULAR_JUNCTION	0.411268	1	1		GOMF_TBP_CLASS_PROTEIN_BINDING	0.165049	0.403459	1
GOCC_OUTER_MEMBRANE	0.040201	0.383172	1		HP_LIMITATION_OF_KNEE_MOBILITY	0.271939	1	1		GOBP_DETECTION_OF_TEMPERATURE_STIMULUS	0.411392	1	1		HP_ABNORMALITY_OF_THE_FETAL_CARDIOVASCULAR_SYSTEM	0.165217	0.402959	1
GOBP_POSITIVE_REGULATION_OF_MEMBRANE_PERMEABILITY	0.0403458	0.275767	1		HP_INCREASED_CIRCULATING_GONADOTROPIN_LEVEL	0.272915	1	1		GOCC_POSTSYNAPTIC_MEMBRANE	0.412281	1	1		HP_DISSEMINATED_INTRAVASCULAR_COAGULATION	0.165354	0.333396	1
HP_ABNORMAL_5TH_FINGER_PHALANX_MORPHOLOGY	0.040404	0.266872	1		GOBP_REGULATION_OF_PROTEIN_SECRETION	0.273	1	1		HP_ABNORMAL_LARYNX_MORPHOLOGY	0.412399	1	1		GOBP_BRANCH_ELONGATION_OF_AN_EPITHELIUM	0.165517	0.364522	1
HP_ABNORMAL_RENAL_PHYSIOLOGY	0.040404	0.561048	1		GOBP_AMIDE_TRANSPORT	0.273	1	1		GOMF_C_C_CHEMOKINE_BINDING	0.413115	1	1		GOBP_ADENYLATE_CYCLASE_ACTIVATING_ADRENERGIC_RECEPTOR_SIGNALING_PATHWAY	0.166667	0.358442	1
GOBP_PYRIMIDINE_NUCLEOTIDE_CATABOLIC_PROCESS	0.0404313	0.226489	1		GOBP_RECEPTOR_INTERNALIZATION	0.273367	1	1		GOBP_PROTEIN_LOCALIZATION_TO_SYNAPSE	0.413165	1	1		GOMF_NF_KAPPAB_BINDING	0.166667	0.358285	1
GOMF_CHLORIDE_CHANNEL_REGULATOR_ACTIVITY	0.0407125	0.237522	1		GOBP_POSITIVE_REGULATION_OF_NECROTIC_CELL_DEATH	0.274251	1	1		GOBP_PROSTATE_GLAND_MORPHOGENESIS	0.413313	1	1		HP_GLOSSOPTOSIS	0.166667	0.375358	1
HP_ABNORMALITY_OF_SKIN_ADNEXA_PHYSIOLOGY	0.0408163	0.377744	1		GOMF_LIPASE_ACTIVITY	0.274549	1	1		GOBP_MULTICELLULAR_ORGANISMAL_RESPONSE_TO_STRESS	0.413333	1	1		GOBP_PEROXISOME_PROLIFERATOR_ACTIVATED_RECEPTOR_SIGNALING_PATHWAY	0.166667	0.399844	1
GOBP_PROTEIN_TRANSMEMBRANE_TRANSPORT	0.0408805	0.283577	1		GOBP_REGULATION_OF_EMBRYONIC_DEVELOPMENT	0.275437	1	1		HP_GENERALIZED_EDEMA	0.413462	1	1		GOCC_CORTICAL_ACTIN_CYTOSKELETON	0.166667	0.4111	1
GOBP_POSITIVE_REGULATION_OF_POTASSIUM_ION_TRANSPORT	0.0410095	0.302255	1		GOBP_RETINA_DEVELOPMENT_IN_CAMERA_TYPE_EYE	0.275828	1	1		GOCC_SARCOPLASM	0.41349	1	1		HP_ABNORMAL_RIGHT_VENTRICLE_MORPHOLOGY	0.166667	0.427421	1
GOBP_PARTURITION	0.0410959	0.213128	1		GOBP_REVERSE_CHOLESTEROL_TRANSPORT	0.276647	1	1		GOBP_REGULATION_OF_BONE_RESORPTION	0.413846	1	1		GOBP_RETROGRADE_TRANSPORT_ENDOSOME_TO_GOLGI	0.166667	0.430031	1
GOBP_PYRIMIDINE_NUCLEOSIDE_METABOLIC_PROCESS	0.0412088	0.224106	1		HP_PARONYCHIA	0.277108	1	1		HP_DECREASED_URINE_OUTPUT	0.414125	1	1		GOBP_REGULATION_OF_DNA_BIOSYNTHETIC_PROCESS	0.166667	0.43089	1
HP_INCREASED_SERUM_PYRUVATE	0.041543	0.27352	1		HP_ABNORMAL_SPERMATOGENESIS	0.277387	1	1		GOBP_PHYSIOLOGICAL_CARDIAC_MUSCLE_HYPERTROPHY	0.414261	1	1		HP_SHORT_PALPEBRAL_FISSURE	0.166667	0.442157	1
HP_ALBUMINURIA	0.0416667	0.263725	1		GOMF_HYALURONIC_ACID_BINDING	0.278027	1	1		HP_COMPLEX_FEBRILE_SEIZURE	0.414911	1	1		GOBP_POSITIVE_CHEMOTAXIS	0.166667	0.444353	1
GOBP_NEGATIVE_REGULATION_OF_MYOTUBE_DIFFERENTIATION	0.0418994	0.237391	1		GOBP_POSITIVE_REGULATION_OF_PHOSPHOPROTEIN_PHOSPHATASE_ACTIVITY	0.278169	1	1		GOMF_CHEMOATTRACTANT_ACTIVITY	0.415064	1	1		GOBP_METANEPHROS_DEVELOPMENT	0.166667	0.444809	1
GOBP_HISTONE_H2A_ACETYLATION	0.042042	0.257984	1		GOBP_HAIR_CELL_DIFFERENTIATION	0.278188	1	1		HP_GENERALIZED_CLONIC_SEIZURE	0.415309	1	1		GOBP_NEGATIVE_REGULATION_OF_MAP_KINASE_ACTIVITY	0.166667	0.474032	1
GOBP_MITOTIC_CHROMOSOME_CONDENSATION	0.0420561	0.22697	1		GOBP_SMOOTH_MUSCLE_CELL_APOPTOTIC_PROCESS	0.278467	1	1		GOMF_FIBRONECTIN_BINDING	0.416933	1	1		GOBP_CARDIAC_MUSCLE_CELL_CONTRACTION	0.166667	0.4753	1
GOBP_RESPONSE_TO_METAL_ION	0.0421687	0.502485	1		GOBP_RESPONSE_TO_TOXIC_SUBSTANCE	0.279	1	1		GOBP_POSITIVE_T_CELL_SELECTION	0.417208	1	1		GOBP_REGULATION_OF_CELL_MATRIX_ADHESION	0.166667	0.52816	1
GOCC_BRUSH_BORDER_MEMBRANE	0.0422078	0.304693	1		GOBP_REGULATION_OF_SECRETION	0.279	1	1		GOBP_T_HELPER_17_TYPE_IMMUNE_RESPONSE	0.417778	1	1		HP_CARDIAC_CONDUCTION_ABNORMALITY	0.166667	0.555727	1
GOCC_SPLICEOSOMAL_COMPLEX	0.0422535	0.433636	1		HP_PANHYPOGAMMAGLOBULINEMIA	0.279343	1	1		HP_APLASIA_HYPOPLASIA_OF_THE_SCAPULAE	0.417819	1	1		GOBP_POSITIVE_T_CELL_SELECTION	0.169231	0.381987	1
GOMF_ORGANIC_ACID_TRANSMEMBRANE_TRANSPORTER_ACTIVITY	0.0423729	0.373268	1		HP_HETEROCHROMIA_IRIDIS	0.279481	1	1		HP_HYPOREFLEXIA_OF_LOWER_LIMBS	0.418535	1	1		GOBP_MITOCHONDRIAL_OUTER_MEMBRANE_PERMEABILIZATION_INVOLVED_IN_PROGRAMMED_CELL_DEATH	0.170455	0.415403	1
GOBP_POSITIVE_REGULATION_OF_ORGANELLE_ORGANIZATION	0.0423729	0.498695	1		GOBP_SYNAPTIC_TRANSMISSION_CHOLINERGIC	0.279736	1	1		HP_FATIGABLE_WEAKNESS_OF_RESPIRATORY_MUSCLES	0.418571	1	1		HP_INTRINSIC_HAND_MUSCLE_ATROPHY	0.170732	0.380195	1
GOCC_DYNEIN_AXONEMAL_PARTICLE	0.0424528	0.237297	1		GOBP_BEHAVIOR	0.28	1	1		HP_CHRONIC_INFECTION	0.41876	1	1		GOBP_RNA_PHOSPHODIESTER_BOND_HYDROLYSIS_EXONUCLEOLYTIC	0.171053	0.418092	1
GOBP_POSITIVE_REGULATION_OF_PROTEIN_LOCALIZATION_TO_NUCLEUS	0.0424837	0.342327	1		GOBP_AMINOGLYCAN_CATABOLIC_PROCESS	0.280044	1	1		HP_RESTLESS_LEGS	0.418919	1	1		GOBP_REGULATION_OF_DNA_DAMAGE_CHECKPOINT	0.171779	0.403823	1
GOMF_LIGASE_ACTIVITY_FORMING_CARBON_OXYGEN_BONDS	0.0425532	0.212593	1		HP_DELAYED_PUBERTY	0.28028	1	1		HP_SICK_SINUS_SYNDROME	0.419152	1	1		HP_VELOPHARYNGEAL_INSUFFICIENCY	0.172131	0.375157	1
HP_ANTERIOR_PITUITARY_DYSGENESIS	0.0425532	0.22116	1		GOBP_DNA_METHYLATION	0.280576	1	1		GOBP_NEGATIVE_REGULATION_OF_LIPID_LOCALIZATION	0.420181	1	1		GOCC_RNA_POLYMERASE_II_CORE_COMPLEX	0.172222	0.343845	1
GOMF_PROTEIN_TRANSPORTER_ACTIVITY	0.0425532	0.256917	1		GOBP_MATING_BEHAVIOR	0.281287	1	1		GOBP_POSITIVE_REGULATION_OF_TISSUE_REMODELING	0.42029	1	1		HP_SELECTIVE_TOOTH_AGENESIS	0.17284	0.387688	1
GOMF_PROTEIN_SELF_ASSOCIATION	0.0425532	0.298041	1		GOBP_GLUTAMATE_RECEPTOR_SIGNALING_PATHWAY	0.281915	1	1		HP_ASCENDING_TUBULAR_AORTA_ANEURYSM	0.421304	1	1		GOMF_TRANSLATION_ELONGATION_FACTOR_ACTIVITY	0.173077	0.367677	1
GOMF_RRNA_BINDING	0.0425532	0.323035	1		GOCC_RECEPTOR_COMPLEX	0.282	1	1		GOBP_POSITIVE_REGULATION_OF_RECEPTOR_INTERNALIZATION	0.421311	1	1		GOBP_TROPHECTODERMAL_CELL_DIFFERENTIATION	0.173333	0.355035	1
GOBP_THYROID_HORMONE_GENERATION	0.0426065	0.247837	1		GOMF_CXCR_CHEMOKINE_RECEPTOR_BINDING	0.282297	1	1		GOBP_REGULATION_OF_SYNAPTIC_PLASTICITY	0.421687	1	1		GOMF_MAP_KINASE_ACTIVITY	0.17341	0.33563	1
GOBP_ACUTE_PHASE_RESPONSE	0.0426229	0.257173	1		GOBP_REGULATION_OF_LIPID_CATABOLIC_PROCESS	0.282316	1	1		GOBP_AUTONOMIC_NERVOUS_SYSTEM_DEVELOPMENT	0.421829	1	1		HP_ANAL_STENOSIS	0.173469	0.406673	1
GOBP_RNA_PHOSPHODIESTER_BOND_HYDROLYSIS_EXONUCLEOLYTIC	0.0426829	0.247927	1		GOBP_CALCIUM_ION_REGULATED_EXOCYTOSIS	0.282341	1	1		GOCC_CATION_CHANNEL_COMPLEX	0.422392	1	1		GOCC_PSEUDOPODIUM	0.174699	0.398715	1
GOBP_POSITIVE_REGULATION_OF_INTRINSIC_APOPTOTIC_SIGNALING_PATHWAY	0.0426829	0.259128	1		GOBP_CELLULAR_ANION_HOMEOSTASIS	0.282582	1	1		GOBP_RESPONSE_TO_COPPER_ION	0.422777	1	1		GOBP_AORTA_MORPHOGENESIS	0.175	0.371414	1
GOBP_MALE_MEIOSIS_I	0.0427807	0.245671	1		HP_ABNORMAL_CELL_MORPHOLOGY	0.282735	1	1		HP_EEG_WITH_POLYSPIKE_WAVE_COMPLEXES	0.423077	1	1		HP_EYELID_MYOCLONUS	0.175439	0.4457	1
GOBP_INSULIN_SECRETION	0.0428016	0.409417	1		GOMF_STEROID_HYDROXYLASE_ACTIVITY	0.28308	1	1		GOBP_REGULATION_OF_KERATINOCYTE_DIFFERENTIATION	0.42351	1	1		HP_CAPILLARY_HEMANGIOMA	0.176471	0.395271	1
GOMF_PHOSPHOLIPID_BINDING	0.0428571	0.500352	1		HP_EASY_FATIGABILITY	0.283963	1	1		HP_DYSPAREUNIA	0.423645	1	1		HP_OSTEOLYSIS_INVOLVING_BONES_OF_THE_UPPER_LIMBS	0.176471	0.431902	1
GOBP_PROTEIN_DNA_COMPLEX_SUBUNIT_ORGANIZATION	0.0429185	0.375956	1		HP_ABNORMAL_PR_INTERVAL	0.283981	1	1		GOBP_REGULATION_OF_PLATELET_ACTIVATION	0.423653	1	1		GOBP_POSITIVE_REGULATION_OF_BLOOD_VESSEL_ENDOTHELIAL_CELL_MIGRATION	0.176471	0.455095	1
GOBP_NUCLEOSIDE_MONOPHOSPHATE_BIOSYNTHETIC_PROCESS	0.0429799	0.300573	1		GOBP_REGULATION_OF_BLOOD_PRESSURE	0.284284	1	1		GOBP_REGULATION_OF_CILIUM_DEPENDENT_CELL_MOTILITY	0.424051	1	1		GOCC_U2_TYPE_SPLICEOSOMAL_COMPLEX	0.176471	0.518577	1
GOMF_INTRAMOLECULAR_TRANSFERASE_ACTIVITY	0.0431472	0.247796	1		HP_GENERALIZED_CLONIC_SEIZURE	0.284753	1	1		HP_ADRENOCORTICAL_CARCINOMA	0.424144	1	1		GOCC_EUKARYOTIC_TRANSLATION_INITIATION_FACTOR_3_COMPLEX	0.176768	0.403629	1
HP_OCULAR_ANTERIOR_SEGMENT_DYSGENESIS	0.0432099	0.504254	1		GOCC_TRANSPORT_VESICLE_MEMBRANE	0.285	1	1		HP_TEMPERATURE_INSTABILITY	0.424471	1	1		GOBP_NEGATIVE_REGULATION_OF_REACTIVE_OXYGEN_SPECIES_METABOLIC_PROCESS	0.177419	0.43159	1
GOBP_PIRNA_METABOLIC_PROCESS	0.0432432	0.252183	1		GOBP_INFLAMMATORY_RESPONSE_TO_ANTIGENIC_STIMULUS	0.285419	1	1		HP_CENTRAL_DIABETES_INSIPIDUS	0.424806	1	1		HP_ANNULAR_PANCREAS	0.177966	0.352019	1
HP_ABNORMAL_MITOCHONDRIA_IN_MUSCLE_TISSUE	0.0433526	0.28063	1		GOBP_NEGATIVE_REGULATION_OF_FATTY_ACID_BIOSYNTHETIC_PROCESS	0.285546	1	1		GOBP_REGULATION_OF_G_PROTEIN_COUPLED_RECEPTOR_SIGNALING_PATHWAY	0.425034	1	1		HP_ADVANCED_ERUPTION_OF_TEETH	0.178082	0.402612	1
GOBP_NUCLEOBASE_CONTAINING_SMALL_MOLECULE_CATABOLIC_PROCESS	0.0433604	0.248255	1		GOBP_REGULATION_OF_DEFENSE_RESPONSE_TO_BACTERIUM	0.285714	1	1		HP_NOCTURNAL_SEIZURES	0.425641	1	1		HP_MITRAL_STENOSIS	0.178161	0.353012	1
GOBP_TETRAHYDROFOLATE_METABOLIC_PROCESS	0.0434783	0.256828	1		HP_IRREGULAR_MENSTRUATION	0.286031	1	1		GOBP_NEGATIVE_REGULATION_OF_NECROTIC_CELL_DEATH	0.427215	1	1		HP_HAPPY_DEMEANOR	0.178808	0.430324	1
GOMF_PEPTIDE_BINDING	0.0437158	0.450574	1		HP_CURLY_HAIR	0.286199	1	1		GOBP_REGULATION_OF_RESPONSE_TO_REACTIVE_OXYGEN_SPECIES	0.42812	1	1		GOBP_GOLGI_TO_VACUOLE_TRANSPORT	0.178862	0.42751	1
GOCC_ATPASE_COMPLEX	0.0437956	0.31378	1		HP_PUSTULE	0.28638	1	1		GOBP_REGULATION_OF_T_HELPER_1_TYPE_IMMUNE_RESPONSE	0.428571	1	1		GOMF_CHEMOATTRACTANT_ACTIVITY	0.179245	0.401186	1
GOBP_ESTROUS_CYCLE	0.0438144	0.238147	1		HP_ABNORMAL_CIRCULATING_GONADOTROPIN_CONCENTRATION	0.286585	1	1		GOBP_ACTION_POTENTIAL	0.429144	1	1		HP_AORTIC_ARCH_ANEURYSM	0.180328	0.434875	1
HP_ABNORMALITY_OF_THE_PERIUNGUAL_REGION	0.0438144	0.275675	1		HP_SYMPTOMATIC_SEIZURES	0.287305	1	1		GOMF_SODIUM_CHANNEL_ACTIVITY	0.430514	1	1		GOBP_MITOTIC_CHROMOSOME_CONDENSATION	0.181287	0.390352	1
GOBP_UBIQUITIN_DEPENDENT_ERAD_PATHWAY	0.0440252	0.360721	1		GOBP_INTERLEUKIN_13_PRODUCTION	0.287861	1	1		GOBP_ENDODERMAL_CELL_FATE_COMMITMENT	0.430718	1	1		GOMF_DNA_REPLICATION_ORIGIN_BINDING	0.181818	0.374212	1
HP_PALPEBRAL_EDEMA	0.0441177	0.281424	1		GOBP_METAL_ION_TRANSPORT	0.288	1	1		GOBP_VENTRICULAR_SYSTEM_DEVELOPMENT	0.43109	1	1		GOBP_CORTICAL_CYTOSKELETON_ORGANIZATION	0.181818	0.413342	1
GOBP_CIRCADIAN_SLEEP_WAKE_CYCLE_SLEEP	0.0441558	0.236735	1		GOMF_TRANSLATION_INITIATION_FACTOR_BINDING	0.288309	1	1		GOMF_MITOGEN_ACTIVATED_PROTEIN_KINASE_BINDING	0.431148	1	1		GOMF_CELL_CELL_ADHESION_MEDIATOR_ACTIVITY	0.181818	0.439288	1
GOBP_AMYLOID_BETA_CLEARANCE	0.044164	0.259173	1		GOMF_RECEPTOR_SERINE_THREONINE_KINASE_BINDING	0.289655	1	1		GOBP_NEURON_MIGRATION	0.431242	1	1		GOBP_ACTIN_MEDIATED_CELL_CONTRACTION	0.181818	0.520361	1
GOMF_ENDORIBONUCLEASE_ACTIVITY_PRODUCING_5_PHOSPHOMONOESTERS	0.0441989	0.252389	1		GOBP_POSITIVE_REGULATION_OF_LONG_TERM_SYNAPTIC_POTENTIATION	0.289872	1	1		GOBP_RESPONSE_TO_FLUID_SHEAR_STRESS	0.432	1	1		GOBP_POSITIVE_REGULATION_OF_VASCULAR_ENDOTHELIAL_CELL_PROLIFERATION	0.184211	0.366296	1
HP_MITOCHONDRIAL_MYOPATHY	0.0443038	0.26808	1		GOBP_STEROID_HORMONE_BIOSYNTHETIC_PROCESS	0.290598	1	1		GOBP_DETECTION_OF_ABIOTIC_STIMULUS	0.432181	1	1		GOBP_REGULATION_OF_PEPTIDYL_LYSINE_ACETYLATION	0.184211	0.400448	1
GOCC_CATALYTIC_STEP_2_SPLICEOSOME	0.0444444	0.316019	1		GOCC_STEREOCILIUM_BUNDLE	0.290722	1	1		HP_PERICARDITIS	0.432258	1	1		HP_ABNORMAL_PERIPHERAL_ACTION_POTENTIAL_AMPLITUDE	0.184211	0.402857	1
HP_ABNORMAL_URINE_CARBOXYLIC_ACID_LEVEL	0.0445682	0.280352	1		HP_STATUS_EPILEPTICUS_WITH_PROMINENT_MOTOR_SYMPTOMS	0.290822	1	1		HP_SEROSITIS	0.432392	1	1		GOBP_NEGATIVE_REGULATION_OF_ACTIVATED_T_CELL_PROLIFERATION	0.185185	0.395116	1
GOMF_ORGANIC_HYDROXY_COMPOUND_TRANSMEMBRANE_TRANSPORTER_ACTIVITY	0.0446429	0.268011	1		HP_CHOLANGITIS	0.291018	1	1		HP_SPONTANEOUS_ABORTION	0.432551	1	1		HP_ABNORMAL_GLYCOSYLATION	0.186441	0.43925	1
HP_APLASIA_HYPOPLASIA_OF_THE_HUMERUS	0.0446927	0.316367	1		GOMF_CHLORIDE_TRANSMEMBRANE_TRANSPORTER_ACTIVITY	0.291367	1	1		HP_OBSTRUCTIVE_SLEEP_APNEA	0.432602	1	1		GOBP_DEVELOPMENTAL_INDUCTION	0.186813	0.406612	1
GOBP_FUCOSYLATION	0.0447368	0.226795	1		HP_PROGRESSIVE_NIGHT_BLINDNESS	0.291667	1	1		HP_ABNORMAL_SPERM_HEAD_MORPHOLOGY	0.433555	1	1		GOCC_U12_TYPE_SPLICEOSOMAL_COMPLEX	0.186916	0.382022	1
GOMF_HELICASE_ACTIVITY	0.0447761	0.420408	1		GOBP_ICOSANOID_TRANSPORT	0.29171	1	1		HP_CENTRAL_ADRENAL_INSUFFICIENCY	0.433775	1	1		GOCC_INO80_TYPE_COMPLEX	0.186992	0.377014	1
GOBP_HOMOLOGOUS_CHROMOSOME_PAIRING_AT_MEIOSIS	0.0448718	0.283857	1		GOBP_LIPID_CATABOLIC_PROCESS	0.292	1	1		HP_SEGMENTAL_PERIPHERAL_DEMYELINATION_REMYELINATION	0.434295	1	1		GOBP_METANEPHRIC_GLOMERULUS_DEVELOPMENT	0.1875	0.403753	1
GOBP_CELL_REDOX_HOMEOSTASIS	0.0449438	0.247336	1		GOCC_NEURON_PROJECTION_TERMINUS	0.292339	1	1		HP_VENTRICULAR_TACHYCARDIA	0.434916	1	1		HP_POSTAXIAL_FOOT_POLYDACTYLY	0.1875	0.509316	1
HP_FACIAL_EDEMA	0.0449438	0.355524	1		HP_SPINAL_RIGIDITY	0.292708	1	1		GOMF_SYNTAXIN_1_BINDING	0.435055	1	1		GOBP_REGULATION_OF_CD8_POSITIVE_ALPHA_BETA_T_CELL_ACTIVATION	0.188811	0.374062	1
GOBP_EMBRYONIC_PATTERN_SPECIFICATION	0.0449827	0.30457	1		GOBP_PROTEIN_NEDDYLATION	0.293144	1	1		GOBP_LACTATE_METABOLIC_PROCESS	0.435294	1	1		GOBP_INOSITOL_PHOSPHATE_BIOSYNTHETIC_PROCESS	0.189189	0.436147	1
GOBP_NUCLEOTIDE_SUGAR_BIOSYNTHETIC_PROCESS	0.0450928	0.218794	1		HP_MEDIAN_CLEFT_LIP	0.294872	1	1		HP_ABNORMALITY_OF_THE_AUTONOMIC_NERVOUS_SYSTEM	0.435544	1	1		GOBP_MATURATION_OF_LSU_RRNA_FROM_TRICISTRONIC_RRNA_TRANSCRIPT_SSU_RRNA_5_8S_RRNA_LSU_RRNA	0.189349	0.401529	1
GOMF_VITAMIN_TRANSMEMBRANE_TRANSPORTER_ACTIVITY	0.0450928	0.300823	1		GOBP_POSITIVE_REGULATION_OF_NUCLEAR_DIVISION	0.295643	1	1		GOBP_VASOCONSTRICTION	0.435556	1	1		HP_DILATION_OF_LATERAL_VENTRICLES	0.190476	0.473525	1
GOCC_DNA_PACKAGING_COMPLEX	0.0451977	0.272632	1		GOMF_E_BOX_BINDING	0.295671	1	1		HP_PREMATURE_VENTRICULAR_CONTRACTION	0.438185	1	1		GOMF_CHEMOREPELLENT_ACTIVITY	0.190909	0.412406	1
GOMF_AROMATASE_ACTIVITY	0.0454545	0.238979	1		HP_NEUTROPHILIA	0.295724	1	1		GOCC_T_TUBULE	0.438543	1	1		HP_SYRINGOMYELIA	0.190909	0.43377	1
GOBP_SENSORY_PERCEPTION_OF_TASTE	0.0456026	0.346159	1		GOBP_LIPOPROTEIN_LOCALIZATION	0.295858	1	1		GOBP_RESPONSE_TO_LECTIN	0.43871	1	1		GOBP_LEUKOCYTE_ADHESION_TO_VASCULAR_ENDOTHELIAL_CELL	0.191489	0.488953	1
HP_PERIORBITAL_EDEMA	0.0456274	0.370102	1		GOBP_NEGATIVE_REGULATION_OF_VOLTAGE_GATED_POTASSIUM_CHANNEL_ACTIVITY	0.295943	1	1		HP_RIMMED_VACUOLES	0.439179	1	1		GOBP_ASYMMETRIC_CELL_DIVISION	0.192308	0.364847	1
GOCC_DYNACTIN_COMPLEX	0.0459184	0.237568	1		GOBP_SYNAPTIC_TRANSMISSION_DOPAMINERGIC	0.296089	1	1		GOBP_ANATOMICAL_STRUCTURE_REGRESSION	0.439222	1	1		GOBP_PROTEIN_K48_LINKED_UBIQUITINATION	0.192308	0.423341	1
HP_CEREBRAL_HEMORRHAGE	0.0460526	0.294268	1		HP_PES_VALGUS	0.296137	1	1		GOBP_ENDOCHONDRAL_BONE_MORPHOGENESIS	0.43928	1	1		GOBP_NEGATIVE_REGULATION_OF_AUTOPHAGOSOME_ASSEMBLY	0.192982	0.365202	1
GOCC_SYNAPTIC_VESICLE_MEMBRANE	0.0460993	0.331201	1		HP_PRENATAL_MOVEMENT_ABNORMALITY	0.296296	1	1		GOBP_PEPTIDYL_TYROSINE_DEPHOSPHORYLATION	0.440922	1	1		GOBP_DEFINITIVE_HEMOPOIESIS	0.193103	0.402762	1
GOBP_REGULATION_OF_NITRIC_OXIDE_SYNTHASE_ACTIVITY	0.0461095	0.293967	1		HP_CEREBRAL_HEMORRHAGE	0.297409	1	1		GOBP_REGULATION_OF_FIBROBLAST_GROWTH_FACTOR_RECEPTOR_SIGNALING_PATHWAY	0.441176	1	1		GOBP_REGULATION_OF_SODIUM_ION_TRANSMEMBRANE_TRANSPORT	0.193548	0.406661	1
GOMF_ALCOHOL_DEHYDROGENASE_NADPPLUS_ACTIVITY	0.0461538	0.247374	1		GOBP_POSITIVE_REGULATION_OF_PEPTIDYL_THREONINE_PHOSPHORYLATION	0.297896	1	1		GOBP_RESPONSE_TO_PROSTAGLANDIN	0.441224	1	1		HP_APLASIA_HYPOPLASIA_OF_THE_TIBIA	0.194444	0.407661	1
GOBP_REGULATION_OF_NUCLEASE_ACTIVITY	0.0464548	0.233258	1		HP_CARDIOVASCULAR_CALCIFICATION	0.297942	1	1		GOBP_PHOSPHOLIPASE_C_ACTIVATING_G_PROTEIN_COUPLED_RECEPTOR_SIGNALING_PATHWAY	0.442204	1	1		HP_MULTIPLE_CAFE_AU_LAIT_SPOTS	0.194444	0.497326	1
GOBP_GLYCINE_METABOLIC_PROCESS	0.0464548	0.24759	1		GOBP_REGULATION_OF_HETEROTYPIC_CELL_CELL_ADHESION	0.297968	1	1		GOBP_SALIVARY_GLAND_DEVELOPMENT	0.442219	1	1		GOBP_POSITIVE_REGULATION_OF_TELOMERE_MAINTENANCE_VIA_TELOMERE_LENGTHENING	0.194805	0.428294	1
GOBP_RETINOIC_ACID_METABOLIC_PROCESS	0.0465116	0.252517	1		GOBP_RIBONUCLEOSIDE_CATABOLIC_PROCESS	0.298837	1	1		HP_ALACRIMA	0.442623	1	1		HP_SOUND_SENSITIVITY	0.194805	0.450857	1
HP_EPISPADIAS	0.0465116	0.278041	1		GOBP_VITAMIN_TRANSPORT	0.299154	1	1		GOBP_STRIATUM_DEVELOPMENT	0.44391	1	1		GOBP_FC_EPSILON_RECEPTOR_SIGNALING_PATHWAY	0.195122	0.425423	1
GOMF_COA_HYDROLASE_ACTIVITY	0.046832	0.275837	1		GOMF_MANNOSE_BINDING	0.299652	1	1		GOBP_SMOOTH_MUSCLE_CELL_APOPTOTIC_PROCESS	0.444104	1	1		GOBP_NEGATIVE_REGULATION_OF_EXOCYTOSIS	0.195402	0.424029	1
HP_MALNUTRITION	0.0469208	0.312218	1		HP_GAZE_EVOKED_NYSTAGMUS	0.299678	1	1		HP_PROXIMAL_MUSCLE_WEAKNESS_IN_LOWER_LIMBS	0.444109	1	1		GOBP_REGULATION_OF_PRESYNAPSE_ORGANIZATION	0.195402	0.45952	1
GOBP_RNA_INTERFERENCE	0.0472222	0.251072	1		HP_ABNORMAL_INTRAOCULAR_PRESSURE	0.29989	1	1		HP_MILD_MICROCEPHALY	0.444257	1	1		GOBP_MRNA_CLEAVAGE	0.195489	0.411565	1
GOCC_TRANSPORT_VESICLE	0.0472973	0.515707	1		GOBP_PLASMA_MEMBRANE_PHOSPHOLIPID_SCRAMBLING	0.300926	1	1		GOBP_SCHWANN_CELL_DEVELOPMENT	0.444272	1	1		HP_SHORTENING_OF_ALL_DISTAL_PHALANGES_OF_THE_FINGERS	0.19697	0.488306	1
GOBP_LEUKOCYTE_MEDIATED_IMMUNITY	0.0473373	0.514059	1		GOBP_CHEMICAL_SYNAPTIC_TRANSMISSION_POSTSYNAPTIC	0.301619	1	1		HP_ANONYCHIA	0.444282	1	1		HP_SLEEP_WAKE_CYCLE_DISTURBANCE	0.197531	0.437048	1
HP_HEPATOCELLULAR_ADENOMA	0.0473815	0.251297	1		GOMF_ATPASE_COUPLED_ION_TRANSMEMBRANE_TRANSPORTER_ACTIVITY	0.301818	1	1		GOCC_POSTSYNAPTIC_SPECIALIZATION_MEMBRANE	0.444444	1	1		GOMF_OXIDOREDUCTASE_ACTIVITY_ACTING_ON_THE_CH_NH_GROUP_OF_DONORS_NAD_OR_NADP_AS_ACCEPTOR	0.198676	0.438019	1
GOBP_REGULATION_OF_DNA_STRAND_ELONGATION	0.0473815	0.280141	1		GOBP_HORMONE_METABOLIC_PROCESS	0.304	1	1		GOBP_REGULATION_OF_HIPPO_SIGNALING	0.445364	1	1		HP_FEMORAL_HERNIA	0.198758	0.413938	1
HP_ELEVATED_URINARY_CARBOXYLIC_ACID	0.0473815	0.281407	1		HP_ABNORMALITY_OF_THE_COMMON_COAGULATION_PATHWAY	0.304258	1	1		GOBP_REGULATION_OF_MAP_KINASE_ACTIVITY	0.446701	1	1		GOBP_POST_ANAL_TAIL_MORPHOGENESIS	0.198795	0.365825	1
GOBP_MAINTENANCE_OF_GASTROINTESTINAL_EPITHELIUM	0.0474777	0.238574	1		GOBP_SYNAPTIC_TRANSMISSION_GLUTAMATERGIC	0.304348	1	1		GOMF_OXIDOREDUCTASE_ACTIVITY_ACTING_ON_A_HEME_GROUP_OF_DONORS	0.447574	1	1		GOBP_CELLULAR_RESPONSE_TO_ESTROGEN_STIMULUS	0.198795	0.436953	1
GOBP_DNA_CATABOLIC_PROCESS	0.0477454	0.248043	1		GOBP_NEGATIVE_REGULATION_OF_LIPID_BIOSYNTHETIC_PROCESS	0.304393	1	1		HP_GASTROSTOMY_TUBE_FEEDING_IN_INFANCY	0.447699	1	1		GOMF_PROLINE_RICH_REGION_BINDING	0.2	0.390901	1
GOCC_REPLISOME	0.0478589	0.221124	1		GOBP_LIPID_HOMEOSTASIS	0.305528	1	1		HP_ATROPHY_DEGENERATION_INVOLVING_THE_CAUDATE_NUCLEUS	0.448	1	1		GOBP_SEQUESTERING_OF_CALCIUM_ION	0.2	0.398167	1
HP_INCREASED_INTRAMYOCELLULAR_LIPID_DROPLETS	0.0478723	0.252158	1		GOBP_SECONDARY_ALCOHOL_METABOLIC_PROCESS	0.305835	1	1		GOCC_CAVEOLA	0.448023	1	1		GOMF_PROTEASOME_BINDING	0.2	0.410585	1
GOBP_SPHINGOLIPID_BIOSYNTHETIC_PROCESS	0.0479452	0.346017	1		GOBP_ISOTYPE_SWITCHING_TO_IGG_ISOTYPES	0.306098	1	1		HP_SHORT_FOOT	0.448598	1	1		GOBP_CELL_ADHESION_MEDIATED_BY_INTEGRIN	0.2	0.431682	1
GOBP_CERAMIDE_METABOLIC_PROCESS	0.04811	0.377654	1		GOBP_REGULATION_OF_BRANCHING_INVOLVED_IN_URETERIC_BUD_MORPHOGENESIS	0.306452	1	1		HP_MICRODONTIA	0.4487	1	1		GOBP_POSITIVE_REGULATION_OF_CELL_MATRIX_ADHESION	0.2	0.44212	1
HP_ABNORMAL_DRINKING_BEHAVIOR	0.0481586	0.294246	1		GOBP_POSITIVE_REGULATION_OF_SYNCYTIUM_FORMATION_BY_PLASMA_MEMBRANE_FUSION	0.30647	1	1		GOCC_NEURON_PROJECTION_TERMINUS	0.44884	1	1		GOBP_VACUOLAR_ACIDIFICATION	0.2	0.445027	1
GOCC_RECYCLING_ENDOSOME	0.0482456	0.465233	1		GOBP_POSITIVE_REGULATION_OF_NITRIC_OXIDE_SYNTHASE_ACTIVITY	0.30647	1	1		GOBP_TISSUE_MORPHOGENESIS	0.449048	1	1		GOBP_REGULATION_OF_PROTEIN_TYROSINE_KINASE_ACTIVITY	0.2	0.453594	1
GOBP_POSITIVE_REGULATION_OF_CYCLASE_ACTIVITY	0.0483461	0.257232	1		HP_ABNORMALITY_OF_VITAMIN_A_METABOLISM	0.306569	1	1		GOBP_ZINC_ION_HOMEOSTASIS	0.45023	1	1		GOBP_NEGATIVE_REGULATION_OF_CHEMOTAXIS	0.2	0.459435	1
GOBP_REGULATION_OF_MITOTIC_SPINDLE_ASSEMBLY	0.0483461	0.270175	1		HP_ONYCHOMYCOSIS	0.306698	1	1		GOMF_G_PROTEIN_ALPHA_SUBUNIT_BINDING	0.450394	1	1		GOBP_VASCULAR_ENDOTHELIAL_GROWTH_FACTOR_SIGNALING_PATHWAY	0.2	0.463511	1
GOBP_N_TERMINAL_PROTEIN_AMINO_ACID_MODIFICATION	0.0483871	0.256913	1		GOBP_RESPONSE_TO_ISOQUINOLINE_ALKALOID	0.306998	1	1		GOMF_CALCIUM_RELEASE_CHANNEL_ACTIVITY	0.450658	1	1		GOBP_BONE_MORPHOGENESIS	0.2	0.46749	1
GOBP_POSITIVE_REGULATION_OF_DOUBLE_STRAND_BREAK_REPAIR_VIA_HOMOLOGOUS_RECOMBINATION	0.0485175	0.266511	1		HP_PULMONARY_INTERSTITIAL_HIGH_RESOLUTION_COMPUTED_TOMOGRAPHY_ABNORMALITY	0.307175	1	1		GOBP_CARDIAC_MUSCLE_TISSUE_MORPHOGENESIS	0.450867	1	1		GOBP_POSITIVE_REGULATION_OF_CANONICAL_WNT_SIGNALING_PATHWAY	0.2	0.48373	1
HP_ABNORMAL_CIRCULATING_CARBOHYDRATE_CONCENTRATION	0.0485437	0.318487	1		HP_NUCLEAR_CATARACT	0.307323	1	1		GOBP_REGULATION_OF_EXTRACELLULAR_MATRIX_ORGANIZATION	0.451471	1	1		GOBP_MYOBLAST_DIFFERENTIATION	0.2	0.52371	1
GOCC_HETEROCHROMATIN	0.0486322	0.364615	1		GOBP_CAMERA_TYPE_EYE_PHOTORECEPTOR_CELL_DIFFERENTIATION	0.307865	1	1		HP_SHORT_FACE	0.451769	1	1		HP_SHORT_PALM	0.2	0.555833	1
GOBP_INTRA_GOLGI_VESICLE_MEDIATED_TRANSPORT	0.0488506	0.263382	1		GOBP_RETINA_LAYER_FORMATION	0.308571	1	1		GOBP_NEGATIVE_REGULATION_OF_DEVELOPMENTAL_GROWTH	0.451923	1	1		GOBP_ACTIN_FILAMENT_BASED_MOVEMENT	0.2	0.569168	1
GOMF_PROTEIN_TRANSMEMBRANE_TRANSPORTER_ACTIVITY	0.0489691	0.23797	1		GOBP_POSITIVE_REGULATION_OF_SKELETAL_MUSCLE_TISSUE_DEVELOPMENT	0.308982	1	1		HP_OCULAR_PAIN	0.452342	1	1		GOMF_PHOSPHATIDYLINOSITOL_PHOSPHATE_KINASE_ACTIVITY	0.201258	0.361597	1
GOBP_POSITIVE_REGULATION_OF_RESPONSE_TO_BIOTIC_STIMULUS	0.0491071	0.433488	1		GOMF_TASTE_RECEPTOR_ACTIVITY	0.309313	1	1		HP_NECK_MUSCLE_WEAKNESS	0.45245	1	1		GOMF_5_3_EXONUCLEASE_ACTIVITY	0.201299	0.398918	1
HP_GLYCOSURIA	0.0491329	0.278582	1		GOCC_INTRINSIC_COMPONENT_OF_EXTERNAL_SIDE_OF_PLASMA_MEMBRANE	0.309551	1	1		GOBP_GAMMA_DELTA_T_CELL_ACTIVATION	0.452862	1	1		HP_ABNORMAL_PROPORTION_OF_CD8_POSITIVE_T_CELLS	0.201299	0.425894	1
HP_ABNORMAL_PROTEIN_GLYCOSYLATION	0.0491803	0.301877	1		GOBP_PITUITARY_GLAND_DEVELOPMENT	0.309935	1	1		GOBP_AMYLOID_PRECURSOR_PROTEIN_BIOSYNTHETIC_PROCESS	0.453226	1	1		GOBP_ARF_PROTEIN_SIGNAL_TRANSDUCTION	0.201613	0.445068	1
GOBP_RESPONSE_TO_EXTRACELLULAR_STIMULUS	0.0491803	0.550301	1		GOBP_RESPONSE_TO_VIRUS	0.31	1	1		HP_ABNORMAL_FACIAL_EXPRESSION	0.453351	1	1		GOCC_DYNACTIN_COMPLEX	0.202247	0.374485	1
GOBP_REGULATION_OF_LIPID_CATABOLIC_PROCESS	0.0492308	0.298451	1		GOBP_REGULATION_OF_MEMBRANE_POTENTIAL	0.31	1	1		GOBP_CARDIAC_VENTRICLE_DEVELOPMENT	0.453804	1	1		GOBP_REGULATION_OF_VASCULAR_ASSOCIATED_SMOOTH_MUSCLE_CELL_DIFFERENTIATION	0.20354	0.41174	1
HP_SYNOSTOSIS_INVOLVING_BONES_OF_THE_UPPER_LIMBS	0.0492424	0.384501	1		GOCC_T_CELL_RECEPTOR_COMPLEX	0.310415	1	1		HP_BILATERAL_CLEFT_PALATE	0.453947	1	1		GOBP_ACTIVATION_OF_CYSTEINE_TYPE_ENDOPEPTIDASE_ACTIVITY	0.203947	0.413834	1
GOBP_ESTABLISHMENT_OF_RNA_LOCALIZATION	0.0492424	0.426892	1		GOBP_RETINA_HOMEOSTASIS	0.310591	1	1		GOBP_DENDRITIC_CELL_CYTOKINE_PRODUCTION	0.454114	1	1		GOBP_METANEPHRIC_TUBULE_DEVELOPMENT	0.204225	0.406872	1
HP_ANGINA_PECTORIS	0.0493151	0.281449	1		GOBP_DENDRITE_EXTENSION	0.310722	1	1		GOBP_POTASSIUM_ION_EXPORT_ACROSS_PLASMA_MEMBRANE	0.454114	1	1		GOBP_REGULATION_OF_INTEGRIN_MEDIATED_SIGNALING_PATHWAY	0.204678	0.378491	1
GOBP_REGULATION_OF_INSULIN_SECRETION_INVOLVED_IN_CELLULAR_RESPONSE_TO_GLUCOSE_STIMULUS	0.0496894	0.267087	1		GOBP_PHOTORECEPTOR_CELL_MAINTENANCE	0.310897	1	1		GOBP_CELL_MIGRATION_INVOLVED_IN_HEART_DEVELOPMENT	0.454545	1	1		GOCC_TRANSLATION_PREINITIATION_COMPLEX	0.204819	0.475306	1
GOBP_FATTY_ACYL_COA_METABOLIC_PROCESS	0.0497076	0.265699	1		GOBP_REGULATION_OF_CHROMATIN_ORGANIZATION	0.311441	1	1		HP_DELAYED_ERUPTION_OF_PRIMARY_TEETH	0.455008	1	1		GOBP_METANEPHRIC_MESENCHYME_DEVELOPMENT	0.205405	0.379679	1
HP_RETINAL_TELANGIECTASIA	0.0497382	0.256251	1		GOBP_BRAIN_MORPHOGENESIS	0.312102	1	1		HP_WEAKNESS_OF_LONG_FINGER_EXTENSOR_MUSCLES	0.455657	1	1		GOCC_EXORIBONUCLEASE_COMPLEX	0.205479	0.416985	1
GOMF_MICROTUBULE_BINDING	0.0497512	0.430201	1		GOBP_SPINAL_CORD_PATTERNING	0.312201	1	1		GOBP_PHOTOPERIODISM	0.456884	1	1		GOBP_ORGAN_INDUCTION	0.206612	0.433384	1
GOBP_HEPATOCYTE_DIFFERENTIATION	0.05	0.2305	1		GOBP_POSITIVE_REGULATION_OF_FATTY_ACID_METABOLIC_PROCESS	0.312299	1	1		GOBP_CELL_CELL_SIGNALING_INVOLVED_IN_CARDIAC_CONDUCTION	0.45768	1	1		GOBP_ANGIOGENESIS_INVOLVED_IN_WOUND_HEALING	0.206897	0.462197	1
GOBP_COMPLEMENT_ACTIVATION	0.05	0.370032	1		GOBP_PRIMARY_ALCOHOL_METABOLIC_PROCESS	0.312815	1	1		GOBP_HEAD_MORPHOGENESIS	0.457735	1	1		GOBP_REGULATION_OF_FIBROBLAST_MIGRATION	0.207317	0.486487	1
HP_BILIARY_TRACT_ABNORMALITY	0.05	0.383036	1		GOBP_NUCLEOBASE_METABOLIC_PROCESS	0.312969	1	1		GOBP_INNATE_IMMUNE_RESPONSE_ACTIVATING_SIGNAL_TRANSDUCTION	0.458716	1	1		HP_DIFFUSE_CEREBELLAR_ATROPHY	0.207447	0.428441	1
GOBP_FEEDING_BEHAVIOR	0.0501792	0.333498	1		GOCC_GOLGI_CISTERNA_MEMBRANE	0.314024	1	1		HP_BRADYCARDIA	0.45911	1	1		HP_PRIMARY_MICROCEPHALY	0.207792	0.493588	1
HP_KETONURIA	0.0502793	0.257067	1		GOMF_GAP_JUNCTION_CHANNEL_ACTIVITY	0.314088	1	1		GOBP_POSITIVE_REGULATION_OF_PROTEIN_KINASE_B_SIGNALING	0.459128	1	1		GOMF_CATALYTIC_ACTIVITY_ACTING_ON_A_RRNA	0.208	0.442646	1
GOMF_ENDORIBONUCLEASE_ACTIVITY	0.0503356	0.29053	1		GOCC_POLYSOME	0.314109	1	1		HP_MUSCLE_HYPERTROPHY_OF_THE_LOWER_EXTREMITIES	0.459788	1	1		GOBP_REGULATION_OF_MITOCHONDRIAL_OUTER_MEMBRANE_PERMEABILIZATION_INVOLVED_IN_APOPTOTIC_SIGNALING_PATHWAY	0.208861	0.4402	1
HP_ABNORMAL_CIRCULATING_ESTROGEN_LEVEL	0.0505952	0.279905	1		HP_EXAGGERATED_STARTLE_RESPONSE	0.31475	1	1		HP_HYPOPLASTIC_ILIAC_WING	0.459936	1	1		HP_VERTICAL_SUPRANUCLEAR_GAZE_PALSY	0.209091	0.413667	1
GOCC_EXTRINSIC_COMPONENT_OF_ORGANELLE_MEMBRANE	0.0506329	0.280701	1		GOMF_VITAMIN_B6_BINDING	0.315183	1	1		HP_BIMANUAL_SYNKINESIA	0.461538	1	1		GOMF_ACTININ_BINDING	0.209877	0.496472	1
GOBP_ORGANOPHOSPHATE_CATABOLIC_PROCESS	0.0508475	0.439233	1		HP_ABNORMAL_CIRCULATING_IGE_LEVEL	0.316129	1	1		GOBP_REGULATION_OF_ATP_BIOSYNTHETIC_PROCESS	0.463248	1	1		GOBP_REGULATION_OF_THE_FORCE_OF_HEART_CONTRACTION	0.21	0.437059	1
GOBP_SNO_S_RNA_METABOLIC_PROCESS	0.0509709	0.265308	1		GOBP_WATER_HOMEOSTASIS	0.316872	1	1		HP_PARESTHESIA	0.463315	1	1		GOBP_ESTABLISHMENT_OF_TISSUE_POLARITY	0.210526	0.427464	1
HP_NEOPLASM_OF_THE_MALE_EXTERNAL_GENITALIA	0.0510753	0.277452	1		GOCC_CILIARY_TRANSITION_ZONE	0.317048	1	1		HP_RETINAL_PIGMENT_EPITHELIAL_ATROPHY	0.464856	1	1		HP_SELF_MUTILATION	0.210526	0.444832	1
GOBP_CELLULAR_COMPONENT_DISASSEMBLY	0.0510949	0.54767	1		GOBP_NEGATIVE_REGULATION_OF_CD4_POSITIVE_ALPHA_BETA_T_CELL_ACTIVATION	0.317829	1	1		GOBP_REGULATION_OF_POSTSYNAPTIC_MEMBRANE_POTENTIAL	0.464888	1	1		HP_DUODENAL_ATRESIA	0.210526	0.465041	1
HP_ABNORMAL_SIZE_OF_THE_CLITORIS	0.0511182	0.347545	1		GOBP_CELLULAR_MODIFIED_AMINO_ACID_CATABOLIC_PROCESS	0.317932	1	1		HP_ABNORMALITY_OF_THE_CALCANEUS	0.465152	1	1		GOBP_POSITIVE_REGULATION_OF_POSTTRANSCRIPTIONAL_GENE_SILENCING	0.211765	0.459263	1
GOMF_CARBON_OXYGEN_LYASE_ACTIVITY	0.0511182	0.349584	1		GOBP_POSITIVE_REGULATION_OF_REPRODUCTIVE_PROCESS	0.318089	1	1		GOBP_AMINE_BIOSYNTHETIC_PROCESS	0.465361	1	1		GOBP_NEGATIVE_REGULATION_OF_ENDOPLASMIC_RETICULUM_UNFOLDED_PROTEIN_RESPONSE	0.212644	0.376669	1
HP_PATELLAR_APLASIA	0.0511509	0.272184	1		GOBP_NEGATIVE_REGULATION_OF_SYNAPTIC_TRANSMISSION	0.318602	1	1		GOBP_GROWTH_PLATE_CARTILAGE_DEVELOPMENT	0.466071	1	1		GOBP_POSITIVE_REGULATION_OF_SMOOTHENED_SIGNALING_PATHWAY	0.212766	0.427402	1
GOBP_NEGATIVE_REGULATION_OF_GLIAL_CELL_DIFFERENTIATION	0.0512129	0.257324	1		HP_PROGRESSIVE_HEARING_IMPAIRMENT	0.318704	1	1		GOMF_RNA_POLYMERASE_II_CORE_PROMOTER_SEQUENCE_SPECIFIC_DNA_BINDING	0.466448	1	1		HP_POIKILODERMA	0.212903	0.417878	1
GOMF_CHEMOKINE_RECEPTOR_BINDING	0.0512821	0.283307	1		GOBP_NEURONAL_ACTION_POTENTIAL	0.318966	1	1		GOBP_HISTONE_LYSINE_DEMETHYLATION	0.466454	1	1		HP_MEDULLOBLASTOMA	0.214286	0.390727	1
GOMF_NADH_DEHYDROGENASE_ACTIVITY	0.0512821	0.28381	1		GOBP_GLUTAMINE_METABOLIC_PROCESS	0.319196	1	1		GOBP_RESPONSE_TO_GROWTH_FACTOR	0.468271	1	1		GOBP_ACTIVATION_OF_PROTEIN_KINASE_B_ACTIVITY	0.214286	0.463251	1
HP_ELEVATED_CIRCULATING_ALANINE_AMINOTRANSFERASE_CONCENTRATION	0.0513513	0.256866	1		GOBP_CELLULAR_RESPONSE_TO_LIGHT_STIMULUS	0.319556	1	1		GOBP_KERATINOCYTE_PROLIFERATION	0.468315	1	1		HP_DIFFICULTY_RUNNING	0.214286	0.46766	1
GOBP_POSITIVE_REGULATION_OF_PROTEOLYSIS_INVOLVED_IN_CELLULAR_PROTEIN_CATABOLIC_PROCESS	0.0514706	0.368916	1		GOMF_CYSTEINE_TYPE_ENDOPEPTIDASE_REGULATOR_ACTIVITY_INVOLVED_IN_APOPTOTIC_PROCESS	0.31961	1	1		GOBP_POSITIVE_REGULATION_OF_POSTTRANSCRIPTIONAL_GENE_SILENCING	0.468652	1	1		GOBP_POSITIVE_REGULATION_OF_INTERLEUKIN_12_PRODUCTION	0.214286	0.469425	1
GOBP_BLASTOCYST_DEVELOPMENT	0.0515464	0.373843	1		HP_ABNORMAL_CIRCULATING_ANDROGEN_LEVEL	0.319756	1	1		GOBP_HIPPO_SIGNALING	0.469027	1	1		GOBP_POSITIVE_REGULATION_OF_HEART_GROWTH	0.214286	0.489342	1
GOBP_NEGATIVE_REGULATION_OF_RNA_SPLICING	0.0515759	0.278032	1		GOBP_DICARBOXYLIC_ACID_METABOLIC_PROCESS	0.320162	1	1		HP_EVERTED_UPPER_LIP_VERMILION	0.46932	1	1		HP_ROUND_FACE	0.214286	0.553467	1
HP_EAR_PAIN	0.051597	0.24788	1		GOMF_NAD_RETINOL_DEHYDROGENASE_ACTIVITY	0.320231	1	1		GOBP_ROOF_OF_MOUTH_DEVELOPMENT	0.469914	1	1		HP_ABNORMAL_RIGHT_ATRIUM_MORPHOLOGY	0.21547	0.436652	1
GOBP_PROTEIN_LOCALIZATION_TO_CHROMOSOME_TELOMERIC_REGION	0.0516304	0.277136	1		HP_HYPERHIDROSIS	0.320242	1	1		GOBP_NEGATIVE_REGULATION_OF_RESPONSE_TO_REACTIVE_OXYGEN_SPECIES	0.47	1	1		HP_MESOAXIAL_POLYDACTYLY	0.215686	0.40555	1
GOBP_ASPARTATE_FAMILY_AMINO_ACID_METABOLIC_PROCESS	0.0517241	0.30034	1		HP_ABNORMAL_PLATELET_AGGREGATION	0.32067	1	1		GOBP_RECEPTOR_CLUSTERING	0.47041	1	1		GOBP_POSITIVE_REGULATION_OF_PROTEIN_EXPORT_FROM_NUCLEUS	0.215686	0.408527	1
HP_OVAL_FACE	0.0519126	0.237437	1		GOBP_COPULATION	0.32093	1	1		HP_HODGKIN_LYMPHOMA	0.470874	1	1		GOBP_METAL_ION_EXPORT	0.215686	0.429941	1
GOMF_NADPLUS_BINDING	0.0519126	0.257019	1		GOBP_POSITIVE_REGULATION_OF_GLUCOSE_TRANSMEMBRANE_TRANSPORT	0.321543	1	1		GOBP_REGULATION_OF_BONE_REMODELING	0.470948	1	1		HP_LONG_CLAVICLES	0.215789	0.365663	1
GOMF_STEROID_HYDROXYLASE_ACTIVITY	0.0523077	0.280376	1		GOBP_NEGATIVE_REGULATION_OF_LYMPHOCYTE_DIFFERENTIATION	0.322141	1	1		GOBP_MUSCLE_ADAPTATION	0.471311	1	1		GOBP_NEGATIVE_REGULATION_OF_SODIUM_ION_TRANSPORT	0.215827	0.413208	1
GOBP_POSITIVE_REGULATION_OF_MONONUCLEAR_CELL_MIGRATION	0.0524691	0.316229	1		GOBP_REGULATION_OF_SYNAPTIC_TRANSMISSION_GLUTAMATERGIC	0.322348	1	1		GOBP_BASEMENT_MEMBRANE_ORGANIZATION	0.471545	1	1		HP_RECURRENT_EAR_INFECTIONS	0.216374	0.391236	1
HP_EXTERNAL_OPHTHALMOPLEGIA	0.0528169	0.307983	1		GOBP_CATION_TRANSMEMBRANE_TRANSPORT	0.323	1	1		GOBP_POSITIVE_REGULATION_OF_DENDRITE_MORPHOGENESIS	0.471609	1	1		HP_ASPIRATION_PNEUMONIA	0.217391	0.539013	1
GOBP_ANTIGEN_PROCESSING_AND_PRESENTATION_OF_EXOGENOUS_PEPTIDE_ANTIGEN	0.0529412	0.250987	1		GOMF_HYDROLASE_ACTIVITY_ACTING_ON_CARBON_NITROGEN_BUT_NOT_PEPTIDE_BONDS_IN_CYCLIC_AMIDINES	0.323266	1	1		HP_ABNORMALITY_OF_THE_LARYNX	0.471867	1	1		GOBP_HEMATOPOIETIC_STEM_CELL_DIFFERENTIATION	0.217822	0.403865	1
HP_UNEXPLAINED_FEVERS	0.0530504	0.248224	1		GOBP_REGULATION_OF_SYSTEMIC_ARTERIAL_BLOOD_PRESSURE	0.323529	1	1		GOBP_NEGATIVE_REGULATION_OF_PROGRAMMED_NECROTIC_CELL_DEATH	0.472081	1	1		HP_BIFID_RIBS	0.21875	0.422265	1
GOBP_CHLORIDE_TRANSPORT	0.0531915	0.407411	1		HP_ABNORMALITY_OF_THE_PERIUNGUAL_REGION	0.323766	1	1		GOMF_INSULIN_RECEPTOR_BINDING	0.473344	1	1		HP_ECHOLALIA	0.21875	0.424725	1
GOCC_U12_TYPE_SPLICEOSOMAL_COMPLEX	0.0533708	0.294458	1		GOMF_INTRACELLULAR_LIGAND_GATED_ION_CHANNEL_ACTIVITY	0.323882	1	1		HP_ABNORMAL_SHARPEY_FIBER_MORPHOLOGY	0.473856	1	1		HP_ABNORMAL_CORNEAL_ENDOTHELIUM_MORPHOLOGY	0.219512	0.403338	1
GOBP_CARDIAC_ATRIUM_MORPHOGENESIS	0.0535714	0.283572	1		GOMF_CYSTEINE_TYPE_ENDOPEPTIDASE_ACTIVITY	0.323944	1	1		HP_DIALEPTIC_SEIZURE	0.474359	1	1		GOBP_PEPTIDYL_TYROSINE_AUTOPHOSPHORYLATION	0.219858	0.408298	1
GOBP_PYRIMIDINE_NUCLEOSIDE_MONOPHOSPHATE_METABOLIC_PROCESS	0.0536193	0.25011	1		GOBP_REGULATION_OF_INSULIN_LIKE_GROWTH_FACTOR_RECEPTOR_SIGNALING_PATHWAY	0.324294	1	1		HP_POLYPHAGIA	0.474601	1	1		GOBP_NEGATIVE_REGULATION_OF_DNA_RECOMBINATION	0.220183	0.460779	1
GOBP_COLUMNAR_CUBOIDAL_EPITHELIAL_CELL_DIFFERENTIATION	0.0538721	0.324311	1		GOBP_THYMOCYTE_APOPTOTIC_PROCESS	0.324879	1	1		HP_POOR_COORDINATION	0.475038	1	1		GOBP_INTRINSIC_APOPTOTIC_SIGNALING_PATHWAY_IN_RESPONSE_TO_DNA_DAMAGE_BY_P53_CLASS_MEDIATOR	0.220588	0.497942	1
HP_ABNORMALITY_OF_METACARPAL_EPIPHYSES	0.0540541	0.26032	1		GOMF_ALDO_KETO_REDUCTASE_NADP_ACTIVITY	0.32489	1	1		HP_RADIAL_BOWING	0.47512	1	1		GOBP_POSITIVE_REGULATION_OF_DENDRITE_MORPHOGENESIS	0.22093	0.408237	1
GOBP_C21_STEROID_HORMONE_METABOLIC_PROCESS	0.0541311	0.291453	1		GOCC_DYNEIN_AXONEMAL_PARTICLE	0.325301	1	1		GOBP_NEGATIVE_REGULATION_OF_CELLULAR_RESPONSE_TO_GROWTH_FACTOR_STIMULUS	0.475342	1	1		GOBP_REGULATION_OF_CELL_MIGRATION_INVOLVED_IN_SPROUTING_ANGIOGENESIS	0.222222	0.446061	1
GOCC_INO80_COMPLEX	0.0541872	0.247259	1		GOBP_AUDITORY_RECEPTOR_CELL_DEVELOPMENT	0.326136	1	1		HP_MIGRAINE	0.475661	1	1		GOMF_PEPTIDE_HORMONE_RECEPTOR_BINDING	0.222222	0.45801	1
GOBP_DEMETHYLATION	0.0543131	0.33993	1		HP_DEEP_VENOUS_THROMBOSIS	0.326291	1	1		HP_ABDOMINAL_AORTIC_ANEURYSM	0.476268	1	1		GOBP_LIVER_MORPHOGENESIS	0.222222	0.473792	1
GOMF_VITAMIN_B6_BINDING	0.0543807	0.34289	1		HP_DYSPAREUNIA	0.326419	1	1		HP_ABNORMAL_PLATELET_MORPHOLOGY	0.476423	1	1		HP_CHOREOATHETOSIS	0.222222	0.609584	1
HP_ADRENAL_OVERACTIVITY	0.0545455	0.283871	1		GOBP_MATURE_B_CELL_DIFFERENTIATION	0.327113	1	1		GOBP_BUNDLE_OF_HIS_CELL_TO_PURKINJE_MYOCYTE_COMMUNICATION	0.476423	1	1		GOBP_REGULATION_OF_PROTEIN_KINASE_A_SIGNALING	0.222973	0.456258	1
GOBP_PROCESS_UTILIZING_AUTOPHAGIC_MECHANISM	0.0545455	0.519963	1		GOBP_SULFATE_TRANSPORT	0.32783	1	1		HP_ABNORMAL_MUSCLE_FIBER_TYPE_DISTRIBUTION	0.47648	1	1		GOBP_NUCLEAR_TRANSCRIBED_MRNA_CATABOLIC_PROCESS_EXONUCLEOLYTIC	0.223077	0.430321	1
GOBP_PROSTAGLANDIN_TRANSPORT	0.0546448	0.23795	1		GOBP_MEMBRANE_DEPOLARIZATION	0.327902	1	1		HP_POOR_WOUND_HEALING	0.476874	1	1		GOBP_NEGATIVE_REGULATION_OF_SIGNAL_TRANSDUCTION_BY_P53_CLASS_MEDIATOR	0.223404	0.471944	1
HP_ABNORMALITY_OF_ENDOCRINE_PANCREAS_PHYSIOLOGY	0.0546448	0.267485	1		GOBP_GONADOTROPIN_SECRETION	0.328413	1	1		HP_THORACIC_KYPHOSCOLIOSIS	0.477165	1	1		GOBP_ESTROUS_CYCLE	0.224242	0.442397	1
GOBP_FEMALE_MEIOTIC_NUCLEAR_DIVISION	0.0546448	0.281402	1		GOBP_PH_REDUCTION	0.328452	1	1		HP_MICROGRAPHIA	0.477462	1	1		HP_INTERRUPTED_AORTIC_ARCH	0.22449	0.442028	1
GOBP_MAINTENANCE_OF_PROTEIN_LOCALIZATION_IN_ORGANELLE	0.0546624	0.276106	1		GOBP_CERAMIDE_CATABOLIC_PROCESS	0.329384	1	1		HP_BASAL_ENCEPHALOCELE	0.478921	1	1		HP_EXPRESSIVE_LANGUAGE_DELAY	0.22449	0.486048	1
GOBP_ENDOCRINE_PROCESS	0.0548387	0.361369	1		HP_CHOLESTATIC_LIVER_DISEASE	0.329775	1	1		GOMF_BETA_TUBULIN_BINDING	0.479326	1	1		GOBP_POSITIVE_REGULATION_OF_HISTONE_DEACETYLATION	0.224638	0.437131	1
HP_DECREASED_PULMONARY_FUNCTION	0.0549451	0.248715	1		HP_SPLANCHNIC_VEIN_THROMBOSIS	0.330178	1	1		GOBP_MULTI_MULTICELLULAR_ORGANISM_PROCESS	0.479896	1	1		HP_BILATERAL_CRYPTORCHIDISM	0.225	0.469301	1
GOBP_REGULATION_OF_PROTON_TRANSPORT	0.0549451	0.257462	1		GOMF_CIS_TRANS_ISOMERASE_ACTIVITY	0.330811	1	1		HP_MICROCYTIC_ANEMIA	0.480799	1	1		GOMF_MHC_CLASS_I_PROTEIN_BINDING	0.225	0.475181	1
HP_ABSENCE_OF_SECONDARY_SEX_CHARACTERISTICS	0.0549451	0.288257	1		GOBP_NEGATIVE_REGULATION_OF_VIRAL_GENOME_REPLICATION	0.33159	1	1		GOCC_9PLUS2_MOTILE_CILIUM	0.481976	1	1		HP_HYPOPLASTIC_ILIAC_WING	0.225225	0.473645	1
GOMF_TETRAPYRROLE_BINDING	0.0549451	0.399994	1		GOBP_GLYCOSYL_COMPOUND_METABOLIC_PROCESS	0.331971	1	1		HP_SCARRING	0.482005	1	1		GOBP_RRNA_MODIFICATION	0.225352	0.473486	1
GOBP_GLUTAMINE_METABOLIC_PROCESS	0.0549738	0.266535	1		GOBP_CELL_KILLING	0.332332	1	1		HP_AGENESIS_OF_MAXILLARY_INCISOR	0.482085	1	1		HP_PEPTIC_ULCER	0.225806	0.475049	1
GOBP_THYROID_GLAND_DEVELOPMENT	0.055	0.277728	1		GOBP_3_PHOSPHOADENOSINE_5_PHOSPHOSULFATE_METABOLIC_PROCESS	0.334499	1	1		GOBP_RESPONSE_TO_LEPTIN	0.482871	1	1		HP_ABNORMAL_NUMBER_OF_INCISORS	0.226415	0.436772	1
GOBP_REGULATION_OF_PROTEIN_LOCALIZATION_TO_NUCLEUS	0.0550847	0.399388	1		GOBP_ADHERENS_JUNCTION_ORGANIZATION	0.334741	1	1		GOBP_REGULATION_OF_BROWN_FAT_CELL_DIFFERENTIATION	0.483713	1	1		GOBP_NEGATIVE_REGULATION_OF_ERK1_AND_ERK2_CASCADE	0.227273	0.480165	1
HP_LOCALIZED_OSTEOPOROSIS	0.0551181	0.238862	1		GOBP_VENTRICULAR_CARDIAC_MUSCLE_CELL_MEMBRANE_REPOLARIZATION	0.334816	1	1		GOMF_PROTEIN_TYROSINE_PHOSPHATASE_ACTIVITY	0.483871	1	1		GOCC_CAVEOLA	0.227273	0.512744	1
HP_PULMONARY_INSUFFICIENCY	0.055409	0.26769	1		HP_HYPOPLASIA_OF_THE_FOVEA	0.335208	1	1		HP_CSF_LYMPHOCYTIC_PLEIOCYTOSIS	0.484087	1	1		GOMF_KINASE_INHIBITOR_ACTIVITY	0.227273	0.596258	1
GOBP_MEIOTIC_SPINDLE_ORGANIZATION	0.055409	0.274298	1		GOBP_CARBOHYDRATE_HOMEOSTASIS	0.335335	1	1		HP_ANTINUCLEAR_ANTIBODY_POSITIVITY	0.484177	1	1		GOCC_DNA_POLYMERASE_COMPLEX	0.227586	0.459148	1
HP_PULMONARY_ARTERY_ATRESIA	0.055409	0.304809	1		HP_ABNORMAL_GROWTH_HORMONE_LEVEL	0.336694	1	1		HP_SOFT_SKIN	0.484401	1	1		GOBP_NEGATIVE_REGULATION_OF_BLOOD_CIRCULATION	0.227642	0.46406	1
GOMF_RETINOIC_ACID_BINDING	0.0555556	0.261308	1		GOBP_SECONDARY_PALATE_DEVELOPMENT	0.336746	1	1		GOBP_AXONAL_FASCICULATION	0.484553	1	1		GOBP_PROTEIN_O_LINKED_MANNOSYLATION	0.230769	0.410518	1
GOBP_RETINOIC_ACID_RECEPTOR_SIGNALING_PATHWAY	0.0555556	0.266566	1		GOBP_VITAMIN_TRANSMEMBRANE_TRANSPORT	0.336879	1	1		GOBP_NEGATIVE_REGULATION_OF_SYNAPTIC_TRANSMISSION	0.484627	1	1		GOMF_PLUS_END_DIRECTED_MICROTUBULE_MOTOR_ACTIVITY	0.230769	0.41954	1
HP_HYPERALDOSTERONISM	0.0555556	0.26698	1		GOBP_ALDEHYDE_BIOSYNTHETIC_PROCESS	0.337292	1	1		HP_ABNORMAL_SUBSTANTIA_NIGRA_MORPHOLOGY	0.485	1	1		GOMF_LYSOPHOSPHOLIPID_ACYLTRANSFERASE_ACTIVITY	0.230769	0.435917	1
HP_DELAYED_MYELINATION	0.0555556	0.475821	1		HP_DISTAL_LOWER_LIMB_AMYOTROPHY	0.337748	1	1		GOBP_ACETYL_COA_BIOSYNTHETIC_PROCESS	0.485099	1	1		HP_APLASIA_OF_THE_FINGERS	0.230769	0.529273	1
GOCC_PERICENTRIC_HETEROCHROMATIN	0.0557029	0.292147	1		GOMF_SULFATE_TRANSMEMBRANE_TRANSPORTER_ACTIVITY	0.338147	1	1		GOCC_SPERM_HEAD	0.48539	1	1		HP_DELAYED_CRANIAL_SUTURE_CLOSURE	0.230769	0.536093	1
GOMF_EXORIBONUCLEASE_ACTIVITY_PRODUCING_5_PHOSPHOMONOESTERS	0.0558659	0.291013	1		GOBP_NEGATIVE_REGULATION_OF_NERVOUS_SYSTEM_PROCESS	0.338882	1	1		GOBP_REGULATION_OF_TUBE_SIZE	0.485488	1	1		HP_GENERALIZED_HIRSUTISM	0.230769	0.552281	1
GOMF_POTASSIUM_CHANNEL_REGULATOR_ACTIVITY	0.0559006	0.328768	1		GOBP_SECRETORY_GRANULE_ORGANIZATION	0.3394	1	1		GOBP_HEAT_GENERATION	0.487138	1	1		HP_HEAD_TITUBATION	0.232432	0.424623	1
GOCC_NUCLEAR_UBIQUITIN_LIGASE_COMPLEX	0.0560224	0.28036	1		GOBP_PEPTIDYL_LYSINE_DIMETHYLATION	0.339408	1	1		GOBP_MUCOPOLYSACCHARIDE_METABOLIC_PROCESS	0.487288	1	1		GOBP_CARDIOLIPIN_METABOLIC_PROCESS	0.232704	0.473416	1
GOBP_ENDOCRINE_PANCREAS_DEVELOPMENT	0.0560472	0.276052	1		HP_GINGIVITIS	0.340022	1	1		GOBP_CILIUM_MOVEMENT	0.487582	1	1		GOBP_LYMPHOID_PROGENITOR_CELL_DIFFERENTIATION	0.232759	0.486022	1
GOMF_NEUROTRANSMITTER_BINDING	0.0564103	0.238444	1		GOBP_MUSCLE_CELL_FATE_COMMITMENT	0.340326	1	1		GOMF_ALPHA_ACTININ_BINDING	0.487844	1	1		HP_PULMONARY_HEMORRHAGE	0.234043	0.428525	1
GOBP_POSITIVE_REGULATION_OF_TELOMERE_MAINTENANCE_VIA_TELOMERE_LENGTHENING	0.0564972	0.283908	1		GOBP_MATING	0.340788	1	1		GOBP_NEGATIVE_REGULATION_OF_FIBROBLAST_GROWTH_FACTOR_RECEPTOR_SIGNALING_PATHWAY	0.488525	1	1		GOBP_REGULATION_OF_COLLATERAL_SPROUTING	0.234568	0.416085	1
GOBP_SPHINGOLIPID_METABOLIC_PROCESS	0.0565217	0.448957	1		GOCC_MULTIVESICULAR_BODY	0.340933	1	1		HP_VISCERAL_ANGIOMATOSIS	0.489465	1	1		GOBP_NEGATIVE_REGULATION_OF_INTRINSIC_APOPTOTIC_SIGNALING_PATHWAY_IN_RESPONSE_TO_DNA_DAMAGE	0.234694	0.463325	1
GOBP_NEGATIVE_REGULATION_OF_METAPHASE_ANAPHASE_TRANSITION_OF_CELL_CYCLE	0.0565476	0.355567	1		GOBP_EYE_MORPHOGENESIS	0.341341	1	1		GOCC_AXONAL_GROWTH_CONE	0.490099	1	1		HP_BILATERAL_CLEFT_PALATE	0.234694	0.465751	1
GOBP_S_ADENOSYLMETHIONINE_METABOLIC_PROCESS	0.0567901	0.248486	1		GOBP_POSITIVE_REGULATION_OF_PATHWAY_RESTRICTED_SMAD_PROTEIN_PHOSPHORYLATION	0.341515	1	1		HP_MOTOR_POLYNEUROPATHY	0.490566	1	1		GOCC_SMN_SM_PROTEIN_COMPLEX	0.235294	0.463392	1
GOBP_EPITHELIAL_STRUCTURE_MAINTENANCE	0.0568182	0.283684	1		GOBP_PROTEIN_LOCALIZATION_TO_SYNAPSE	0.341538	1	1		HP_ABNORMAL_PERICARDIUM_MORPHOLOGY	0.490806	1	1		HP_LONG_NOSE	0.235294	0.489571	1
GOBP_FACULTATIVE_HETEROCHROMATIN_ASSEMBLY	0.0568475	0.286915	1		HP_ABNORMALITY_OF_ALKALINE_PHOSPHATASE_LEVEL	0.341734	1	1		GOCC_AXONEMAL_DYNEIN_COMPLEX	0.490879	1	1		GOMF_SNAP_RECEPTOR_ACTIVITY	0.235294	0.505295	1
HP_SUBVALVULAR_AORTIC_STENOSIS	0.0569307	0.259246	1		HP_TRANSIENT_GLOBAL_AMNESIA	0.341743	1	1		GOBP_NEGATIVE_REGULATION_OF_KERATINOCYTE_PROLIFERATION	0.492255	1	1		HP_FIRST_DEGREE_ATRIOVENTRICULAR_BLOCK	0.235294	0.522927	1
HP_CEREBELLAR_ATROPHY	0.056962	0.517712	1		HP_SKIN_EROSION	0.34186	1	1		GOBP_MICROGLIAL_CELL_ACTIVATION	0.493109	1	1		GOBP_MESENCHYMAL_CELL_DEVELOPMENT	0.235294	0.539089	1
GOBP_TELOMERE_MAINTENANCE	0.0570342	0.377526	1		GOBP_REGULATION_OF_CATION_CHANNEL_ACTIVITY	0.342342	1	1		HP_COILED_SPERM_FLAGELLA	0.493507	1	1		GOBP_POSITIVE_REGULATION_OF_ENDOTHELIAL_CELL_CHEMOTAXIS	0.235955	0.431651	1
GOBP_LIPID_DIGESTION	0.0571429	0.264157	1		GOBP_ANTIFUNGAL_INNATE_IMMUNE_RESPONSE	0.342615	1	1		GOBP_FIBROBLAST_GROWTH_FACTOR_RECEPTOR_SIGNALING_PATHWAY	0.493562	1	1		GOBP_BRANCHING_INVOLVED_IN_MAMMARY_GLAND_DUCT_MORPHOGENESIS	0.236641	0.484714	1
GOBP_SPHINGOID_METABOLIC_PROCESS	0.0571429	0.266639	1		GOMF_DEAMINASE_ACTIVITY	0.342826	1	1		HP_OBSESSIVE_COMPULSIVE_TRAIT	0.49373	1	1		GOBP_REGULATION_OF_TRANSLATION_IN_RESPONSE_TO_STRESS	0.236842	0.485908	1
GOMF_CHANNEL_REGULATOR_ACTIVITY	0.057377	0.40233	1		HP_PANHYPOPITUITARISM	0.343367	1	1		HP_MALE_SEXUAL_DYSFUNCTION	0.494905	1	1		GOBP_POSTSYNAPTIC_SPECIALIZATION_ASSEMBLY	0.238095	0.436689	1
HP_RENAL_TUBULAR_ACIDOSIS	0.0575342	0.326717	1		GOBP_SECRETION_BY_TISSUE	0.343445	1	1		GOBP_CILIUM_OR_FLAGELLUM_DEPENDENT_CELL_MOTILITY	0.495238	1	1		GOBP_POSITIVE_REGULATION_OF_RHO_PROTEIN_SIGNAL_TRANSDUCTION	0.238095	0.488132	1
GOBP_PROTEIN_HETEROTETRAMERIZATION	0.0576441	0.28406	1		HP_UNEXPLAINED_FEVERS	0.34375	1	1		HP_WIDELY_PATENT_FONTANELLES_AND_SUTURES	0.495741	1	1		HP_APLASIA_HYPOPLASIA_OF_THE_4TH_METACARPAL	0.239362	0.445709	1
GOMF_VOLTAGE_GATED_ANION_CHANNEL_ACTIVITY	0.0576441	0.294644	1		GOBP_EXCRETION	0.344041	1	1		GOBP_REGULATION_OF_RESPONSE_TO_FOOD	0.496678	1	1		GOBP_MITOCHONDRIAL_TRANSCRIPTION	0.239766	0.455568	1
GOBP_POTASSIUM_ION_HOMEOSTASIS	0.0577508	0.276221	1		GOBP_POSITIVE_REGULATION_OF_STEM_CELL_PROLIFERATION	0.344371	1	1		HP_BROAD_FACE	0.496732	1	1		GOBP_POSITIVE_REGULATION_OF_MITOCHONDRIAL_TRANSLATION	0.241379	0.425608	1
GOBP_POSITIVE_REGULATION_OF_BEHAVIOR	0.0582011	0.284938	1		HP_LARGE_FOR_GESTATIONAL_AGE	0.3449	1	1		HP_LARGE_EARLOBE	0.496753	1	1		GOBP_MANNOSYLATION	0.241379	0.50928	1
HP_RENAL_SALT_WASTING	0.0582278	0.242007	1		HP_POLYGENIC_INHERITANCE	0.345316	1	1		GOBP_POSITIVE_REGULATION_OF_ERK1_AND_ERK2_CASCADE	0.49691	1	1		GOBP_MRNA_METHYLATION	0.241611	0.438717	1
GOBP_REGULATION_OF_GLUCOSE_IMPORT	0.0582524	0.30766	1		GOBP_AMINO_ACID_IMPORT	0.347644	1	1		GOBP_REGULATION_OF_ASTROCYTE_DIFFERENTIATION	0.496979	1	1		GOBP_REGULATION_OF_GLUCAN_BIOSYNTHETIC_PROCESS	0.241758	0.464755	1
GOBP_CELLULAR_RESPONSE_TO_FATTY_ACID	0.0584795	0.283654	1		GOBP_REGULATION_OF_SHORT_TERM_NEURONAL_SYNAPTIC_PLASTICITY	0.348033	1	1		GOBP_REGULATION_OF_VOLTAGE_GATED_CALCIUM_CHANNEL_ACTIVITY	0.496979	1	1		HP_CHORIORETINAL_DYSPLASIA	0.243243	0.473753	1
GOBP_GLUCOSE_CATABOLIC_PROCESS	0.0584958	0.277952	1		GOBP_LENS_MORPHOGENESIS_IN_CAMERA_TYPE_EYE	0.348917	1	1		GOBP_EXTRINSIC_APOPTOTIC_SIGNALING_PATHWAY_VIA_DEATH_DOMAIN_RECEPTORS	0.497143	1	1		HP_BLADDER_DIVERTICULUM	0.243243	0.492278	1
GOBP_REGULATION_OF_INSULIN_LIKE_GROWTH_FACTOR_RECEPTOR_SIGNALING_PATHWAY	0.0585106	0.299762	1		HP_POSTERIOR_SUBCAPSULAR_CATARACT	0.349153	1	1		HP_IRON_DEFICIENCY_ANEMIA	0.497592	1	1		GOBP_POSITIVE_REGULATION_OF_CELLULAR_CARBOHYDRATE_METABOLIC_PROCESS	0.243902	0.538195	1
HP_INFANTILE_SPASMS	0.0586207	0.388324	1		HP_RIGHT_VENTRICULAR_HYPERTROPHY	0.349594	1	1		HP_BONE_SPICULE_PIGMENTATION_OF_THE_RETINA	0.49763	1	1		GOMF_NUCLEOCYTOPLASMIC_CARRIER_ACTIVITY	0.244681	0.444754	1
GOBP_ATTACHMENT_OF_MITOTIC_SPINDLE_MICROTUBULES_TO_KINETOCHORE	0.0588235	0.252672	1		HP_HEMIANOPIA	0.350265	1	1		HP_TRICEPS_WEAKNESS	0.498355	1	1		GOBP_PROTEIN_LOCALIZATION_TO_CELL_CELL_JUNCTION	0.245033	0.444791	1
HP_FOCAL_T2_HYPERINTENSE_BRAINSTEM_LESION	0.0588235	0.284903	1		HP_ABNORMAL_VISUAL_ELECTROPHYSIOLOGY	0.351	1	1		HP_INCREASED_CIRCULATING_IGG_LEVEL	0.498377	1	1		GOBP_REGULATION_OF_MONOCYTE_DIFFERENTIATION	0.245161	0.4425	1
GOBP_REGULATION_OF_SYNCYTIUM_FORMATION_BY_PLASMA_MEMBRANE_FUSION	0.0588235	0.32936	1		GOCC_PLATELET_ALPHA_GRANULE	0.351269	1	1		GOMF_MUSCLE_ALPHA_ACTININ_BINDING	0.498413	1	1		GOBP_NUCLEOSOME_MOBILIZATION	0.246377	0.449983	1
GOMF_EXORIBONUCLEASE_ACTIVITY	0.0591549	0.276835	1		GOBP_RETINA_MORPHOGENESIS_IN_CAMERA_TYPE_EYE	0.351295	1	1		GOBP_REGULATION_OF_CARDIAC_MUSCLE_CONTRACTION	0.498485	1	1		HP_IMPAIRED_MASTICATION	0.246377	0.484114	1
GOMF_CYSTEINE_TYPE_ENDOPEPTIDASE_INHIBITOR_ACTIVITY	0.0591716	0.330906	1		HP_MICROCYTIC_ANEMIA	0.352564	1	1		HP_REFLEX_SEIZURE	0.499165	1	1		HP_CUTANEOUS_SYNDACTYLY_OF_TOES	0.246835	0.449859	1
GOMF_N_ACYLTRANSFERASE_ACTIVITY	0.05919	0.316224	1		GOBP_POST_TRANSLATIONAL_PROTEIN_MODIFICATION	0.35307	1	1		GOMF_STEROID_HORMONE_RECEPTOR_ACTIVITY	0.5	1	1		GOBP_UBIQUITIN_DEPENDENT_PROTEIN_CATABOLIC_PROCESS_VIA_THE_MULTIVESICULAR_BODY_SORTING_PATHWAY	0.247059	0.522348	1
HP_POSTERIOR_PITUITARY_DYSGENESIS	0.0592992	0.2779	1		HP_HYPERGONADOTROPIC_HYPOGONADISM	0.353862	1	1		HP_COLOR_VISION_DEFECT	0.5	1	1		GOBP_TROPHOBLAST_GIANT_CELL_DIFFERENTIATION	0.247253	0.442449	1
HP_INAPPROPRIATE_CRYING	0.0594315	0.264408	1		HP_DERMATOLOGICAL_MANIFESTATIONS_OF_SYSTEMIC_DISORDERS	0.354	1	1		GOBP_NEGATIVE_REGULATION_OF_MYELOID_CELL_DIFFERENTIATION	0.5	1	1		GOMF_MUSCLE_ALPHA_ACTININ_BINDING	0.247423	0.430242	1
GOBP_RESPONSE_TO_COCAINE	0.0594901	0.345928	1		GOBP_REGULATION_OF_ENDOCRINE_PROCESS	0.354051	1	1		GOMF_PEPTIDE_RECEPTOR_ACTIVITY	0.500684	1	1		GOBP_NEGATIVE_REGULATION_OF_STEM_CELL_DIFFERENTIATION	0.248	0.499156	1
GOBP_ORGANIC_ACID_TRANSMEMBRANE_TRANSPORT	0.06	0.415417	1		GOBP_REGULATION_OF_STEROID_BIOSYNTHETIC_PROCESS	0.354145	1	1		GOBP_G_PROTEIN_COUPLED_RECEPTOR_SIGNALING_PATHWAY_COUPLED_TO_CYCLIC_NUCLEOTIDE_SECOND_MESSENGER	0.502128	1	1		GOBP_REGULATION_OF_RESPIRATORY_GASEOUS_EXCHANGE	0.248322	0.457525	1
HP_ABNORMALITY_OF_THE_URINARY_SYSTEM_PHYSIOLOGY	0.06	0.590619	1		HP_STROKE_LIKE_EPISODE	0.354402	1	1		GOMF_CYTOKINE_RECEPTOR_ACTIVITY	0.502146	1	1		GOBP_INTEGRATED_STRESS_RESPONSE_SIGNALING	0.248366	0.488875	1
GOBP_HISTONE_DEUBIQUITINATION	0.0601719	0.318158	1		GOBP_POSITIVE_REGULATION_OF_COAGULATION	0.354691	1	1		HP_PLEURAL_EFFUSION	0.502882	1	1		GOBP_CYTOPLASMIC_SEQUESTERING_OF_TRANSCRIPTION_FACTOR	0.248555	0.466652	1
GOBP_HYDROGEN_PEROXIDE_METABOLIC_PROCESS	0.060241	0.33098	1		GOBP_LOW_DENSITY_LIPOPROTEIN_PARTICLE_REMODELING	0.354839	1	1		GOBP_NEGATIVE_REGULATION_OF_REPRODUCTIVE_PROCESS	0.503021	1	1		GOBP_CARDIAC_SEPTUM_DEVELOPMENT	0.25	0.485793	1
GOBP_HISTONE_METHYLATION	0.060241	0.403149	1		HP_HYPOTHALAMIC_GONADOTROPIN_RELEASING_HORMONE_DEFICIENCY	0.356482	1	1		GOBP_DOPAMINE_RECEPTOR_SIGNALING_PATHWAY	0.503096	1	1		HP_TETRAPARESIS	0.25	0.505859	1
GOMF_PROTEIN_LIPID_COMPLEX_BINDING	0.0604396	0.293957	1		HP_ABNORMALITY_OF_THE_AXILLARY_HAIR	0.356531	1	1		GOMF_PROTEIN_KINASE_A_REGULATORY_SUBUNIT_BINDING	0.504409	1	1		HP_TRIPHALANGEAL_THUMB	0.25	0.523458	1
GOBP_CELL_FATE_SPECIFICATION	0.0606061	0.372032	1		HP_MALE_HYPOGONADISM	0.357296	1	1		GOBP_REGULATION_OF_TRANS_SYNAPTIC_SIGNALING	0.504751	1	1		HP_SLENDER_LONG_BONE	0.25	0.529355	1
GOMF_HYDRO_LYASE_ACTIVITY	0.0606061	0.383456	1		GOBP_NEGATIVE_REGULATION_OF_BONE_MINERALIZATION	0.357631	1	1		GOBP_NEGATIVE_REGULATION_OF_GROWTH	0.506329	1	1		GOMF_NAD_BINDING	0.25	0.52812	1
GOBP_MAINTENANCE_OF_PROTEIN_LOCATION	0.0607143	0.37713	1		GOBP_CELLULAR_RESPONSE_TO_TOXIC_SUBSTANCE	0.357789	1	1		HP_SPARSE_LATERAL_EYEBROW	0.506329	1	1		HP_LIMITED_ELBOW_EXTENSION	0.25	0.542357	1
GOBP_LIPID_HOMEOSTASIS	0.0608696	0.433656	1		GOBP_B_CELL_ACTIVATION	0.358	1	1		GOBP_REGULATION_OF_VASOCONSTRICTION	0.506494	1	1		HP_THIN_EYEBROW	0.25	0.568903	1
GOBP_POSITIVE_REGULATION_OF_CALCIUM_ION_TRANSPORT_INTO_CYTOSOL	0.0609756	0.347905	1		GOBP_RECEPTOR_LOCALIZATION_TO_SYNAPSE	0.358193	1	1		GOBP_STRIATED_MUSCLE_CELL_DIFFERENTIATION	0.506989	1	1		GOBP_POSITIVE_REGULATION_OF_CELL_SUBSTRATE_ADHESION	0.25	0.568651	1
HP_ABNORMAL_GLOMERULAR_FILTRATION_RATE	0.061008	0.278647	1		HP_ABNORMAL_FOVEAL_MORPHOLOGY	0.358431	1	1		GOBP_PEPTIDYL_TYROSINE_MODIFICATION	0.507299	1	1		HP_NEURODEGENERATION	0.25	0.578926	1
GOBP_CELL_DIFFERENTIATION_IN_SPINAL_CORD	0.0610933	0.334305	1		HP_ORAL_LEUKOPLAKIA	0.359122	1	1		GOMF_ARACHIDONIC_ACID_EPOXYGENASE_ACTIVITY	0.508013	1	1		HP_ABNORMAL_MENINGEAL_MORPHOLOGY	0.25	0.584188	1
GOBP_RNA_5_END_PROCESSING	0.0611702	0.276044	1		GOBP_ICOSANOID_METABOLIC_PROCESS	0.359879	1	1		GOBP_FACE_DEVELOPMENT	0.508271	1	1		HP_DISTAL_SENSORY_IMPAIRMENT	0.25	0.59156	1
GOBP_REGULATION_OF_TELOMERE_MAINTENANCE_VIA_TELOMERE_LENGTHENING	0.0612245	0.328869	1		HP_IMPAIRED_ANTIGEN_SPECIFIC_RESPONSE	0.36078	1	1		GOBP_SYNAPTIC_VESICLE_RECYCLING	0.508746	1	1		GOBP_BONE_MINERALIZATION	0.25	0.604281	1
HP_NEONATAL_INSULIN_DEPENDENT_DIABETES_MELLITUS	0.0613333	0.275809	1		GOBP_COLLAGEN_CATABOLIC_PROCESS	0.36087	1	1		GOBP_CALCIUM_DEPENDENT_CELL_CELL_ADHESION_VIA_PLASMA_MEMBRANE_CELL_ADHESION_MOLECULES	0.509434	1	1		HP_BULBOUS_NOSE	0.25	0.631346	1
HP_DELAYED_OSSIFICATION_OF_CARPAL_BONES	0.0613811	0.247628	1		HP_SEVERE_COMBINED_IMMUNODEFICIENCY	0.361432	1	1		GOBP_REGULATION_OF_CHOLESTEROL_EFFLUX	0.509924	1	1		GOBP_VOCALIZATION_BEHAVIOR	0.251534	0.442196	1
GOBP_COPII_COATED_VESICLE_BUDDING	0.0614525	0.294737	1		GOBP_NEGATIVE_REGULATION_OF_MEIOTIC_CELL_CYCLE	0.361575	1	1		HP_DELAYED_ERUPTION_OF_TEETH	0.510076	1	1		HP_HYPEREXTENSIBILITY_OF_THE_FINGER_JOINTS	0.251613	0.507432	1
GOCC_PROTEIN_LIPID_COMPLEX	0.0616247	0.268217	1		HP_PULMONARY_CYST	0.361575	1	1		HP_ARNOLD_CHIARI_TYPE_I_MALFORMATION	0.510433	1	1		GOBP_POSITIVE_REGULATION_OF_MYELOID_LEUKOCYTE_CYTOKINE_PRODUCTION_INVOLVED_IN_IMMUNE_RESPONSE	0.251852	0.518901	1
HP_STREAK_OVARY	0.0616247	0.268285	1		HP_NEMALINE_BODIES	0.362028	1	1		GOBP_NEGATIVE_REGULATION_OF_RECEPTOR_SIGNALING_PATHWAY_VIA_STAT	0.510903	1	1		GOCC_U2_SNRNP	0.252033	0.469855	1
HP_IMPAIRED_T_CELL_FUNCTION	0.0616967	0.320569	1		HP_RIDGED_NAIL	0.362302	1	1		GOBP_SPERM_MOTILITY	0.510989	1	1		GOBP_POSITIVE_REGULATION_OF_ANIMAL_ORGAN_MORPHOGENESIS	0.253012	0.518513	1
GOCC_CLATHRIN_COATED_VESICLE	0.0617284	0.478936	1		GOBP_GROWTH_PLATE_CARTILAGE_DEVELOPMENT	0.362353	1	1		GOBP_MAST_CELL_ACTIVATION_INVOLVED_IN_IMMUNE_RESPONSE	0.5117	1	1		GOBP_VIRAL_TRANSLATION	0.253247	0.449474	1
GOBP_NEUTROPHIL_CHEMOTAXIS	0.0618182	0.375742	1		GOMF_GALACTOSYLTRANSFERASE_ACTIVITY	0.362637	1	1		HP_BONE_CYST	0.512384	1	1		HP_INTERMITTENT_DIARRHEA	0.253886	0.481286	1
HP_HYPERPITUITARISM	0.0618557	0.376057	1		GOBP_GRANULOCYTE_CHEMOTAXIS	0.362814	1	1		GOBP_NITRIC_OXIDE_SYNTHASE_BIOSYNTHETIC_PROCESS	0.512658	1	1		HP_BILATERAL_POLYMICROGYRIA	0.253968	0.512911	1
HP_FETAL_DISTRESS	0.0619195	0.321493	1		HP_DYSURIA	0.363208	1	1		HP_SHAWL_SCROTUM	0.512739	1	1		HP_APLASTIC_CLAVICLE	0.254054	0.467267	1
HP_UROGENITAL_SINUS_ANOMALY	0.0621622	0.25745	1		GOCC_PROTEIN_PHOSPHATASE_TYPE_1_COMPLEX	0.364183	1	1		HP_CONICAL_TOOTH	0.513433	1	1		HP_CYTOCHROME_C_OXIDASE_NEGATIVE_MUSCLE_FIBERS	0.254545	0.484854	1
GOMF_NAD_RETINOL_DEHYDROGENASE_ACTIVITY	0.0623306	0.265249	1		GOMF_ARACHIDONIC_ACID_MONOOXYGENASE_ACTIVITY	0.364896	1	1		GOMF_SUMO_TRANSFERASE_ACTIVITY	0.513688	1	1		GOBP_SPLEEN_DEVELOPMENT	0.25641	0.456506	1
GOBP_PH_REDUCTION	0.0625	0.347292	1		HP_INCREASED_CIRCULATING_CORTISOL_LEVEL	0.364946	1	1		GOBP_LYMPHOID_PROGENITOR_CELL_DIFFERENTIATION	0.513821	1	1		GOBP_MEMBRANE_REPOLARIZATION	0.25641	0.489583	1
GOCC_SPECIFIC_GRANULE	0.0627803	0.420262	1		HP_ABNORMAL_LIVER_PHYSIOLOGY	0.365079	1	1		GOBP_PRESYNAPTIC_ENDOCYTOSIS	0.514085	1	1		HP_ABNORMAL_PARIETAL_BONE_MORPHOLOGY	0.256637	0.512764	1
GOBP_REGULATION_OF_MONOOXYGENASE_ACTIVITY	0.0628571	0.342159	1		GOBP_REGULATION_OF_PLASMA_LIPOPROTEIN_PARTICLE_LEVELS	0.365306	1	1		HP_PULMONARY_HYPOPLASIA	0.514825	1	1		HP_CHOANAL_STENOSIS	0.256757	0.473648	1
GOBP_ENDOCYTIC_RECYCLING	0.0628931	0.410206	1		GOBP_AROMATIC_AMINO_ACID_FAMILY_CATABOLIC_PROCESS	0.36534	1	1		GOCC_INTRINSIC_COMPONENT_OF_SYNAPTIC_MEMBRANE	0.515072	1	1		HP_RENAL_CORTICAL_CYSTS	0.256757	0.478663	1
GOBP_EPOXYGENASE_P450_PATHWAY	0.0630373	0.239056	1		GOBP_GLUCOCORTICOID_METABOLIC_PROCESS	0.365579	1	1		GOBP_VENTRICULAR_SEPTUM_MORPHOGENESIS	0.515103	1	1		GOBP_NEGATIVE_REGULATION_OF_CELL_SUBSTRATE_ADHESION	0.257143	0.510001	1
GOMF_RNA_POLYMERASE_ACTIVITY	0.0633245	0.316794	1		HP_ABNORMALITY_OF_THE_MUSCULATURE_OF_THE_THIGH	0.365617	1	1		HP_ABNORMAL_CIRCULATING_T4_LEVEL	0.515548	1	1		GOMF_GTPASE_ACTIVATING_PROTEIN_BINDING	0.257485	0.463068	1
GOCC_NADH_DEHYDROGENASE_COMPLEX	0.0634006	0.33987	1		HP_HYPOGONADOTROPIC_HYPOGONADISM	0.365731	1	1		GOBP_REGULATION_OF_PROTEIN_KINASE_C_SIGNALING	0.516077	1	1		GOBP_ENDONUCLEOLYTIC_CLEAVAGE_INVOLVED_IN_RRNA_PROCESSING	0.257862	0.437043	1
GOMF_POTASSIUM_ION_TRANSMEMBRANE_TRANSPORTER_ACTIVITY	0.0634921	0.426845	1		GOMF_CYSTEINE_TYPE_ENDOPEPTIDASE_INHIBITOR_ACTIVITY_INVOLVED_IN_APOPTOTIC_PROCESS	0.365826	1	1		HP_OLIGOSPERMIA	0.51633	1	1		GOMF_SIGNALING_RECEPTOR_COMPLEX_ADAPTOR_ACTIVITY	0.258064	0.506351	1
GOBP_EXOCYTOSIS	0.0635838	0.553475	1		GOBP_NEUTROPHIL_CHEMOTAXIS	0.366026	1	1		HP_HAMARTOMA_OF_TONGUE	0.51634	1	1		HP_FOCAL_T2_HYPERINTENSE_BRAINSTEM_LESION	0.258064	0.530133	1
HP_RETINAL_ARTERIOLAR_TORTUOSITY	0.0637119	0.301956	1		GOBP_LOW_DENSITY_LIPOPROTEIN_PARTICLE_CLEARANCE	0.366071	1	1		GOBP_POSITIVE_REGULATION_OF_ACUTE_INFLAMMATORY_RESPONSE	0.516447	1	1		HP_URINARY_URGENCY	0.258064	0.574184	1
GOMF_STEROL_TRANSPORTER_ACTIVITY	0.0637681	0.301988	1		GOMF_IONOTROPIC_GLUTAMATE_RECEPTOR_ACTIVITY	0.366548	1	1		GOBP_LOCOMOTOR_RHYTHM	0.516611	1	1		HP_CARPAL_SYNOSTOSIS	0.258824	0.488788	1
GOBP_REGULATION_OF_ICOSANOID_SECRETION	0.0637755	0.307604	1		HP_ABNORMAL_EPIDERMAL_MORPHOLOGY	0.366599	1	1		HP_INCREASED_CONNECTIVE_TISSUE	0.516667	1	1		HP_PEG_SHAPED_MAXILLARY_LATERAL_INCISORS	0.259542	0.473771	1
GOMF_CHAPERONE_BINDING	0.0639098	0.39363	1		GOBP_EPOXYGENASE_P450_PATHWAY	0.367857	1	1		GOBP_MESODERM_DEVELOPMENT	0.516779	1	1		GOBP_MORPHOGENESIS_OF_AN_EPITHELIAL_BUD	0.260204	0.489265	1
GOBP_NEUTROPHIL_MIGRATION	0.0641509	0.411065	1		GOBP_RESPONSE_TO_ALKALOID	0.367944	1	1		GOBP_RESPONSE_TO_PROGESTERONE	0.517345	1	1		HP_POLYCYSTIC_KIDNEY_DYSPLASIA	0.260274	0.491487	1
GOBP_NEUTRAL_AMINO_ACID_TRANSPORT	0.0642458	0.323578	1		GOMF_PROTEIN_LIPID_COMPLEX_BINDING	0.368479	1	1		HP_HEMANGIOMATOSIS	0.518395	1	1		HP_INAPPROPRIATE_LAUGHTER	0.261364	0.434071	1
GOBP_LYMPHOCYTE_CHEMOTAXIS	0.0645161	0.350313	1		HP_NARROW_PALM	0.369048	1	1		HP_LIMB_GIRDLE_MUSCLE_ATROPHY	0.518634	1	1		GOBP_BLOOD_VESSEL_ENDOTHELIAL_CELL_PROLIFERATION_INVOLVED_IN_SPROUTING_ANGIOGENESIS	0.261538	0.532977	1
GOBP_NADPH_REGENERATION	0.0645995	0.272539	1		GOBP_HEMATOPOIETIC_STEM_CELL_HOMEOSTASIS	0.369119	1	1		GOBP_EMBRYONIC_PLACENTA_MORPHOGENESIS	0.518634	1	1		GOBP_POSITIVE_REGULATION_OF_NATURAL_KILLER_CELL_MEDIATED_CYTOTOXICITY	0.262136	0.473468	1
GOMF_PROTEIN_METHYLTRANSFERASE_ACTIVITY	0.0646258	0.400502	1		GOBP_REGULATION_OF_MEMBRANE_DEPOLARIZATION	0.369312	1	1		GOBP_POSITIVE_REGULATION_OF_CELL_SUBSTRATE_JUNCTION_ORGANIZATION	0.518927	1	1		GOBP_PROTEIN_LOCALIZATION_TO_CONDENSED_CHROMOSOME	0.262295	0.497487	1
HP_LIMB_MYOCLONUS	0.0649717	0.303573	1		GOBP_ENDOCRINE_PANCREAS_DEVELOPMENT	0.370213	1	1		GOMF_INORGANIC_ANION_EXCHANGER_ACTIVITY	0.519328	1	1		HP_INCREASED_CIRCULATING_IGG_LEVEL	0.2625	0.488183	1
GOMF_AMINOACYLTRANSFERASE_ACTIVITY	0.065	0.278884	1		HP_URETHRAL_ATRESIA	0.371461	1	1		HP_MUCOSAL_TELANGIECTASIAE	0.520124	1	1		GOBP_COPII_COATED_VESICLE_CARGO_LOADING	0.264706	0.473619	1
HP_ABNORMALITY_OF_THE_EXTRINSIC_PATHWAY	0.0651042	0.267313	1		GOMF_SODIUM_INDEPENDENT_ORGANIC_ANION_TRANSMEMBRANE_TRANSPORTER_ACTIVITY	0.371703	1	1		GOBP_MUSCLE_ORGAN_DEVELOPMENT	0.520833	1	1		GOBP_PROTEIN_SUMOYLATION	0.264706	0.550735	1
GOBP_RESPONSE_TO_ETHANOL	0.0651341	0.40245	1		GOBP_REGULATION_OF_PEPTIDYL_THREONINE_PHOSPHORYLATION	0.372017	1	1		GOBP_PLATELET_AGGREGATION	0.521067	1	1		GOBP_THYMIC_T_CELL_SELECTION	0.264901	0.46617	1
GOMF_PHOSPHOLIPASE_A2_ACTIVITY	0.0652742	0.301771	1		HP_APLASIA_HYPOPLASIA_OF_THE_PATELLA	0.372093	1	1		GOBP_EMBRYONIC_HEMOPOIESIS	0.521395	1	1		HP_ESOPHAGEAL_ATRESIA	0.26506	0.522575	1
GOBP_NEGATIVE_REGULATION_OF_CHROMOSOME_ORGANIZATION	0.0653595	0.370165	1		GOBP_REGULATION_OF_LIPOPOLYSACCHARIDE_MEDIATED_SIGNALING_PATHWAY	0.372279	1	1		HP_CSF_PLEOCYTOSIS	0.521441	1	1		GOBP_NEGATIVE_REGULATION_OF_ERBB_SIGNALING_PATHWAY	0.265823	0.57152	1
GOBP_PROTEIN_METHYLATION	0.0655738	0.437426	1		HP_DECREASED_LYMPHOCYTE_PROLIFERATION_IN_RESPONSE_TO_MITOGEN	0.372822	1	1		GOBP_NEGATIVE_REGULATION_OF_CELL_CYCLE_G1_S_PHASE_TRANSITION	0.521986	1	1		GOBP_REGULATION_OF_POSITIVE_CHEMOTAXIS	0.266129	0.465989	1
GOBP_ENERGY_DERIVATION_BY_OXIDATION_OF_ORGANIC_COMPOUNDS	0.0655738	0.509734	1		GOCC_AXONEMAL_DYNEIN_COMPLEX	0.373099	1	1		HP_ABNORMALITY_OF_LOWER_LIMB_METAPHYSES	0.522205	1	1		GOMF_RIBOSOMAL_SMALL_SUBUNIT_BINDING	0.266272	0.515248	1
GOBP_SODIUM_ION_IMPORT_ACROSS_PLASMA_MEMBRANE	0.0656168	0.278456	1		GOMF_ANKYRIN_BINDING	0.373256	1	1		GOBP_ADENYLATE_CYCLASE_MODULATING_G_PROTEIN_COUPLED_RECEPTOR_SIGNALING_PATHWAY	0.522236	1	1		HP_SHORT_RIBS	0.266667	0.524764	1
GOBP_FATTY_ACID_BETA_OXIDATION	0.0657439	0.348824	1		GOMF_SPECTRIN_BINDING	0.373884	1	1		HP_AMELOGENESIS_IMPERFECTA	0.523734	1	1		GOMF_TRANSLATION_FACTOR_ACTIVITY_RNA_BINDING	0.266667	0.654349	1
GOBP_REGULATION_OF_CHROMOSOME_SEPARATION	0.0657895	0.359615	1		GOBP_CARDIAC_ATRIUM_DEVELOPMENT	0.373913	1	1		GOBP_POSITIVE_REGULATION_OF_RECEPTOR_MEDIATED_ENDOCYTOSIS	0.523957	1	1		HP_HYPOPLASTIC_VERTEBRAL_BODIES	0.267516	0.480898	1
GOBP_POSITIVE_REGULATION_OF_INTERLEUKIN_6_PRODUCTION	0.0657895	0.376155	1		GOBP_CELL_MIGRATION_IN_HINDBRAIN	0.373945	1	1		HP_SHORT_CHIN	0.525373	1	1		HP_BLADDER_NEOPLASM	0.268293	0.561453	1
HP_LEUKODYSTROPHY	0.0659341	0.383611	1		GOBP_POSITIVE_REGULATION_OF_MYELINATION	0.373955	1	1		GOMF_ACTININ_BINDING	0.525424	1	1		HP_PALPEBRAL_EDEMA	0.268657	0.532945	1
HP_EPISODIC_HYPERHIDROSIS	0.0659631	0.303361	1		GOBP_CENTRAL_NERVOUS_SYSTEM_NEURON_DIFFERENTIATION	0.375125	1	1		HP_TOE_WALKING	0.525661	1	1		HP_NASOLACRIMAL_DUCT_OBSTRUCTION	0.268817	0.49867	1
GOBP_RNA_CATABOLIC_PROCESS	0.0659898	0.449694	1		GOBP_REGULATION_OF_MUSCLE_ORGAN_DEVELOPMENT	0.375796	1	1		GOBP_SECONDARY_PALATE_DEVELOPMENT	0.52579	1	1		GOCC_GAMMA_TUBULIN_COMPLEX	0.269231	0.483675	1
GOCC_NUCLEAR_OUTER_MEMBRANE	0.066092	0.290913	1		HP_PROLONGED_PARTIAL_THROMBOPLASTIN_TIME	0.376295	1	1		GOMF_NUCLEOTIDE_RECEPTOR_ACTIVITY	0.526563	1	1		HP_ABNORMALITY_OF_THE_2ND_TOE	0.269663	0.534712	1
GOCC_TRANS_GOLGI_NETWORK_MEMBRANE	0.0661765	0.4205	1		GOCC_CLATHRIN_COAT	0.377174	1	1		HP_INSIDIOUS_ONSET	0.526917	1	1		GOBP_REGULATION_OF_RESPIRATORY_BURST	0.269841	0.463476	1
GOBP_NON_MEMBRANE_BOUNDED_ORGANELLE_ASSEMBLY	0.0662252	0.50549	1		GOMF_TRANSITION_METAL_ION_TRANSMEMBRANE_TRANSPORTER_ACTIVITY	0.377297	1	1		GOBP_RESPONSE_TO_ISOQUINOLINE_ALKALOID	0.527523	1	1		GOBP_RNA_SURVEILLANCE	0.269939	0.45889	1
HP_DELAYED_ABILITY_TO_SIT	0.066482	0.343202	1		GOMF_BMP_BINDING	0.377886	1	1		HP_DEEP_VENOUS_THROMBOSIS	0.527778	1	1		GOBP_PLASMA_MEMBRANE_TUBULATION	0.27027	0.445759	1
GOBP_LONG_CHAIN_FATTY_ACYL_COA_METABOLIC_PROCESS	0.0664962	0.280984	1		GOBP_DNA_REPLICATION_CHECKPOINT_SIGNALING	0.377886	1	1		HP_DISTAL_ARTHROGRYPOSIS	0.527911	1	1		GOMF_NUCLEAR_RECEPTOR_COACTIVATOR_ACTIVITY	0.270833	0.534679	1
GOMF_N_ACETYLTRANSFERASE_ACTIVITY	0.0666667	0.36055	1		HP_RECURRENT_HYPOGLYCEMIA	0.378213	1	1		HP_PROTUBERANT_ABDOMEN	0.52818	1	1		GOBP_TRANSLATIONAL_TERMINATION	0.270968	0.51747	1
HP_ABNORMAL_CIRCULATING_RENIN	0.066838	0.294814	1		HP_ZONULAR_CATARACT	0.378495	1	1		HP_ABNORMAL_OVARIAN_PHYSIOLOGY	0.528671	1	1		HP_GLIOMA	0.271429	0.486244	1
GOBP_GLUCOSE_6_PHOSPHATE_METABOLIC_PROCESS	0.0668524	0.256751	1		HP_EXERCISE_INDUCED_MYALGIA	0.37884	1	1		HP_AKINESIA	0.528771	1	1		HP_ABNORMALITY_OF_THE_BRAINSTEM_WHITE_MATTER	0.272222	0.473459	1
GOBP_ORGAN_OR_TISSUE_SPECIFIC_IMMUNE_RESPONSE	0.0668524	0.307341	1		GOBP_FOAM_CELL_DIFFERENTIATION	0.379162	1	1		GOBP_CELL_COMMUNICATION_INVOLVED_IN_CARDIAC_CONDUCTION	0.529061	1	1		HP_WEBBED_NECK	0.272727	0.509139	1
HP_ELEVATED_CIRCULATING_FOLLICLE_STIMULATING_HORMONE_LEVEL	0.0668605	0.288134	1		HP_EXCESSIVE_DAYTIME_SOMNOLENCE	0.380224	1	1		HP_MALIGNANT_HYPERTHERMIA	0.529595	1	1		GOCC_FILOPODIUM	0.272727	0.528564	1
HP_ABNORMALITY_OF_CORNEAL_SIZE	0.0669291	0.442873	1		HP_SPASTIC_DYSARTHRIA	0.380791	1	1		GOCC_DENDRITE_CYTOPLASM	0.5296	1	1		GOBP_SOMATIC_STEM_CELL_POPULATION_MAINTENANCE	0.272727	0.546932	1
HP_PORENCEPHALIC_CYST	0.0671642	0.275598	1		GOMF_HYDROLASE_ACTIVITY_ACTING_ON_GLYCOSYL_BONDS	0.380905	1	1		HP_RENAL_CORTICAL_CYSTS	0.530508	1	1		GOBP_NUCLEAR_MEMBRANE_ORGANIZATION	0.272727	0.548836	1
HP_PROGRESSIVE_SPASTIC_PARAPLEGIA	0.0673077	0.383427	1		GOBP_HINDBRAIN_MORPHOGENESIS	0.383298	1	1		HP_AGENESIS_OF_INCISOR	0.530769	1	1		HP_GENU_RECURVATUM	0.274194	0.505597	1
GOCC_U5_SNRNP	0.0673575	0.294319	1		GOBP_REGULATION_OF_SKELETAL_MUSCLE_TISSUE_DEVELOPMENT	0.383827	1	1		GOBP_SKIN_EPIDERMIS_DEVELOPMENT	0.531646	1	1		GOBP_NEUTROPHIL_HOMEOSTASIS	0.275676	0.49031	1
GOBP_REGULATION_OF_INNATE_IMMUNE_RESPONSE	0.0675676	0.495932	1		GOMF_ATPASE_COUPLED_TRANSMEMBRANE_TRANSPORTER_ACTIVITY	0.383992	1	1		HP_HYPOPLASTIC_FINGERNAIL	0.531882	1	1		GOMF_FOUR_WAY_JUNCTION_DNA_BINDING	0.275862	0.473745	1
GOBP_CARBOHYDRATE_PHOSPHORYLATION	0.0677966	0.305587	1		GOBP_HETEROCHROMATIN_ORGANIZATION	0.384615	1	1		GOMF_FIBROBLAST_GROWTH_FACTOR_BINDING	0.532813	1	1		GOBP_IMMUNOLOGICAL_SYNAPSE_FORMATION	0.275862	0.483964	1
HP_AMBIGUOUS_GENITALIA	0.0679245	0.440274	1		GOBP_PHOSPHOLIPID_TRANSPORT	0.385005	1	1		GOBP_POSITIVE_REGULATION_OF_ANTIGEN_RECEPTOR_MEDIATED_SIGNALING_PATHWAY	0.532895	1	1		GOMF_U6_SNRNA_BINDING	0.276074	0.458992	1
GOBP_REGULATION_OF_SPINDLE_ASSEMBLY	0.0680628	0.290597	1		GOBP_NEGATIVE_REGULATION_OF_OXIDOREDUCTASE_ACTIVITY	0.385128	1	1		GOMF_SMAD_BINDING	0.533239	1	1		GOBP_POSITIVE_REGULATION_OF_GLIAL_CELL_PROLIFERATION	0.276074	0.509638	1
HP_ABNORMALITY_OF_THE_GALLBLADDER	0.0681004	0.411349	1		GOBP_REGULATION_OF_CARDIAC_MUSCLE_CELL_MEMBRANE_REPOLARIZATION	0.385311	1	1		GOBP_NEGATIVE_REGULATION_OF_LIPASE_ACTIVITY	0.534959	1	1		GOBP_NEGATIVE_REGULATION_OF_FAT_CELL_DIFFERENTIATION	0.276596	0.486128	1
GOCC_INTEGRAL_COMPONENT_OF_SYNAPTIC_VESICLE_MEMBRANE	0.0681818	0.285184	1		GOCC_TERTIARY_GRANULE	0.385385	1	1		GOBP_CARDIAC_VENTRICLE_MORPHOGENESIS	0.535354	1	1		HP_ABNORMAL_DENTAL_PULP_MORPHOLOGY	0.276596	0.51594	1
GOCC_SPINDLE_POLE	0.0681818	0.424622	1		GOMF_SOLUTE_ANION_ANTIPORTER_ACTIVITY	0.385463	1	1		HP_ABNORMALITY_OF_THE_5TH_TOE	0.535662	1	1		GOBP_HISTONE_H2A_MONOUBIQUITINATION	0.277108	0.50339	1
HP_ENCEPHALOPATHY	0.0682927	0.486597	1		GOBP_BUNDLE_OF_HIS_CELL_TO_PURKINJE_MYOCYTE_COMMUNICATION	0.385557	1	1		HP_CENTRAL_APNEA	0.535714	1	1		GOMF_PHOSPHATASE_ACTIVATOR_ACTIVITY	0.277778	0.473799	1
GOBP_PROTEIN_AUTOPROCESSING	0.068306	0.275405	1		HP_PATELLAR_APLASIA	0.386635	1	1		HP_FOCAL_IMPAIRED_AWARENESS_SEIZURE	0.536068	1	1		GOBP_BONE_MATURATION	0.277778	0.521747	1
GOBP_REGULATION_OF_SENSORY_PERCEPTION	0.068306	0.290449	1		GOBP_REGULATION_OF_MULTICELLULAR_ORGANISM_GROWTH	0.38723	1	1		GOBP_NEGATIVE_REGULATION_OF_OXIDOREDUCTASE_ACTIVITY	0.536164	1	1		HP_FLARED_METAPHYSIS	0.277778	0.534661	1
HP_APLASIA_HYPOPLASIA_AFFECTING_THE_ANTERIOR_SEGMENT_OF_THE_EYE	0.0683761	0.376347	1		GOBP_L_GLUTAMATE_TRANSMEMBRANE_TRANSPORT	0.387528	1	1		HP_PROPORTIONATE_TALL_STATURE	0.537037	1	1		HP_EPISODIC_ATAXIA	0.278846	0.541994	1
GOBP_MITOCHONDRIAL_CYTOCHROME_C_OXIDASE_ASSEMBLY	0.068421	0.278693	1		GOBP_TOLL_LIKE_RECEPTOR_9_SIGNALING_PATHWAY	0.388626	1	1		GOBP_REGULATION_OF_MYOBLAST_DIFFERENTIATION	0.537178	1	1		GOBP_VENTRICULAR_CARDIAC_MUSCLE_CELL_ACTION_POTENTIAL	0.27907	0.494966	1
GOCC_BRUSH_BORDER	0.0689655	0.4137	1		GOBP_CELL_FATE_SPECIFICATION	0.389282	1	1		GOBP_POSITIVE_REGULATION_OF_GLYCOPROTEIN_METABOLIC_PROCESS	0.537618	1	1		GOBP_NEGATIVE_REGULATION_OF_AXON_EXTENSION_INVOLVED_IN_AXON_GUIDANCE	0.279661	0.528753	1
GOBP_IMPORT_ACROSS_PLASMA_MEMBRANE	0.0689655	0.458572	1		HP_APLASIA_HYPOPLASIA_OF_THE_UTERUS	0.389289	1	1		HP_FATIGABLE_WEAKNESS_OF_SWALLOWING_MUSCLES	0.537736	1	1		GOMF_CARGO_ADAPTOR_ACTIVITY	0.27972	0.50933	1
GOCC_NUCLEAR_ENVELOPE	0.0689655	0.526065	1		HP_DELAYED_PROXIMAL_FEMORAL_EPIPHYSEAL_OSSIFICATION	0.389549	1	1		GOBP_NEUTROPHIL_HOMEOSTASIS	0.538095	1	1		GOBP_REGULATION_OF_RESPIRATORY_SYSTEM_PROCESS	0.28	0.524637	1
HP_ABNORMALITY_OF_GLOBE_SIZE	0.0691824	0.482941	1		HP_UNUSUAL_FUNGAL_INFECTION	0.390219	1	1		HP_APLASIA_HYPOPLASIA_OF_THE_SPLEEN	0.538462	1	1		HP_INEFFECTIVE_ESOPHAGEAL_PERISTALSIS	0.280423	0.488976	1
GOMF_CARBOHYDRATE_KINASE_ACTIVITY	0.0694087	0.264932	1		GOCC_NODE_OF_RANVIER	0.390625	1	1		GOBP_REGULATION_OF_KIDNEY_DEVELOPMENT	0.538585	1	1		HP_CELLULITIS	0.28125	0.523774	1
GOBP_NUCLEOSIDE_PHOSPHATE_CATABOLIC_PROCESS	0.0695364	0.403023	1		GOBP_RNA_MEDIATED_GENE_SILENCING_BY_INHIBITION_OF_TRANSLATION	0.391259	1	1		GOBP_VASCULAR_ENDOTHELIAL_GROWTH_FACTOR_PRODUCTION	0.539755	1	1		GOBP_EXCITATORY_SYNAPSE_ASSEMBLY	0.282051	0.488893	1
GOCC_VESICLE_COAT	0.0695652	0.333338	1		GOBP_CELLULAR_RESPONSE_TO_GROWTH_HORMONE_STIMULUS	0.391304	1	1		GOBP_VENTRICULAR_CARDIAC_MUSCLE_CELL_MEMBRANE_REPOLARIZATION	0.540335	1	1		GOBP_RESPONSE_TO_EPIDERMAL_GROWTH_FACTOR	0.282051	0.524556	1
GOBP_REGULATION_OF_INSULIN_SECRETION	0.0696721	0.410478	1		GOBP_MONOCARBOXYLIC_ACID_TRANSPORT	0.392137	1	1		HP_DYSTROPHIC_TOENAIL	0.540931	1	1		HP_HYPOPLASIA_OF_THE_FRONTAL_LOBES	0.282051	0.551947	1
GOCC_INO80_TYPE_COMPLEX	0.0697051	0.291605	1		GOBP_CRANIOFACIAL_SUTURE_MORPHOGENESIS	0.392601	1	1		GOBP_CARTILAGE_DEVELOPMENT	0.541026	1	1		HP_FRONTOTEMPORAL_DEMENTIA	0.282609	0.465033	1
GOBP_CHRONIC_INFLAMMATORY_RESPONSE	0.0697674	0.272728	1		GOBP_HINDBRAIN_DEVELOPMENT	0.392786	1	1		GOBP_REGULATION_OF_NEURON_PROJECTION_REGENERATION	0.541085	1	1		GOBP_REGULATION_OF_INTEGRIN_ACTIVATION	0.282759	0.486176	1
GOMF_UDP_GLYCOSYLTRANSFERASE_ACTIVITY	0.0697674	0.442915	1		GOCC_ANCHORED_COMPONENT_OF_EXTERNAL_SIDE_OF_PLASMA_MEMBRANE	0.392857	1	1		GOMF_GLYCOSAMINOGLYCAN_BINDING	0.541176	1	1		HP_APLASIA_OF_THE_UTERUS	0.282759	0.50057	1
GOBP_PURINE_CONTAINING_COMPOUND_CATABOLIC_PROCESS	0.0699088	0.32914	1		GOBP_CELLULAR_OXIDANT_DETOXIFICATION	0.393327	1	1		HP_ABNORMALITY_OF_IRON_HOMEOSTASIS	0.541195	1	1		GOBP_NEGATIVE_REGULATION_OF_OXIDATIVE_STRESS_INDUCED_NEURON_DEATH	0.283688	0.538062	1
GOBP_CELL_KILLING	0.0699589	0.444108	1		HP_PERSONALITY_DISORDER	0.393404	1	1		HP_UVEITIS	0.541485	1	1		HP_OSTEOPETROSIS	0.283951	0.484899	1
GOBP_CARDIAC_ATRIUM_DEVELOPMENT	0.0700809	0.321756	1		GOMF_CALCIUM_DEPENDENT_PHOSPHOLIPID_BINDING	0.394439	1	1		HP_ABNORMALITY_OF_TIBIA_MORPHOLOGY	0.541787	1	1		HP_ALLERGY	0.284211	0.55812	1
GOMF_LYSOPHOSPHOLIPID_ACYLTRANSFERASE_ACTIVITY	0.0701299	0.268441	1		GOCC_CONNEXIN_COMPLEX	0.394582	1	1		HP_EPIPHYSEAL_STIPPLING	0.542373	1	1		HP_DEGENERATION_OF_THE_LATERAL_CORTICOSPINAL_TRACTS	0.285714	0.487921	1
HP_ABNORMALITY_OF_THE_MIDDLE_PHALANX_OF_THE_5TH_FINGER	0.0702247	0.308786	1		GOMF_WIDE_PORE_CHANNEL_ACTIVITY	0.394883	1	1		HP_TEMPORAL_PATTERN	0.542587	1	1		GOBP_GLIAL_CELL_DEVELOPMENT	0.285714	0.492232	1
GOCC_RECYCLING_ENDOSOME_MEMBRANE	0.0704698	0.369027	1		GOMF_RETINAL_BINDING	0.395018	1	1		HP_JOINT_HEMORRHAGE	0.542623	1	1		GOBP_GLANDULAR_EPITHELIAL_CELL_DIFFERENTIATION	0.285714	0.506126	1
GOBP_POSITIVE_REGULATION_OF_PROTEASOMAL_UBIQUITIN_DEPENDENT_PROTEIN_CATABOLIC_PROCESS	0.0704698	0.40027	1		GOBP_COMPLEMENT_ACTIVATION_ALTERNATIVE_PATHWAY	0.39546	1	1		GOBP_SOMITE_DEVELOPMENT	0.543027	1	1		HP_FOCAL_EMOTIONAL_SEIZURE	0.285714	0.520267	1
HP_ABNORMAL_GLYCOSYLATION	0.0705521	0.3031	1		GOBP_PANCREAS_DEVELOPMENT	0.395515	1	1		GOMF_ACIDIC_AMINO_ACID_TRANSMEMBRANE_TRANSPORTER_ACTIVITY	0.543372	1	1		HP_LARGE_INTESTINAL_POLYPOSIS	0.285714	0.521948	1
GOBP_CELLULAR_MONOVALENT_INORGANIC_CATION_HOMEOSTASIS	0.070632	0.408524	1		HP_ATELECTASIS	0.395855	1	1		GOBP_TOLL_LIKE_RECEPTOR_3_SIGNALING_PATHWAY	0.543548	1	1		GOBP_NEGATIVE_REGULATION_OF_PLASMA_MEMBRANE_BOUNDED_CELL_PROJECTION_ASSEMBLY	0.285714	0.522064	1
HP_DEATH_IN_CHILDHOOD	0.0710059	0.366168	1		GOBP_ACROSOME_REACTION	0.395923	1	1		HP_SUDDEN_DEATH	0.543956	1	1		GOBP_REGULATION_OF_SYNAPSE_ASSEMBLY	0.285714	0.662812	1
GOBP_CYCLIC_NUCLEOTIDE_MEDIATED_SIGNALING	0.0711974	0.3689	1		HP_ABNORMAL_PULMONARY_INTERSTITIAL_MORPHOLOGY	0.396396	1	1		GOMF_DEATH_RECEPTOR_BINDING	0.544741	1	1		HP_ABNORMAL_3RD_FINGER_MORPHOLOGY	0.287425	0.51494	1
GOBP_CGMP_MEDIATED_SIGNALING	0.0712251	0.283705	1		GOCC_CYTOPLASMIC_REGION	0.397	1	1		GOBP_RESPONSE_TO_ZINC_ION	0.544776	1	1		HP_ABNORMALITY_OF_THE_DISTAL_PHALANX_OF_THE_THUMB	0.288288	0.528573	1
GOBP_NCRNA_TRANSCRIPTION	0.0716612	0.344303	1		HP_ABNORMAL_URINARY_ELECTROLYTE_CONCENTRATION	0.398186	1	1		GOBP_NEGATIVE_REGULATION_OF_CELL_POPULATION_PROLIFERATION	0.54506	1	1		HP_URETERAL_STENOSIS	0.288462	0.486045	1
GOBP_GLYCOSYL_COMPOUND_CATABOLIC_PROCESS	0.0718085	0.345325	1		GOMF_SOLUTE_PROTON_ANTIPORTER_ACTIVITY	0.39883	1	1		HP_PENDULAR_NYSTAGMUS	0.545315	1	1		GOBP_CALCIUM_INDEPENDENT_CELL_CELL_ADHESION_VIA_PLASMA_MEMBRANE_CELL_ADHESION_MOLECULES	0.288889	0.52852	1
GOBP_HOMOLOGOUS_CHROMOSOME_SEGREGATION	0.0718954	0.346766	1		HP_HYPOCHROMIC_ANEMIA	0.399577	1	1		HP_NON_CONVULSIVE_STATUS_EPILEPTICUS_WITHOUT_COMA	0.546053	1	1		GOMF_MOLECULAR_FUNCTION_INHIBITOR_ACTIVITY	0.288889	0.610418	1
GOCC_POLYSOME	0.0721003	0.368785	1		GOBP_POTASSIUM_ION_HOMEOSTASIS	0.40022	1	1		HP_ABNORMAL_PROPORTION_OF_CD8_POSITIVE_T_CELLS	0.546326	1	1		GOMF_CHEMOKINE_BINDING	0.289157	0.509359	1
HP_ABNORMALITY_OF_THE_POSTERIOR_PITUITARY	0.0722892	0.360302	1		GOMF_MINUS_END_DIRECTED_MICROTUBULE_MOTOR_ACTIVITY	0.400709	1	1		GOMF_SCAVENGER_RECEPTOR_ACTIVITY	0.547085	1	1		GOBP_REGULATION_OF_ACTION_POTENTIAL	0.289474	0.52372	1
GOBP_BASE_CONVERSION_OR_SUBSTITUTION_EDITING	0.0723861	0.266028	1		GOBP_PHOSPHOLIPID_HOMEOSTASIS	0.401212	1	1		GOBP_POSITIVE_REGULATION_OF_ACTIN_CYTOSKELETON_REORGANIZATION	0.547231	1	1		GOBP_HISTONE_H4_K16_ACETYLATION	0.290909	0.537069	1
GOBP_ADENYLATE_CYCLASE_INHIBITING_G_PROTEIN_COUPLED_RECEPTOR_SIGNALING_PATHWAY	0.0725552	0.376907	1		GOBP_HOMOLOGOUS_CHROMOSOME_SEGREGATION	0.401247	1	1		HP_EPISODIC_ATAXIA	0.547319	1	1		GOMF_TRNA_METHYLTRANSFERASE_ACTIVITY	0.291139	0.551255	1
GOCC_CYTOPLASMIC_MICROTUBULE	0.0725552	0.3865	1		HP_ABNORMAL_CELL_PROLIFERATION	0.401728	1	1		HP_VERTEBRAL_CLEFTING	0.547771	1	1		GOCC_COP9_SIGNALOSOME	0.291667	0.484342	1
GOBP_NUCLEAR_TRANSCRIBED_MRNA_CATABOLIC_PROCESS_NONSENSE_MEDIATED_DECAY	0.0726744	0.29307	1		GOBP_CELLULAR_RESPONSE_TO_FATTY_ACID	0.401756	1	1		GOBP_GLOMERULAR_EPITHELIUM_DEVELOPMENT	0.54784	1	1		GOBP_PROTEIN_EXPORT_FROM_NUCLEUS	0.292683	0.528226	1
HP_XANTHOMATOSIS	0.0727273	0.305144	1		HP_INCREASED_MUSCLE_FATIGUABILITY	0.401848	1	1		GOBP_ASTROCYTE_DIFFERENTIATION	0.547904	1	1		GOMF_NUCLEAR_RECEPTOR_ACTIVITY	0.292683	0.577201	1
GOMF_ACETYLTRANSFERASE_ACTIVITY	0.0727848	0.359866	1		GOBP_RESPONSE_TO_SALT	0.401848	1	1		GOBP_REGULATION_OF_T_HELPER_17_TYPE_IMMUNE_RESPONSE	0.548544	1	1		GOBP_REGULATION_OF_CELL_FATE_COMMITMENT	0.292929	0.542117	1
HP_DEVELOPMENTAL_REGRESSION	0.0728477	0.517357	1		GOBP_FATTY_ACID_HOMEOSTASIS	0.402424	1	1		GOBP_KERATINOCYTE_MIGRATION	0.55	1	1		HP_DICARBOXYLIC_ACIDURIA	0.293333	0.481747	1
HP_CLUBBING_OF_FINGERS	0.0729167	0.349458	1		HP_NEPHROTIC_SYNDROME	0.40261	1	1		GOBP_GLUTAMATE_RECEPTOR_SIGNALING_PATHWAY	0.550769	1	1		HP_ABNORMALITY_OF_NAIL_COLOR	0.293413	0.569403	1
GOBP_TOR_SIGNALING	0.0729927	0.457649	1		GOBP_CELL_RECOGNITION	0.403	1	1		GOBP_VENTRICULAR_SEPTUM_DEVELOPMENT	0.551111	1	1		GOBP_OLIGOSACCHARIDE_LIPID_INTERMEDIATE_BIOSYNTHETIC_PROCESS	0.294118	0.49333	1
GOBP_REGULATION_OF_SMALL_MOLECULE_METABOLIC_PROCESS	0.0731707	0.575384	1		GOMF_PHOSPHATIDYLINOSITOL_4_5_BISPHOSPHATE_BINDING	0.403473	1	1		GOBP_POSITIVE_REGULATION_OF_TRANSCRIPTION_FROM_RNA_POLYMERASE_II_PROMOTER_IN_RESPONSE_TO_STRESS	0.552262	1	1		GOBP_NEGATIVE_REGULATION_OF_OXIDATIVE_STRESS_INDUCED_CELL_DEATH	0.294118	0.584851	1
HP_HYPERVENTILATION	0.0733696	0.316896	1		GOBP_NUCLEOSIDE_CATABOLIC_PROCESS	0.403649	1	1		GOBP_NEGATIVE_REGULATION_OF_MUSCLE_HYPERTROPHY	0.552352	1	1		GOBP_CHAPERONE_MEDIATED_AUTOPHAGY	0.294872	0.463393	1
GOBP_GLUCOSE_IMPORT	0.0734266	0.377246	1		HP_ABNORMAL_MAGNESIUM_CONCENTRATION	0.403824	1	1		GOBP_MORPHOGENESIS_OF_AN_EPITHELIUM	0.552424	1	1		GOCC_AXONAL_GROWTH_CONE	0.295082	0.493023	1
GOBP_RNA_DEPENDENT_DNA_BIOSYNTHETIC_PROCESS	0.0734824	0.378102	1		GOBP_SPINDLE_LOCALIZATION	0.404435	1	1		GOMF_UBIQUITIN_CONJUGATING_ENZYME_BINDING	0.552426	1	1		GOBP_REGULATION_OF_LYSOSOMAL_LUMEN_PH	0.295455	0.468281	1
GOBP_RESOLUTION_OF_MEIOTIC_RECOMBINATION_INTERMEDIATES	0.0736842	0.272786	1		HP_HYPOPHOSPHATEMIC_RICKETS	0.40566	1	1		HP_DIMINISHED_MOVEMENT	0.552593	1	1		GOBP_RESPONSE_TO_DIETARY_EXCESS	0.296296	0.518835	1
GOBP_MONOSACCHARIDE_BIOSYNTHETIC_PROCESS	0.0736842	0.375898	1		HP_NOCTURNAL_SEIZURES	0.405904	1	1		GOBP_T_CELL_DIFFERENTIATION_INVOLVED_IN_IMMUNE_RESPONSE	0.552632	1	1		GOBP_REGULATION_OF_PHOSPHOLIPASE_ACTIVITY	0.296296	0.62541	1
GOBP_NEGATIVE_REGULATION_OF_HORMONE_SECRETION	0.073718	0.373501	1		GOBP_SEQUESTERING_OF_METAL_ION	0.406514	1	1		GOBP_POSITIVE_REGULATION_OF_T_CELL_CYTOKINE_PRODUCTION	0.552674	1	1		GOMF_MAP_KINASE_PHOSPHATASE_ACTIVITY	0.296512	0.468328	1
GOBP_REGULATION_OF_SIGNALING_RECEPTOR_ACTIVITY	0.0738007	0.456507	1		GOBP_FLAVONOID_METABOLIC_PROCESS	0.407363	1	1		HP_SUBCUTANEOUS_HEMORRHAGE	0.553273	1	1		GOMF_PRENYLTRANSFERASE_ACTIVITY	0.296774	0.527861	1
GOBP_NEGATIVE_REGULATION_OF_DNA_REPLICATION	0.0740741	0.346047	1		GOCC_STEREOCILIUM_TIP	0.407666	1	1		GOBP_CORONARY_VASCULATURE_DEVELOPMENT	0.553412	1	1		HP_SPASTIC_GAIT	0.297297	0.576939	1
GOMF_NEUROTRANSMITTER_RECEPTOR_ACTIVITY_INVOLVED_IN_REGULATION_OF_POSTSYNAPTIC_MEMBRANE_POTENTIAL	0.0740741	0.360064	1		GOBP_REGULATION_OF_COMPLEMENT_ACTIVATION	0.407745	1	1		GOBP_REGULATION_OF_EXTRACELLULAR_MATRIX_DISASSEMBLY	0.553945	1	1		GOBP_MITOCHONDRIAL_OUTER_MEMBRANE_PERMEABILIZATION	0.297619	0.599389	1
GOBP_MAINTENANCE_OF_LOCATION_IN_CELL	0.0740741	0.503018	1		GOBP_DEOXYRIBONUCLEOSIDE_MONOPHOSPHATE_METABOLIC_PROCESS	0.408	1	1		GOBP_ECTODERM_DEVELOPMENT	0.554295	1	1		GOBP_POSITIVE_REGULATION_OF_CELLULAR_RESPONSE_TO_TRANSFORMING_GROWTH_FACTOR_BETA_STIMULUS	0.3	0.457874	1
GOCC_MRNA_CLEAVAGE_AND_POLYADENYLATION_SPECIFICITY_FACTOR_COMPLEX	0.0741627	0.277681	1		GOBP_MONOVALENT_INORGANIC_CATION_HOMEOSTASIS	0.408818	1	1		HP_ABNORMAL_URETER_MORPHOLOGY	0.554348	1	1		HP_SEVERE_POSTNATAL_GROWTH_RETARDATION	0.3	0.509789	1
GOBP_REGULATION_OF_BEHAVIOR	0.0741935	0.376001	1		HP_BILATERAL_TONIC_CLONIC_SEIZURE_WITH_FOCAL_ONSET	0.408884	1	1		HP_SUDDEN_EPISODIC_APNEA	0.555916	1	1		GOBP_T_CELL_DIFFERENTIATION_IN_THYMUS	0.3	0.528292	1
HP_FRONTOTEMPORAL_CEREBRAL_ATROPHY	0.0742706	0.275601	1		GOBP_INDOLE_CONTAINING_COMPOUND_METABOLIC_PROCESS	0.409449	1	1		HP_NEOPLASM_OF_THE_ORAL_CAVITY	0.556054	1	1		GOBP_CELL_DEATH_IN_RESPONSE_TO_HYDROGEN_PEROXIDE	0.3	0.537919	1
HP_OPTIC_DISC_HYPOPLASIA	0.074359	0.27775	1		HP_ONYCHOLYSIS	0.409478	1	1		HP_GLOMERULAR_DEPOSITS	0.556114	1	1		GOBP_ENDOSOME_ORGANIZATION	0.3	0.614581	1
GOMF_FAD_BINDING	0.0744986	0.350693	1		GOBP_ENGULFMENT_OF_APOPTOTIC_CELL	0.409524	1	1		HP_ABNORMAL_INCISOR_MORPHOLOGY	0.556328	1	1		GOBP_FORMATION_OF_PRIMARY_GERM_LAYER	0.3	0.635881	1
HP_PATELLAR_DISLOCATION	0.0745342	0.372221	1		GOMF_OXIDOREDUCTASE_ACTIVITY_ACTING_ON_PAIRED_DONORS_WITH_INCORPORATION_OR_REDUCTION_OF_MOLECULAR_OXYGEN_NAD_P_H_AS_ONE_DONOR_AND_INCORPORATION_OF_ONE_ATOM_OF_OXYGEN	0.409626	1	1		GOBP_REGULATION_OF_MICROGLIAL_CELL_ACTIVATION	0.556701	1	1		GOBP_POSITIVE_REGULATION_OF_CELL_ADHESION_MEDIATED_BY_INTEGRIN	0.301471	0.522135	1
GOBP_ALDITOL_METABOLIC_PROCESS	0.0746269	0.29315	1		GOBP_EXIT_FROM_MITOSIS	0.410143	1	1		HP_TYPE_1_MUSCLE_FIBER_ATROPHY	0.557377	1	1		GOBP_REGULATION_OF_ERYTHROCYTE_DIFFERENTIATION	0.301587	0.569636	1
HP_SEPTO_OPTIC_DYSPLASIA	0.0747423	0.287119	1		GOBP_NEUTROPHIL_MIGRATION	0.410876	1	1		GOBP_REGULATION_OF_RECEPTOR_INTERNALIZATION	0.558003	1	1		GOBP_RETINA_VASCULATURE_DEVELOPMENT_IN_CAMERA_TYPE_EYE	0.303226	0.537722	1
GOMF_CIS_TRANS_ISOMERASE_ACTIVITY	0.075	0.333422	1		GOBP_METENCEPHALON_DEVELOPMENT	0.411347	1	1		HP_BROAD_DISTAL_PHALANX_OF_FINGER	0.558102	1	1		GOBP_ENDOCHONDRAL_BONE_MORPHOGENESIS	0.303571	0.590351	1
HP_ABNORMAL_TRACHEOBRONCHIAL_MORPHOLOGY	0.0751445	0.546651	1		GOMF_DICARBOXYLIC_ACID_TRANSMEMBRANE_TRANSPORTER_ACTIVITY	0.411829	1	1		HP_MICRORETROGNATHIA	0.558309	1	1		GOBP_B_CELL_HOMEOSTASIS	0.303797	0.587005	1
HP_BILIARY_CIRRHOSIS	0.0755814	0.33627	1		GOBP_SLEEP	0.412032	1	1		GOBP_PARASYMPATHETIC_NERVOUS_SYSTEM_DEVELOPMENT	0.558974	1	1		GOBP_POSITIVE_REGULATION_OF_ENDOTHELIAL_CELL_DIFFERENTIATION	0.304124	0.50953	1
HP_SAGITTAL_CRANIOSYNOSTOSIS	0.0757576	0.275496	1		GOCC_CELL_CORTEX_REGION	0.412338	1	1		HP_EPIPHORA	0.559406	1	1		GOBP_NUCLEOSOME_ASSEMBLY	0.304348	0.531246	1
GOBP_RENAL_WATER_HOMEOSTASIS	0.0759162	0.312149	1		GOBP_AMELOGENESIS	0.412717	1	1		HP_PRIMARY_AMENORRHEA	0.559732	1	1		GOBP_ATTACHMENT_OF_SPINDLE_MICROTUBULES_TO_KINETOCHORE	0.304878	0.542432	1
GOBP_HOMOLOGOUS_RECOMBINATION	0.0759494	0.28697	1		GOCC_PERINUCLEAR_ENDOPLASMIC_RETICULUM	0.412844	1	1		HP_PERITONITIS	0.56	1	1		GOBP_NEGATIVE_REGULATION_OF_PROTEIN_TYROSINE_KINASE_ACTIVITY	0.305556	0.55098	1
GOMF_MAGNESIUM_ION_BINDING	0.0759494	0.483541	1		GOMF_PROTEIN_DISULFIDE_ISOMERASE_ACTIVITY	0.412888	1	1		GOBP_REGULATION_OF_INOSITOL_PHOSPHATE_BIOSYNTHETIC_PROCESS	0.56	1	1		HP_PATELLAR_DISLOCATION	0.305556	0.61692	1
GOBP_NUCLEOSIDE_MONOPHOSPHATE_CATABOLIC_PROCESS	0.0759804	0.3221	1		HP_PENDULAR_NYSTAGMUS	0.413793	1	1		GOBP_METANEPHRIC_TUBULE_DEVELOPMENT	0.560261	1	1		GOBP_MEGAKARYOCYTE_DEVELOPMENT	0.305882	0.552216	1
HP_MICROCORNEA	0.076087	0.417669	1		GOBP_POSITIVE_REGULATION_OF_LYMPHOCYTE_APOPTOTIC_PROCESS	0.414153	1	1		HP_SCOTOMA	0.56049	1	1		GOBP_REGULATION_OF_GLIAL_CELL_MIGRATION	0.306358	0.529124	1
HP_ABNORMALITY_OF_THE_DIAPHRAGM	0.076087	0.450091	1		GOBP_ALTERNATIVE_MRNA_SPLICING_VIA_SPLICEOSOME	0.414183	1	1		GOMF_TRANSMEMBRANE_RECEPTOR_PROTEIN_TYROSINE_KINASE_ACTIVITY	0.560584	1	1		HP_EPISODIC_TACHYPNEA	0.306667	0.551499	1
GOBP_ORGANOPHOSPHATE_BIOSYNTHETIC_PROCESS	0.0762712	0.563275	1		GOBP_REGULATION_OF_SYSTEMIC_ARTERIAL_BLOOD_PRESSURE_BY_HORMONE	0.414239	1	1		GOBP_LENS_FIBER_CELL_DIFFERENTIATION	0.560676	1	1		GOCC_ATPASE_DEPENDENT_TRANSMEMBRANE_TRANSPORT_COMPLEX	0.307087	0.487856	1
GOMF_G_PROTEIN_BETA_SUBUNIT_BINDING	0.0765306	0.291773	1		GOBP_TRICARBOXYLIC_ACID_CYCLE	0.414474	1	1		HP_ABNORMAL_CORNEAL_EPITHELIUM_MORPHOLOGY	0.561379	1	1		HP_CORONARY_ARTERY_ATHEROSCLEROSIS	0.307692	0.539239	1
GOMF_PRIMARY_ACTIVE_TRANSMEMBRANE_TRANSPORTER_ACTIVITY	0.0765957	0.451376	1		GOBP_ENDOCRINE_SYSTEM_DEVELOPMENT	0.414659	1	1		HP_NEOPLASM_OF_HEAD_AND_NECK	0.561644	1	1		GOBP_POST_GOLGI_VESICLE_MEDIATED_TRANSPORT	0.307692	0.602823	1
GOBP_REGULATION_OF_GENERATION_OF_PRECURSOR_METABOLITES_AND_ENERGY	0.0766129	0.412883	1		GOCC_HIPPOCAMPAL_MOSSY_FIBER_TO_CA3_SYNAPSE	0.414929	1	1		GOCC_SARCOPLASMIC_RETICULUM_MEMBRANE	0.561664	1	1		GOBP_SYNAPTIC_VESICLE_RECYCLING	0.307692	0.610113	1
GOBP_REGULATION_OF_CYTOKINESIS	0.0766551	0.372292	1		HP_CONSTRICTION_OF_PERIPHERAL_VISUAL_FIELD	0.415479	1	1		GOBP_GLYCOSYLCERAMIDE_METABOLIC_PROCESS	0.561709	1	1		GOBP_NEGATIVE_REGULATION_OF_ADENYLATE_CYCLASE_ACTIVITY	0.308271	0.519075	1
GOMF_PHOSPHATIDYLSERINE_BINDING	0.0766773	0.374815	1		HP_DECREASED_CIRCULATING_ANDROGEN_CONCENTRATION	0.415638	1	1		GOBP_BONE_MORPHOGENESIS	0.561798	1	1		HP_FAIR_HAIR	0.308989	0.550909	1
HP_CHEILITIS	0.0767196	0.331609	1		GOBP_CELL_PROLIFERATION_IN_HINDBRAIN	0.415865	1	1		HP_BLOODY_DIARRHEA	0.561832	1	1		GOBP_NEGATIVE_REGULATION_OF_TORC1_SIGNALING	0.309211	0.543035	1
GOMF_LOW_DENSITY_LIPOPROTEIN_PARTICLE_BINDING	0.0769231	0.294152	1		GOBP_NEPHRIC_DUCT_DEVELOPMENT	0.416565	1	1		GOBP_INOSITOL_PHOSPHATE_BIOSYNTHETIC_PROCESS	0.562121	1	1		HP_ABNORMALITY_OF_THE_GLABELLA	0.310345	0.53749	1
GOBP_ORGANELLE_DISASSEMBLY	0.0769231	0.415535	1		HP_BILATERAL_TONIC_CLONIC_SEIZURE_WITH_GENERALIZED_ONSET	0.416844	1	1		GOBP_RENAL_ABSORPTION	0.562706	1	1		GOBP_PROTEIN_LOCALIZATION_TO_CHROMATIN	0.31068	0.505297	1
GOBP_REGULATION_OF_LIPID_LOCALIZATION	0.0769231	0.499781	1		GOBP_SYNCYTIUM_FORMATION	0.417266	1	1		HP_ABNORMAL_BRONCHUS_PHYSIOLOGY	0.563025	1	1		GOCC_COPII_VESICLE_COAT	0.311111	0.517062	1
HP_ABNORMAL_CIRCULATING_BILIRUBIN_CONCENTRATION	0.0771812	0.396571	1		GOBP_ADRENAL_GLAND_DEVELOPMENT	0.41752	1	1		HP_HEMIVERTEBRAE	0.563077	1	1		GOBP_ER_NUCLEUS_SIGNALING_PATHWAY	0.3125	0.60017	1
GOMF_RACEMASE_AND_EPIMERASE_ACTIVITY	0.0773333	0.284892	1		HP_CENTRAL_HYPOTHYROIDISM	0.417864	1	1		GOBP_MULTICELLULAR_ORGANISMAL_SIGNALING	0.563758	1	1		GOBP_NEGATIVE_REGULATION_OF_GLUCOSE_IMPORT	0.312849	0.50576	1
GOBP_ADAPTIVE_IMMUNE_RESPONSE_BASED_ON_SOMATIC_RECOMBINATION_OF_IMMUNE_RECEPTORS_BUILT_FROM_IMMUNOGLOBULIN_SUPERFAMILY_DOMAINS	0.0773481	0.563364	1		GOBP_DETECTION_OF_TEMPERATURE_STIMULUS	0.417894	1	1		HP_ABNORMALITY_OF_THE_MIDDLE_EAR_OSSICLES	0.563758	1	1		HP_FUSED_CERVICAL_VERTEBRAE	0.313043	0.569016	1
GOBP_REGULATION_OF_TELOMERE_MAINTENANCE	0.0773994	0.368878	1		GOBP_ORGANOPHOSPHATE_ESTER_TRANSPORT	0.418418	1	1		HP_ACHILLES_TENDON_CONTRACTURE	0.56378	1	1		GOMF_BETA_TUBULIN_BINDING	0.313433	0.577494	1
GOBP_MAINTENANCE_OF_PROTEIN_LOCATION_IN_CELL	0.0773994	0.388432	1		GOBP_POSITIVE_REGULATION_OF_AXON_EXTENSION	0.41853	1	1		HP_ABNORMAL_LARYNX_PHYSIOLOGY	0.563863	1	1		HP_SKIN_PIT	0.314286	0.62217	1
GOBP_OLIGOPEPTIDE_TRANSPORT	0.0775194	0.278847	1		HP_ABNORMAL_VITREOUS_HUMOR_MORPHOLOGY	0.419181	1	1		GOBP_CHOLESTEROL_EFFLUX	0.564297	1	1		HP_ABNORMAL_MORPHOLOGY_OF_MYOCARDIAL_TRABECULAE	0.315789	0.549112	1
GOBP_INTRINSIC_APOPTOTIC_SIGNALING_PATHWAY_IN_RESPONSE_TO_OXIDATIVE_STRESS	0.078125	0.361365	1		HP_OBSTRUCTIVE_AZOOSPERMIA	0.419506	1	1		HP_DECREASED_NUMBER_OF_LARGE_PERIPHERAL_MYELINATED_NERVE_FIBERS	0.564784	1	1		GOBP_TRNA_METHYLATION	0.318182	0.538159	1
HP_ABNORMALITY_OF_THE_CEREBROSPINAL_FLUID	0.078125	0.587121	1		GOBP_REGULATION_OF_AUTOPHAGOSOME_MATURATION	0.419512	1	1		HP_ATROPHIC_SCARS	0.567073	1	1		GOBP_ARTERY_MORPHOGENESIS	0.318182	0.543157	1
HP_ABNORMAL_EPIDERMAL_MORPHOLOGY	0.0782609	0.383027	1		GOBP_CORTICOSTEROID_HORMONE_SECRETION	0.420398	1	1		HP_THORACOLUMBAR_SCOLIOSIS	0.567322	1	1		GOCC_INO80_COMPLEX	0.318182	0.550688	1
HP_HYPERCALCEMIA	0.0784314	0.388435	1		GOBP_SYNAPTONEMAL_COMPLEX_ORGANIZATION	0.420705	1	1		GOBP_REGULATION_OF_CHONDROCYTE_DIFFERENTIATION	0.567652	1	1		GOMF_EPHRIN_RECEPTOR_ACTIVITY	0.319728	0.526133	1
GOMF_LYSINE_ACETYLATED_HISTONE_BINDING	0.0785908	0.294404	1		GOBP_MRNA_MODIFICATION	0.420993	1	1		HP_PROMINENT_NOSE	0.568082	1	1		GOBP_REGULATION_OF_ANIMAL_ORGAN_FORMATION	0.320388	0.564808	1
HP_ABNORMAL_HEART_SOUND	0.0788043	0.324336	1		GOCC_CELL_BODY_MEMBRANE	0.421342	1	1		GOMF_BASIC_AMINO_ACID_TRANSMEMBRANE_TRANSPORTER_ACTIVITY	0.568333	1	1		HP_ANGIOFIBROMAS	0.321429	0.587015	1
GOCC_SAGA_TYPE_COMPLEX	0.0788732	0.318215	1		GOBP_REGULATION_OF_SYNCYTIUM_FORMATION_BY_PLASMA_MEMBRANE_FUSION	0.421646	1	1		GOBP_CELL_DIFFERENTIATION_INVOLVED_IN_METANEPHROS_DEVELOPMENT	0.568438	1	1		GOBP_BRANCHING_INVOLVED_IN_SALIVARY_GLAND_MORPHOGENESIS	0.321739	0.577392	1
GOMF_GLUTATHIONE_TRANSFERASE_ACTIVITY	0.0790191	0.293787	1		GOBP_PHOSPHATIDYLGLYCEROL_METABOLIC_PROCESS	0.422198	1	1		HP_ALLERGY	0.569182	1	1		HP_ATROPHY_DEGENERATION_INVOLVING_THE_CORTICOSPINAL_TRACTS	0.322034	0.550904	1
GOBP_IMPORT_INTO_CELL	0.0790698	0.517494	1		GOBP_INSULIN_LIKE_GROWTH_FACTOR_RECEPTOR_SIGNALING_PATHWAY	0.422613	1	1		HP_HYPOKINESIA	0.569277	1	1		GOBP_AMYLOID_BETA_FORMATION	0.322034	0.608998	1
HP_HYPERGONADOTROPIC_HYPOGONADISM	0.0791139	0.388078	1		HP_ABNORMAL_HYPOTHALAMUS_PHYSIOLOGY	0.422713	1	1		GOBP_SYNAPTIC_TRANSMISSION_DOPAMINERGIC	0.56962	1	1		GOBP_ACTIVATION_OF_PHOSPHOLIPASE_C_ACTIVITY	0.322222	0.577207	1
HP_DECREASED_FERTILITY_IN_FEMALES	0.0792079	0.370474	1		GOMF_BIOACTIVE_LIPID_RECEPTOR_ACTIVITY	0.422754	1	1		GOBP_AORTA_DEVELOPMENT	0.569956	1	1		HP_OVARIAN_CARCINOMA	0.323699	0.523475	1
GOBP_PROTEIN_CONTAINING_COMPLEX_REMODELING	0.079235	0.316333	1		GOBP_NEGATIVE_REGULATION_OF_GLYCOPROTEIN_METABOLIC_PROCESS	0.423251	1	1		GOCC_INTRINSIC_COMPONENT_OF_EXTERNAL_SIDE_OF_PLASMA_MEMBRANE	0.5712	1	1		GOBP_MALE_GENITALIA_DEVELOPMENT	0.325	0.580601	1
GOBP_CARBOHYDRATE_TRANSPORT	0.0793651	0.48969	1		HP_ASTHMA	0.423781	1	1		HP_EARLY_ONSET_OF_SEXUAL_MATURATION	0.571615	1	1		HP_PROSTATE_NEOPLASM	0.325581	0.592603	1
GOMF_MHC_CLASS_II_PROTEIN_COMPLEX_BINDING	0.0794118	0.316619	1		GOBP_STEROL_BIOSYNTHETIC_PROCESS	0.423834	1	1		GOBP_DENDRITE_SELF_AVOIDANCE	0.571661	1	1		GOBP_EPITHELIAL_STRUCTURE_MAINTENANCE	0.325843	0.562198	1
GOBP_TELOMERE_MAINTENANCE_VIA_TELOMERE_LENGTHENING	0.0794702	0.368282	1		GOBP_NEGATIVE_REGULATION_OF_INFLAMMATORY_RESPONSE_TO_ANTIGENIC_STIMULUS	0.424444	1	1		HP_FULL_CHEEKS	0.572207	1	1		GOBP_ANIMAL_ORGAN_MATURATION	0.326923	0.566169	1
GOBP_SPERMATID_DIFFERENTIATION	0.0794979	0.475231	1		HP_PREMATURE_OVARIAN_INSUFFICIENCY	0.425335	1	1		GOBP_MUSCLE_ORGAN_MORPHOGENESIS	0.572433	1	1		GOBP_POSITIVE_REGULATION_OF_PROTEIN_TYROSINE_KINASE_ACTIVITY	0.326923	0.617763	1
HP_HIGH_FOREHEAD	0.0795455	0.574163	1		HP_CONGENITAL_HIP_DISLOCATION	0.425945	1	1		HP_ABNORMALITY_OF_THE_INCISOR	0.572581	1	1		HP_ABNORMAL_2ND_FINGER_MORPHOLOGY	0.327103	0.540021	1
GOBP_REGULATION_OF_RESPONSE_TO_ENDOPLASMIC_RETICULUM_STRESS	0.0796178	0.389133	1		HP_ABNORMAL_OVARIAN_PHYSIOLOGY	0.425963	1	1		GOBP_NEGATIVE_REGULATION_OF_BMP_SIGNALING_PATHWAY	0.572662	1	1		GOBP_POSITIVE_REGULATION_OF_CELL_MIGRATION_INVOLVED_IN_SPROUTING_ANGIOGENESIS	0.327103	0.542967	1
GOBP_CIRCADIAN_SLEEP_WAKE_CYCLE	0.0796915	0.302272	1		GOBP_GLUCOSE_6_PHOSPHATE_METABOLIC_PROCESS	0.426419	1	1		GOBP_REGULATION_OF_NEUROGENESIS	0.573616	1	1		GOMF_HISTONE_KINASE_ACTIVITY	0.327684	0.584244	1
HP_MALE_PSEUDOHERMAPHRODITISM	0.0797721	0.372333	1		HP_ABNORMALITY_OF_URINE_CATECHOLAMINE_CONCENTRATION	0.427429	1	1		GOBP_NEUROTRANSMITTER_RECEPTOR_LOCALIZATION_TO_POSTSYNAPTIC_SPECIALIZATION_MEMBRANE	0.573955	1	1		GOBP_RELAXATION_OF_MUSCLE	0.328358	0.52625	1
GOCC_CUL2_RING_UBIQUITIN_LIGASE_COMPLEX	0.0798969	0.298542	1		HP_NARROW_INTERNAL_AUDITORY_CANAL	0.428571	1	1		HP_WRITER_S_CRAMP	0.574503	1	1		GOBP_REGULATION_OF_ASTROCYTE_DIFFERENTIATION	0.33	0.55571	1
GOBP_RESPONSE_TO_HYDROPEROXIDE	0.0799032	0.304736	1		GOBP_SPINAL_CORD_MOTOR_NEURON_DIFFERENTIATION	0.428733	1	1		GOBP_DOPAMINERGIC_NEURON_DIFFERENTIATION	0.575153	1	1		HP_ABNORMAL_SACRUM_MORPHOLOGY	0.333333	0.511042	1
GOBP_GERM_CELL_DEVELOPMENT	0.08	0.513749	1		GOBP_INTERLEUKIN_5_PRODUCTION	0.429586	1	1		GOBP_CHEMOKINE_PRODUCTION	0.575758	1	1		GOBP_REGULATION_OF_TUBE_SIZE	0.333333	0.528543	1
GOBP_CHROMATIN_DISASSEMBLY	0.0802139	0.283994	1		GOBP_REGULATION_OF_LONG_TERM_SYNAPTIC_POTENTIATION	0.430393	1	1		HP_XEROSTOMIA	0.575758	1	1		HP_SPINAL_CORD_LESION	0.333333	0.528383	1
HP_SEVERE_SHORT_STATURE	0.0802676	0.386411	1		HP_ENURESIS	0.430572	1	1		GOBP_MIDDLE_EAR_MORPHOGENESIS	0.575806	1	1		GOBP_EMBRYONIC_PLACENTA_MORPHOGENESIS	0.333333	0.547682	1
GOBP_PURINE_NUCLEOSIDE_METABOLIC_PROCESS	0.0803324	0.287691	1		GOBP_NUCLEUS_LOCALIZATION	0.430665	1	1		HP_SYNCOPE	0.575887	1	1		GOMF_DAMAGED_DNA_BINDING	0.333333	0.550924	1
GOBP_RESPONSE_TO_GLUCAGON	0.0805556	0.276139	1		GOBP_MALE_MEIOTIC_NUCLEAR_DIVISION	0.431965	1	1		GOBP_REGULATION_OF_SYSTEMIC_ARTERIAL_BLOOD_PRESSURE_BY_RENIN_ANGIOTENSIN	0.577532	1	1		HP_ABNORMAL_AORTIC_VALVE_PHYSIOLOGY	0.333333	0.551203	1
GOBP_PROTEIN_LIPID_COMPLEX_SUBUNIT_ORGANIZATION	0.0807453	0.388072	1		GOMF_PHOSPHATIDYLCHOLINE_BINDING	0.433114	1	1		HP_ERECTILE_DYSFUNCTION	0.57781	1	1		HP_PREAXIAL_HAND_POLYDACTYLY	0.333333	0.565559	1
GOBP_POSITIVE_REGULATION_OF_RELEASE_OF_CYTOCHROME_C_FROM_MITOCHONDRIA	0.08078	0.312338	1		HP_PULMONARY_FIBROSIS	0.433231	1	1		GOBP_RESPONSE_TO_CAMP	0.578348	1	1		GOMF_RECEPTOR_TYROSINE_KINASE_BINDING	0.333333	0.56704	1
GOBP_NEGATIVE_REGULATION_OF_GLUCOSE_IMPORT	0.0808081	0.29445	1		HP_POOR_GROSS_MOTOR_COORDINATION	0.433255	1	1		HP_CORNEAL_ULCERATION	0.578352	1	1		GOBP_CYTOKINETIC_PROCESS	0.333333	0.578369	1
GOBP_RESPONSE_TO_FATTY_ACID	0.0809249	0.37192	1		HP_SHORT_CHIN	0.433333	1	1		GOBP_REGULATION_OF_HEART_GROWTH	0.57855	1	1		HP_THORACIC_AORTIC_ANEURYSM	0.333333	0.587286	1
GOBP_CENTROMERE_COMPLEX_ASSEMBLY	0.0810056	0.327373	1		HP_ABNORMAL_CIRCULATING_T4_LEVEL	0.433721	1	1		GOMF_PHOSPHATIDYLINOSITOL_PHOSPHATE_PHOSPHATASE_ACTIVITY	0.578778	1	1		GOBP_DOPAMINE_RECEPTOR_SIGNALING_PATHWAY	0.333333	0.596867	1
GOMF_PURINE_NUCLEOTIDE_TRANSMEMBRANE_TRANSPORTER_ACTIVITY	0.0811518	0.286689	1		HP_MITOCHONDRIAL_MYOPATHY	0.433785	1	1		GOBP_MYELOID_LEUKOCYTE_CYTOKINE_PRODUCTION	0.578783	1	1		GOBP_REGULATION_OF_MORPHOGENESIS_OF_AN_EPITHELIUM	0.333333	0.622366	1
GOBP_FOREBRAIN_NEURON_DIFFERENTIATION	0.08125	0.394265	1		GOBP_NEGATIVE_REGULATION_OF_T_HELPER_CELL_DIFFERENTIATION	0.434226	1	1		GOBP_PROTEIN_LOCALIZATION_TO_CILIUM	0.579399	1	1		HP_ABNORMALITY_OF_THE_PULMONARY_ARTERY	0.333333	0.622341	1
HP_RENOVASCULAR_HYPERTENSION	0.0814607	0.343763	1		HP_APLASIA_CUTIS_CONGENITA	0.434267	1	1		GOBP_POSITIVE_REGULATION_OF_NEURON_MIGRATION	0.579545	1	1		HP_RADIAL_DEVIATION_OF_THE_HAND_OR_OF_FINGERS_OF_THE_HAND	0.333333	0.629463	1
GOBP_REGULATION_OF_NEUROTRANSMITTER_RECEPTOR_ACTIVITY	0.0818182	0.376721	1		GOCC_VOLTAGE_GATED_SODIUM_CHANNEL_COMPLEX	0.434676	1	1		GOBP_RNA_DECAPPING	0.579618	1	1		GOBP_POSITIVE_REGULATION_OF_CHEMOTAXIS	0.333333	0.629714	1
GOBP_HEAD_DEVELOPMENT	0.0819672	0.594057	1		GOBP_CEREBELLAR_CORTEX_MORPHOGENESIS	0.434687	1	1		GOBP_POSITIVE_REGULATION_OF_NEURON_PROJECTION_DEVELOPMENT	0.579635	1	1		GOBP_AMINOGLYCAN_BIOSYNTHETIC_PROCESS	0.333333	0.637755	1
HP_ABNORMAL_BRAIN_POSITRON_EMISSION_TOMOGRAPHY	0.0820106	0.300587	1		HP_CENTRAL_HYPOVENTILATION	0.434783	1	1		GOBP_CELL_PROLIFERATION_INVOLVED_IN_HEART_MORPHOGENESIS	0.579779	1	1		HP_RADIOULNAR_SYNOSTOSIS	0.333333	0.638961	1
HP_STEREOTYPICAL_HAND_WRINGING	0.0820513	0.294015	1		GOBP_ANATOMICAL_STRUCTURE_MATURATION	0.435	1	1		GOBP_MACROPHAGE_MIGRATION	0.581022	1	1		HP_SLOPING_FOREHEAD	0.333333	0.672673	1
GOBP_TYPE_I_INTERFERON_PRODUCTION	0.0821918	0.421878	1		GOCC_MICROVILLUS	0.435091	1	1		HP_NEPHRONOPHTHISIS	0.581325	1	1		HP_TETRAPLEGIA_TETRAPARESIS	0.333333	0.679407	1
GOBP_NEURON_PROJECTION_GUIDANCE	0.0821918	0.547698	1		GOBP_CELLULAR_RESPONSE_TO_PH	0.435132	1	1		GOBP_POSITIVE_REGULATION_OF_CHEMOTAXIS	0.581365	1	1		HP_ABNORMAL_SENSORY_NERVE_CONDUCTION_VELOCITY	0.335526	0.527906	1
GOBP_REGULATION_OF_RETINOIC_ACID_RECEPTOR_SIGNALING_PATHWAY	0.0822622	0.302052	1		HP_RHINITIS	0.436137	1	1		GOBP_FILOPODIUM_ASSEMBLY	0.581395	1	1		HP_PETERS_ANOMALY	0.335664	0.548946	1
GOBP_VITAMIN_TRANSPORT	0.0825397	0.368081	1		HP_CORNEAL_DYSTROPHY	0.436285	1	1		GOMF_LIPASE_INHIBITOR_ACTIVITY	0.581549	1	1		HP_ABNORMALITY_OF_HAND_JOINT_MOBILITY	0.336634	0.609736	1
HP_TRANSIENT_NEONATAL_DIABETES_MELLITUS	0.0826446	0.283942	1		HP_RICKETS	0.437299	1	1		HP_ECTOPIC_ANUS	0.581738	1	1		GOBP_RESPIRATORY_SYSTEM_PROCESS	0.338235	0.582582	1
GOBP_RESPONSE_TO_OXIDATIVE_STRESS	0.0827586	0.587315	1		HP_HOLOPROSENCEPHALY	0.437755	1	1		GOBP_VASCULOGENESIS	0.581766	1	1		GOBP_GLUCAN_BIOSYNTHETIC_PROCESS	0.33871	0.528747	1
GOBP_TRANSITION_METAL_ION_TRANSPORT	0.0827815	0.432925	1		HP_HYPERPITUITARISM	0.437941	1	1		HP_ABNORMALITY_OF_VITAMIN_A_METABOLISM	0.582638	1	1		HP_BREATHING_DYSREGULATION	0.340426	0.568859	1
GOBP_TRANSCRIPTION_BY_RNA_POLYMERASE_III	0.0828402	0.359254	1		GOBP_CD4_POSITIVE_ALPHA_BETA_T_CELL_CYTOKINE_PRODUCTION	0.438323	1	1		HP_PROXIMAL_MUSCLE_WEAKNESS_IN_UPPER_LIMBS	0.583851	1	1		HP_THICKENED_CALVARIA	0.340909	0.578433	1
HP_ABNORMALITY_OF_THYROID_PHYSIOLOGY	0.0829016	0.549921	1		GOMF_BASIC_AMINO_ACID_TRANSMEMBRANE_TRANSPORTER_ACTIVITY	0.438639	1	1		GOBP_RESPONSE_TO_UV_B	0.583893	1	1		HP_RETICULOCYTOPENIA	0.341463	0.602471	1
HP_PARONYCHIA	0.0829268	0.278351	1		GOMF_SULFOTRANSFERASE_ACTIVITY	0.438999	1	1		GOBP_RELEASE_OF_SEQUESTERED_CALCIUM_ION_INTO_CYTOSOL_BY_ENDOPLASMIC_RETICULUM	0.584454	1	1		GOBP_NUCLEOBASE_CONTAINING_SMALL_MOLECULE_BIOSYNTHETIC_PROCESS	0.342105	0.60169	1
GOMF_ORGANIC_ANION_TRANSMEMBRANE_TRANSPORTER_ACTIVITY	0.0829493	0.502321	1		HP_CRACKLES	0.439135	1	1		GOBP_POSITIVE_REGULATION_OF_CANONICAL_WNT_SIGNALING_PATHWAY	0.584722	1	1		HP_ABNORMAL_PROTEIN_GLYCOSYLATION	0.342857	0.552669	1
GOBP_POSITIVE_REGULATION_OF_EXOCYTOSIS	0.0830671	0.43309	1		GOBP_LYSOSOMAL_PROTEIN_CATABOLIC_PROCESS	0.439286	1	1		HP_DELAYED_PROXIMAL_FEMORAL_EPIPHYSEAL_OSSIFICATION	0.585761	1	1		HP_NON_MIDLINE_CLEFT_PALATE	0.344371	0.593122	1
GOCC_H4_H2A_HISTONE_ACETYLTRANSFERASE_COMPLEX	0.0831025	0.293919	1		GOMF_ORGANIC_ANION_TRANSMEMBRANE_TRANSPORTER_ACTIVITY	0.439318	1	1		GOBP_REGULATION_OF_FIBROBLAST_MIGRATION	0.585987	1	1		HP_CNS_HYPOMYELINATION	0.344828	0.613695	1
GOBP_GASTRIC_ACID_SECRETION	0.0833333	0.294765	1		HP_WEAKNESS_OF_MUSCLES_OF_RESPIRATION	0.439716	1	1		GOCC_PHOTORECEPTOR_INNER_SEGMENT	0.586455	1	1		GOBP_NEGATIVE_REGULATION_OF_NEURAL_PRECURSOR_CELL_PROLIFERATION	0.346154	0.555417	1
GOBP_RECEPTOR_CATABOLIC_PROCESS	0.0833333	0.307512	1		GOCC_CILIARY_MEMBRANE	0.439877	1	1		HP_OVERGROWTH	0.586727	1	1		HP_3_METHYLGLUTACONIC_ACIDURIA	0.347305	0.537762	1
GOBP_DETECTION_OF_CHEMICAL_STIMULUS_INVOLVED_IN_SENSORY_PERCEPTION_OF_TASTE	0.0833333	0.368809	1		GOBP_V_D_J_RECOMBINATION	0.441347	1	1		HP_GLOSSOPTOSIS	0.587127	1	1		GOBP_NUCLEOLUS_ORGANIZATION	0.348315	0.590238	1
GOMF_HEXOSYLTRANSFERASE_ACTIVITY	0.0833333	0.532501	1		GOMF_CHANNEL_REGULATOR_ACTIVITY	0.442211	1	1		GOBP_SKELETAL_MUSCLE_CELL_PROLIFERATION	0.58794	1	1		GOBP_CARDIAC_NEURAL_CREST_CELL_DIFFERENTIATION_INVOLVED_IN_HEART_DEVELOPMENT	0.348571	0.587021	1
HP_HYPERREFLEXIA_IN_UPPER_LIMBS	0.0835443	0.285237	1		GOBP_NEUROEPITHELIAL_CELL_DIFFERENTIATION	0.443066	1	1		HP_DEGENERATION_OF_THE_LATERAL_CORTICOSPINAL_TRACTS	0.587948	1	1		GOMF_FIBROBLAST_GROWTH_FACTOR_BINDING	0.348837	0.614455	1
GOBP_POSITIVE_REGULATION_OF_TRANSLATION	0.0836502	0.433495	1		HP_CORPUS_CALLOSUM_ATROPHY	0.443558	1	1		HP_NASOGASTRIC_TUBE_FEEDING	0.588406	1	1		GOBP_VASCULAR_WOUND_HEALING	0.350746	0.597048	1
GOMF_NUCLEOSOME_BINDING	0.0838323	0.352984	1		GOMF_HORMONE_RECEPTOR_BINDING	0.443701	1	1		GOCC_MOTILE_CILIUM	0.588457	1	1		GOBP_PTERIDINE_CONTAINING_COMPOUND_BIOSYNTHETIC_PROCESS	0.352564	0.603654	1
HP_CHROMOSOME_BREAKAGE	0.0839506	0.320071	1		GOBP_MAINTENANCE_OF_CELL_POLARITY	0.44392	1	1		GOCC_GLUTAMATERGIC_SYNAPSE	0.588957	1	1		HP_HYPERACTIVE_DEEP_TENDON_REFLEXES	0.352941	0.645432	1
GOBP_REGULATION_OF_TRANSMEMBRANE_TRANSPORT	0.0841121	0.558535	1		GOBP_CELLULAR_RESPONSE_TO_INTERFERON_BETA	0.444191	1	1		HP_HIP_CONTRACTURE	0.589041	1	1		GOMF_GENERAL_TRANSCRIPTION_INITIATION_FACTOR_ACTIVITY	0.353846	0.59184	1
GOBP_GOLGI_VESICLE_TRANSPORT	0.0842105	0.501708	1		GOCC_INHIBITORY_SYNAPSE	0.444444	1	1		GOBP_CELLULAR_RESPONSE_TO_LEPTIN_STIMULUS	0.589085	1	1		GOBP_METANEPHRIC_NEPHRON_DEVELOPMENT	0.353846	0.62558	1
GOBP_SPLICEOSOMAL_TRI_SNRNP_COMPLEX_ASSEMBLY	0.0846154	0.316448	1		HP_ABNORMALITY_OF_DENTAL_COLOR	0.444568	1	1		GOBP_REGULATION_OF_DNA_DAMAGE_RESPONSE_SIGNAL_TRANSDUCTION_BY_P53_CLASS_MEDIATOR	0.589365	1	1		GOCC_MYOSIN_FILAMENT	0.354331	0.560491	1
GOBP_SENSORY_ORGAN_MORPHOGENESIS	0.0848485	0.507072	1		GOBP_REGULATION_OF_SYSTEM_PROCESS	0.445	1	1		HP_TUBE_FEEDING	0.590629	1	1		HP_FOCAL_NON_MOTOR_SEIZURE	0.354839	0.557845	1
GOBP_PROTEIN_LOCALIZATION_TO_CHROMOSOME_CENTROMERIC_REGION	0.0849315	0.287586	1		HP_LACTICACIDURIA	0.4451	1	1		GOCC_INTERCALATED_DISC	0.590634	1	1		HP_SYNOSTOSIS_INVOLVING_BONES_OF_THE_HAND	0.354839	0.622068	1
HP_ABNORMALITY_OF_URINE_CATECHOLAMINE_CONCENTRATION	0.0849315	0.309438	1		HP_TYPE_I_DIABETES_MELLITUS	0.446316	1	1		GOCC_CARBOXY_TERMINAL_DOMAIN_PROTEIN_KINASE_COMPLEX	0.591133	1	1		HP_ANTERIOR_UVEITIS	0.355263	0.609217	1
GOCC_H4_HISTONE_ACETYLTRANSFERASE_COMPLEX	0.0849858	0.360346	1		GOBP_NEGATIVE_REGULATION_OF_INTERFERON_GAMMA_PRODUCTION	0.446855	1	1		GOCC_ADHERENS_JUNCTION	0.591588	1	1		GOBP_T_CELL_TOLERANCE_INDUCTION	0.35533	0.596788	1
GOCC_SET1C_COMPASS_COMPLEX	0.085	0.300342	1		HP_COMPLEX_FEBRILE_SEIZURE	0.447236	1	1		GOBP_LYMPHOCYTE_ACTIVATION_INVOLVED_IN_IMMUNE_RESPONSE	0.592221	1	1		GOBP_RESPONSE_TO_AMPHETAMINE	0.355556	0.53499	1
GOBP_NUCLEOSIDE_MONOPHOSPHATE_METABOLIC_PROCESS	0.085034	0.375375	1		HP_ORTHOSTATIC_HYPOTENSION	0.448276	1	1		GOMF_PROTEIN_KINASE_A_BINDING	0.592537	1	1		HP_HEMIHYPERTROPHY	0.355556	0.574479	1
HP_ABNORMAL_HAND_BONE_OSSIFICATION	0.0851064	0.322255	1		GOMF_XENOBIOTIC_TRANSMEMBRANE_TRANSPORTER_ACTIVITY	0.448505	1	1		GOBP_NEGATIVE_REGULATION_OF_TRANSCRIPTION_REGULATORY_REGION_DNA_BINDING	0.592593	1	1		GOBP_URETER_DEVELOPMENT	0.356061	0.586931	1
GOBP_MITOCHONDRIAL_DNA_REPLICATION	0.085213	0.290501	1		GOMF_ANTIPORTER_ACTIVITY	0.449848	1	1		GOBP_SERTOLI_CELL_DIFFERENTIATION	0.592654	1	1		HP_THICK_HAIR	0.356688	0.54273	1
GOBP_RESPONSE_TO_TOXIC_SUBSTANCE	0.0853081	0.4852	1		HP_CHOLECYSTITIS	0.450232	1	1		GOBP_GLIAL_CELL_MIGRATION	0.593041	1	1		HP_ABNORMAL_HYPOTHALAMUS_MORPHOLOGY	0.357143	0.576893	1
GOBP_PROTEIN_LOCALIZATION_TO_CHROMATIN	0.0853333	0.346785	1		GOBP_REGULATION_OF_AMYLOID_BETA_CLEARANCE	0.450408	1	1		GOBP_POSITIVE_REGULATION_OF_DEVELOPMENTAL_GROWTH	0.594702	1	1		GOBP_RRNA_TRANSCRIPTION	0.357143	0.592804	1
GOBP_DNA_METHYLATION_DEPENDENT_HETEROCHROMATIN_ASSEMBLY	0.0854922	0.346158	1		GOBP_CYCLIC_NUCLEOTIDE_MEDIATED_SIGNALING	0.450617	1	1		HP_ANTERIOR_UVEITIS	0.595432	1	1		HP_HAMMERTOE	0.358209	0.574161	1
HP_ANKLE_CLONUS	0.0856354	0.355704	1		HP_MICROGLOSSIA	0.450957	1	1		GOBP_REGULATION_OF_CARDIAC_MUSCLE_CELL_ACTION_POTENTIAL	0.596184	1	1		GOBP_REGULATION_OF_ADENYLATE_CYCLASE_ACTIVITY	0.358696	0.602549	1
GOBP_SPHINGOSINE_BIOSYNTHETIC_PROCESS	0.0857143	0.287875	1		HP_ABNORMAL_OPTICAL_COHERENCE_TOMOGRAPHY	0.451234	1	1		GOBP_REPLICATIVE_SENESCENCE	0.596573	1	1		GOBP_REGULATION_OF_INTRINSIC_APOPTOTIC_SIGNALING_PATHWAY_BY_P53_CLASS_MEDIATOR	0.36	0.60855	1
GOBP_SPLEEN_DEVELOPMENT	0.0857143	0.347593	1		HP_PROLONGED_BLEEDING_TIME	0.451337	1	1		HP_HYDROURETER	0.59691	1	1		GOBP_POSITIVE_REGULATION_OF_CALCINEURIN_MEDIATED_SIGNALING	0.360215	0.571502	1
HP_PYRIDOXINE_RESPONSIVE_SIDEROBLASTIC_ANEMIA	0.0857909	0.280501	1		GOBP_POSITIVE_REGULATION_OF_DEVELOPMENTAL_GROWTH	0.451451	1	1		GOBP_REGULATION_OF_CILIUM_BEAT_FREQUENCY	0.597134	1	1		GOBP_CELL_JUNCTION_DISASSEMBLY	0.360544	0.57303	1
GOBP_RESPONSE_TO_ESTRADIOL	0.0858209	0.456493	1		HP_HYPERVENTILATION	0.451934	1	1		GOBP_REGULATION_OF_CELL_FATE_COMMITMENT	0.597156	1	1		HP_EPILEPTIC_AURA	0.362205	0.563174	1
HP_HYPERTENSION_ASSOCIATED_WITH_PHEOCHROMOCYTOMA	0.0860759	0.298947	1		HP_GENERALIZED_LIMB_MUSCLE_ATROPHY	0.452184	1	1		HP_EYELID_COLOBOMA	0.597484	1	1		GOBP_AMINO_ACID_ACTIVATION	0.362903	0.602392	1
GOBP_MEMBRANE_PROTEIN_ECTODOMAIN_PROTEOLYSIS	0.0861111	0.359805	1		HP_POIKILOCYTOSIS	0.453109	1	1		GOBP_REGULATION_OF_RECEPTOR_MEDIATED_ENDOCYTOSIS	0.597527	1	1		HP_REDUNDANT_NECK_SKIN	0.362963	0.59608	1
GOMF_UBIQUITIN_SPECIFIC_PROTEASE_BINDING	0.0862069	0.346869	1		GOBP_POSITIVE_REGULATION_OF_MUSCLE_CELL_APOPTOTIC_PROCESS	0.45345	1	1		GOCC_CILIARY_PLASM	0.597577	1	1		GOMF_ENDONUCLEASE_ACTIVITY_ACTIVE_WITH_EITHER_RIBO_OR_DEOXYRIBONUCLEIC_ACIDS_AND_PRODUCING_3_PHOSPHOMONOESTERS	0.363095	0.597042	1
GOCC_CENTROSOME	0.0862069	0.618182	1		GOBP_ATP_TRANSPORT	0.454438	1	1		HP_HYPOCHROMIC_ANEMIA	0.598101	1	1		HP_NEOPLASM_OF_THE_SKELETAL_SYSTEM	0.363636	0.603866	1
HP_ABNORMAL_CIRCULATING_DICARBOXYLIC_ACID_CONCENTRATION	0.0864662	0.432608	1		GOBP_RESPONSE_TO_ACETYLCHOLINE	0.454545	1	1		GOBP_CARDIAC_SEPTUM_DEVELOPMENT	0.598326	1	1		HP_OPTIC_DISC_HYPOPLASIA	0.363636	0.60386	1
GOCC_INTRINSIC_COMPONENT_OF_MITOCHONDRIAL_OUTER_MEMBRANE	0.0869565	0.316539	1		HP_TRANSPOSITION_OF_THE_GREAT_ARTERIES	0.454732	1	1		GOBP_RESPONSE_TO_AXON_INJURY	0.599144	1	1		GOBP_INTERLEUKIN_12_PRODUCTION	0.366667	0.580724	1
GOBP_RESPONSE_TO_DIETARY_EXCESS	0.0869565	0.327184	1		GOBP_QUINONE_METABOLIC_PROCESS	0.45494	1	1		GOBP_MAMMARY_GLAND_EPITHELIAL_CELL_DIFFERENTIATION	0.59967	1	1		GOBP_HISTONE_H3_ACETYLATION	0.366667	0.587781	1
GOMF_CYTOSKELETAL_MOTOR_ACTIVITY	0.087108	0.441712	1		GOCC_EXOCYTIC_VESICLE	0.455	1	1		GOBP_DETECTION_OF_TEMPERATURE_STIMULUS_INVOLVED_IN_SENSORY_PERCEPTION	0.599676	1	1		GOBP_PIGMENT_GRANULE_LOCALIZATION	0.368932	0.569339	1
GOBP_TOLL_LIKE_RECEPTOR_4_SIGNALING_PATHWAY	0.0872093	0.370413	1		GOBP_DOSAGE_COMPENSATION	0.455197	1	1		HP_MYOTONIA	0.600969	1	1		HP_ANKYLOSIS	0.369127	0.569307	1
GOMF_ENDODEOXYRIBONUCLEASE_ACTIVITY	0.0873239	0.344066	1		GOBP_POSITIVE_REGULATION_OF_BONE_RESORPTION	0.455742	1	1		GOBP_POSITIVE_REGULATION_OF_MUSCLE_TISSUE_DEVELOPMENT	0.601286	1	1		GOMF_C_C_CHEMOKINE_BINDING	0.369369	0.553232	1
GOMF_SNRNA_BINDING	0.0873239	0.371738	1		GOBP_REGULATION_OF_LYASE_ACTIVITY	0.455882	1	1		GOBP_NEGATIVE_REGULATION_OF_PEPTIDYL_SERINE_PHOSPHORYLATION	0.602219	1	1		GOMF_PROTEIN_TYROSINE_KINASE_ACTIVATOR_ACTIVITY	0.370629	0.615649	1
GOBP_NEUROPEPTIDE_SIGNALING_PATHWAY	0.0875	0.398042	1		GOBP_GOLGI_ORGANIZATION	0.455912	1	1		GOBP_REGULATION_OF_PLASMINOGEN_ACTIVATION	0.602606	1	1		HP_RESTING_TREMOR	0.372093	0.608941	1
HP_ABNORMALITY_OF_CIRCULATING_FIBRINOGEN	0.0879765	0.371959	1		HP_PREMATURE_CORONARY_ARTERY_ATHEROSCLEROSIS	0.456077	1	1		GOBP_REGULATION_OF_ANION_TRANSMEMBRANE_TRANSPORT	0.602627	1	1		HP_MUSCLE_FIBER_INCLUSION_BODIES	0.37234	0.584493	1
GOBP_POSITIVE_REGULATION_OF_VOLTAGE_GATED_POTASSIUM_CHANNEL_ACTIVITY	0.088	0.284661	1		GOBP_3_UTR_MEDIATED_MRNA_STABILIZATION	0.456776	1	1		HP_ABNORMAL_MENINGEAL_MORPHOLOGY	0.602685	1	1		HP_HEMIPLEGIA	0.372727	0.638536	1
HP_TRUE_HERMAPHRODITISM	0.088	0.294505	1		GOCC_PROTEASOME_CORE_COMPLEX	0.457245	1	1		HP_ABNORMAL_T_WAVE	0.602826	1	1		HP_INAPPROPRIATE_CRYING	0.373333	0.609324	1
GOBP_NADH_METABOLIC_PROCESS	0.0886427	0.348981	1		GOCC_ROUGH_ENDOPLASMIC_RETICULUM	0.458163	1	1		GOBP_EPITHELIAL_TUBE_MORPHOGENESIS	0.602941	1	1		HP_PERIAURICULAR_SKIN_PITS	0.375	0.591595	1
GOBP_POSITIVE_REGULATION_OF_ESTABLISHMENT_OF_PROTEIN_LOCALIZATION_TO_MITOCHONDRION	0.088685	0.358929	1		GOCC_CHITOSOME	0.458284	1	1		GOBP_CARDIAC_CHAMBER_DEVELOPMENT	0.603495	1	1		HP_NEOPLASM_OF_THE_STOMACH	0.375	0.604304	1
GOBP_RESPONSE_TO_DEXAMETHASONE	0.0891365	0.388083	1		GOBP_FOLIC_ACID_CONTAINING_COMPOUND_METABOLIC_PROCESS	0.45852	1	1		HP_ABNORMAL_MUSCLE_FIBER_PROTEIN_EXPRESSION	0.603715	1	1		GOBP_REGULATION_OF_DNA_STRAND_ELONGATION	0.375	0.60413	1
GOBP_CHROMOSOME_ORGANIZATION_INVOLVED_IN_MEIOTIC_CELL_CYCLE	0.0892308	0.361829	1		GOMF_QUATERNARY_AMMONIUM_GROUP_BINDING	0.458558	1	1		GOBP_CARDIAC_CONDUCTION	0.603746	1	1		GOBP_CELLULAR_GLUCAN_METABOLIC_PROCESS	0.375	0.631459	1
GOBP_ANATOMICAL_STRUCTURE_HOMEOSTASIS	0.0892857	0.582309	1		HP_DIPLOPIA	0.4588	1	1		HP_ABNORMALITY_OF_THE_CALF_MUSCULATURE	0.604106	1	1		GOCC_ATPASE_COMPLEX	0.375	0.677967	1
HP_ABNORMAL_CIRCULATING_SULFUR_AMINO_ACID_CONCENTRATION	0.0895522	0.305995	1		HP_TINNITUS	0.45912	1	1		GOBP_NEGATIVE_REGULATION_OF_FIBROBLAST_PROLIFERATION	0.604502	1	1		GOBP_NEGATIVE_REGULATION_OF_PEPTIDE_SECRETION	0.377049	0.591961	1
GOBP_NEGATIVE_REGULATION_OF_GLIOGENESIS	0.0897833	0.351585	1		HP_SEVERE_FAILURE_TO_THRIVE	0.459524	1	1		GOBP_NEGATIVE_REGULATION_OF_RECEPTOR_SIGNALING_PATHWAY_VIA_JAK_STAT	0.6048	1	1		HP_SHORT_TIBIA	0.377358	0.597017	1
GOMF_MRNA_5_UTR_BINDING	0.0899183	0.35166	1		HP_CYCLOPIA	0.459677	1	1		HP_LONG_NOSE	0.606383	1	1		GOBP_PROTEIN_MANNOSYLATION	0.377483	0.568268	1
GOBP_MUSCLE_CELL_FATE_COMMITMENT	0.0899471	0.322135	1		GOBP_COLLECTING_DUCT_DEVELOPMENT	0.459926	1	1		GOMF_CELL_ADHESION_MEDIATOR_ACTIVITY	0.606414	1	1		GOCC_CUL4_RING_E3_UBIQUITIN_LIGASE_COMPLEX	0.377778	0.622468	1
GOBP_REGULATION_OF_UBIQUITIN_PROTEIN_LIGASE_ACTIVITY	0.0899471	0.339875	1		GOBP_MEIOTIC_CHROMOSOME_SEGREGATION	0.460606	1	1		GOBP_NEGATIVE_REGULATION_OF_OXIDATIVE_STRESS_INDUCED_NEURON_DEATH	0.606557	1	1		GOBP_REGULATION_OF_TELOMERE_CAPPING	0.378378	0.627156	1
HP_ABNORMALITY_OF_CIRCULATING_GLUCOCORTICOID_LEVEL	0.0900322	0.368328	1		HP_FOCAL_AWARE_SEIZURE	0.460929	1	1		HP_ABNORMAL_ANTERIOR_HORN_CELL_MORPHOLOGY	0.606612	1	1		GOMF_FIBRONECTIN_BINDING	0.378641	0.638635	1
GOBP_REGULATION_OF_GRANULOCYTE_CHEMOTAXIS	0.0901639	0.359725	1		HP_ABNORMALITY_OF_ENDOCRINE_PANCREAS_PHYSIOLOGY	0.460946	1	1		HP_OROFACIAL_DYSKINESIA	0.606864	1	1		HP_URINARY_BLADDER_SPHINCTER_DYSFUNCTION	0.378947	0.609163	1
GOCC_TELOMERASE_HOLOENZYME_COMPLEX	0.0901857	0.316305	1		GOMF_LIGASE_ACTIVITY_FORMING_CARBON_NITROGEN_BONDS	0.461134	1	1		HP_PLEURITIS	0.606973	1	1		GOBP_HEPARIN_METABOLIC_PROCESS	0.379121	0.599382	1
GOMF_TRANSLATION_REGULATOR_ACTIVITY	0.0902256	0.451081	1		HP_MYOPATHIC_FACIES	0.461538	1	1		GOBP_HAIR_FOLLICLE_MATURATION	0.608696	1	1		GOBP_MRNA_3_END_PROCESSING	0.37931	0.604043	1
HP_ALKALOSIS	0.0906433	0.347054	1		HP_PSYCHOTIC_MENTATION	0.461625	1	1		GOBP_HEART_VALVE_MORPHOGENESIS	0.608761	1	1		HP_ARRHINENCEPHALY	0.37931	0.607736	1
GOMF_DIOXYGENASE_ACTIVITY	0.0912548	0.460352	1		GOBP_DENDRITE_SELF_AVOIDANCE	0.464115	1	1		HP_APLASIA_HYPOPLASIA_OF_THE_LUNGS	0.608812	1	1		GOBP_RETROGRADE_VESICLE_MEDIATED_TRANSPORT_GOLGI_TO_ENDOPLASMIC_RETICULUM	0.38	0.585134	1
GOBP_POSITIVE_REGULATION_OF_SYNCYTIUM_FORMATION_BY_PLASMA_MEMBRANE_FUSION	0.0913979	0.34581	1		HP_RECURRENT_PANCREATITIS	0.464115	1	1		HP_STRIAE_DISTENSAE	0.608985	1	1		HP_RIB_FUSION	0.381579	0.625629	1
HP_ABNORMAL_BRAIN_LACTATE_LEVEL_BY_MRS	0.0914127	0.324418	1		HP_PALLOR	0.464322	1	1		GOBP_PEPTIDYL_SERINE_MODIFICATION	0.609223	1	1		GOBP_NEGATIVE_REGULATION_OF_CELL_SUBSTRATE_JUNCTION_ORGANIZATION	0.382166	0.608969	1
GOBP_SIGNAL_TRANSDUCTION_INVOLVED_IN_REGULATION_OF_GENE_EXPRESSION	0.0916031	0.342292	1		HP_AUTOIMMUNE_HEMOLYTIC_ANEMIA	0.465142	1	1		GOCC_DENDRITIC_SHAFT	0.610063	1	1		HP_ABNORMAL_PULMONARY_VALVE_MORPHOLOGY	0.382353	0.532289	1
GOBP_VACUOLAR_ACIDIFICATION	0.091623	0.309173	1		GOBP_POSITIVE_REGULATION_OF_DIGESTIVE_SYSTEM_PROCESS	0.465582	1	1		HP_EMG_NEUROPATHIC_CHANGES	0.610092	1	1		GOBP_INTEGRIN_ACTIVATION	0.382353	0.591624	1
GOBP_POSITIVE_REGULATION_OF_DNA_REPLICATION	0.0916667	0.351634	1		GOBP_SMAD_PROTEIN_SIGNAL_TRANSDUCTION	0.465921	1	1		HP_URTICARIA	0.611028	1	1		GOCC_LATERAL_PLASMA_MEMBRANE	0.382353	0.621759	1
GOBP_RIBOSOMAL_SMALL_SUBUNIT_ASSEMBLY	0.0918919	0.324485	1		GOBP_RESPONSE_TO_GLUCAGON	0.466286	1	1		GOMF_LIGAND_GATED_CALCIUM_CHANNEL_ACTIVITY	0.611465	1	1		HP_FATIGABLE_WEAKNESS_OF_RESPIRATORY_MUSCLES	0.382353	0.655682	1
GOCC_FICOLIN_1_RICH_GRANULE	0.0920502	0.479675	1		HP_ABNORMAL_SIZE_OF_THE_CLITORIS	0.46646	1	1		GOBP_POSITIVE_REGULATION_OF_FOCAL_ADHESION_ASSEMBLY	0.611557	1	1		GOBP_OUTFLOW_TRACT_SEPTUM_MORPHOGENESIS	0.382609	0.596751	1
HP_EXAGGERATED_STARTLE_RESPONSE	0.0920716	0.340921	1		GOMF_PROTEIN_MEMBRANE_ADAPTOR_ACTIVITY	0.466965	1	1		HP_ABNORMAL_THYROID_HORMONE_LEVEL	0.612598	1	1		GOBP_MULTICELLULAR_ORGANISMAL_MOVEMENT	0.382979	0.60032	1
GOMF_ENDOPEPTIDASE_ACTIVITY	0.0921053	0.579879	1		GOCC_PRESYNAPTIC_MEMBRANE	0.467	1	1		GOBP_CONNECTIVE_TISSUE_DEVELOPMENT	0.612903	1	1		HP_NEOPLASM_OF_THE_RECTUM	0.383333	0.604382	1
HP_ABNORMALITY_OF_THE_PHALANGES_OF_THE_HALLUX	0.0921409	0.359552	1		GOBP_NEGATIVE_REGULATION_OF_BIOMINERALIZATION	0.467331	1	1		HP_OLIGODONTIA	0.613095	1	1		GOBP_VASCULAR_ENDOTHELIAL_CELL_PROLIFERATION	0.383721	0.631279	1
GOBP_ANTIGEN_PROCESSING_AND_PRESENTATION_OF_EXOGENOUS_PEPTIDE_ANTIGEN_VIA_MHC_CLASS_II	0.0921409	0.368763	1		GOBP_CATECHOL_CONTAINING_COMPOUND_METABOLIC_PROCESS	0.468196	1	1		HP_DYSPHASIA	0.613293	1	1		HP_ABNORMALITY_OF_THE_COSTOCHONDRAL_JUNCTION	0.384146	0.622089	1
GOBP_ENTEROENDOCRINE_CELL_DIFFERENTIATION	0.0925373	0.345965	1		HP_ST_SEGMENT_ELEVATION	0.469318	1	1		HP_ABNORMALITY_OF_THE_PERITONEUM	0.613394	1	1		GOBP_REGULATION_OF_SPINDLE_ORGANIZATION	0.384615	0.620309	1
GOBP_DETERMINATION_OF_ADULT_LIFESPAN	0.092545	0.3307	1		HP_CLUBBING_OF_FINGERS	0.469499	1	1		GOBP_T_CELL_SELECTION	0.613601	1	1		GOBP_REGULATION_OF_RESPONSE_TO_REACTIVE_OXYGEN_SPECIES	0.384615	0.649132	1
GOBP_TRANSCRIPTION_BY_RNA_POLYMERASE_I	0.0928144	0.407174	1		GOBP_ENTEROENDOCRINE_CELL_DIFFERENTIATION	0.469546	1	1		HP_PROGRESSIVE_GAIT_ATAXIA	0.614221	1	1		GOMF_ICOSANOID_RECEPTOR_ACTIVITY	0.385475	0.596374	1
HP_CHOLANGITIS	0.0929648	0.292164	1		GOBP_PLASMA_LIPOPROTEIN_PARTICLE_CLEARANCE	0.469602	1	1		GOBP_POSITIVE_REGULATION_OF_SMOOTHENED_SIGNALING_PATHWAY	0.61442	1	1		HP_ABNORMAL_SALIVARY_GLAND_MORPHOLOGY	0.388535	0.596189	1
GOBP_NEGATIVE_REGULATION_OF_NATURAL_KILLER_CELL_MEDIATED_IMMUNITY	0.0930851	0.307305	1		GOBP_BEHAVIORAL_RESPONSE_TO_PAIN	0.470238	1	1		GOBP_REGULATION_OF_EXTENT_OF_CELL_GROWTH	0.614641	1	1		GOBP_POSITIVE_REGULATION_OF_PROTEIN_LOCALIZATION_TO_NUCLEUS	0.388889	0.542557	1
HP_HYPERLIPIDEMIA	0.09319	0.449634	1		GOBP_CEREBELLAR_CORTEX_DEVELOPMENT	0.470339	1	1		GOCC_PHOSPHATIDYLINOSITOL_3_KINASE_COMPLEX	0.615265	1	1		GOBP_SYNAPTIC_VESICLE_MEMBRANE_ORGANIZATION	0.388889	0.596083	1
HP_ABNORMALITY_OF_THE_AXILLARY_HAIR	0.0932945	0.378272	1		HP_ORTHOSTATIC_HYPOTENSION_DUE_TO_AUTONOMIC_DYSFUNCTION	0.470732	1	1		GOBP_LONG_TERM_SYNAPTIC_POTENTIATION	0.615819	1	1		HP_EMPHYSEMA	0.390244	0.563822	1
GOMF_WIDE_PORE_CHANNEL_ACTIVITY	0.0934066	0.366216	1		GOBP_LENS_DEVELOPMENT_IN_CAMERA_TYPE_EYE	0.471125	1	1		HP_SKIN_PLAQUE	0.616129	1	1		GOMF_NAD_P_PLUS_NUCLEOSIDASE_ACTIVITY	0.390244	0.6433	1
GOBP_STRIATED_MUSCLE_CELL_APOPTOTIC_PROCESS	0.0934579	0.345737	1		HP_PAROXYSMAL_DYSTONIA	0.471154	1	1		GOBP_MEMBRANE_DEPOLARIZATION	0.61669	1	1		GOBP_REGULATION_OF_CELL_ADHESION_MEDIATED_BY_INTEGRIN	0.390625	0.633274	1
GOBP_EAR_DEVELOPMENT	0.0934579	0.534378	1		HP_PERSISTENCE_OF_HEMOGLOBIN_F	0.471698	1	1		GOBP_POSITIVE_REGULATION_OF_GLIAL_CELL_DIFFERENTIATION	0.616864	1	1		GOBP_MRNA_TRANSCRIPTION	0.392157	0.62773	1
GOBP_LIMBIC_SYSTEM_DEVELOPMENT	0.0935252	0.449829	1		GOBP_PEPTIDYL_PROLINE_MODIFICATION	0.471992	1	1		GOBP_ENAMEL_MINERALIZATION	0.616954	1	1		HP_ABNORMALITY_OF_THE_5TH_METACARPAL	0.39267	0.646229	1
HP_EMBRYONAL_RENAL_NEOPLASM	0.0939226	0.349381	1		HP_PAROXYSMAL_VENTRICULAR_TACHYCARDIA	0.472665	1	1		HP_DECREASED_FACIAL_EXPRESSION	0.617568	1	1		HP_ABNORMALITIES_OF_PLACENTA_OR_UMBILICAL_CORD	0.392857	0.59158	1
HP_HYPERGRANULOSIS	0.0939759	0.299287	1		HP_NASAL_SPEECH	0.472837	1	1		GOMF_RNA_CAP_BINDING	0.617696	1	1		GOCC_U5_SNRNP	0.393443	0.626999	1
HP_ABNORMAL_CORNEAL_ENDOTHELIUM_MORPHOLOGY	0.0941828	0.330863	1		GOCC_A_BAND	0.472988	1	1		GOBP_CALCIUM_MEDIATED_SIGNALING	0.618135	1	1		GOMF_LAMININ_BINDING	0.394231	0.631636	1
HP_ABNORMALITY_OF_BLOOD_VOLUME_HOMEOSTASIS	0.0944444	0.338064	1		HP_TRUE_HERMAPHRODITISM	0.473204	1	1		HP_VITILIGO	0.618974	1	1		HP_SPASTIC_ATAXIA	0.394286	0.596016	1
GOBP_IMP_METABOLIC_PROCESS	0.0944882	0.308947	1		GOCC_ENDOPLASMIC_RETICULUM_PROTEIN_CONTAINING_COMPLEX	0.474372	1	1		GOBP_LEUKOCYTE_HOMEOSTASIS	0.618982	1	1		GOBP_PERICARDIUM_DEVELOPMENT	0.394558	0.604204	1
GOMF_DEMETHYLASE_ACTIVITY	0.0945559	0.368542	1		HP_HORIZONTAL_NYSTAGMUS	0.474872	1	1		HP_ABNORMAL_EXTEROCEPTIVE_SENSATION	0.619647	1	1		HP_FEMALE_REPRODUCTIVE_SYSTEM_NEOPLASM	0.394737	0.640442	1
GOBP_REGULATION_OF_ENDOCRINE_PROCESS	0.0949721	0.347194	1		GOBP_SEROTONIN_TRANSPORT	0.475271	1	1		HP_FEMORAL_BOWING	0.620253	1	1		HP_PHEOCHROMOCYTOMA	0.396396	0.666883	1
GOCC_CUL4_RING_E3_UBIQUITIN_LIGASE_COMPLEX	0.0949868	0.38522	1		GOBP_NEGATIVE_REGULATION_OF_NEURON_DIFFERENTIATION	0.475309	1	1		GOMF_PROTEIN_DEMETHYLASE_ACTIVITY	0.62069	1	1		GOBP_MITOCHONDRIAL_DNA_REPLICATION	0.396552	0.599383	1
GOBP_POSITIVE_REGULATION_OF_DOUBLE_STRAND_BREAK_REPAIR	0.0950704	0.445982	1		GOCC_REPLISOME	0.47549	1	1		GOBP_ALPHA_BETA_T_CELL_DIFFERENTIATION	0.620787	1	1		GOCC_PHAGOPHORE_ASSEMBLY_SITE	0.397436	0.634844	1
HP_MATERNAL_DIABETES	0.0952381	0.347389	1		GOBP_POSITIVE_REGULATION_OF_SIGNALING_RECEPTOR_ACTIVITY	0.475738	1	1		HP_EPISODIC_RESPIRATORY_DISTRESS	0.620861	1	1		GOBP_REGULATION_OF_SPINDLE_ASSEMBLY	0.397849	0.660963	1
GOMF_CYTOKINE_ACTIVITY	0.0952381	0.549768	1		GOBP_LONG_CHAIN_FATTY_ACID_BIOSYNTHETIC_PROCESS	0.475924	1	1		GOBP_REGULATION_OF_SYNAPTIC_VESICLE_RECYCLING	0.621035	1	1		HP_ABNORMAL_ERYTHROCYTE_ENZYME_LEVEL	0.397849	0.691726	1
GOMF_CADHERIN_BINDING	0.0952381	0.558601	1		HP_POOR_FINE_MOTOR_COORDINATION	0.475992	1	1		HP_ABNORMAL_ELECTROPHYSIOLOGY_OF_SINOATRIAL_NODE_ORIGIN	0.621581	1	1		GOBP_POSITIVE_REGULATION_OF_FILOPODIUM_ASSEMBLY	0.398374	0.606988	1
GOMF_OLIGOSACCHARIDE_BINDING	0.0956072	0.314551	1		GOBP_BILE_ACID_METABOLIC_PROCESS	0.47614	1	1		GOBP_POSITIVE_REGULATION_OF_CELL_DEVELOPMENT	0.621723	1	1		HP_TEMPORAL_CORTICAL_ATROPHY	0.398496	0.640749	1
HP_ABNORMAL_LABIA_MAJORA_MORPHOLOGY	0.0958084	0.377939	1		GOBP_REGULATION_OF_URINE_VOLUME	0.476978	1	1		HP_APLASIA_HYPOPLASIA_OF_THE_NIPPLES	0.622433	1	1		HP_POSTAXIAL_POLYDACTYLY	0.4	0.529036	1
GOBP_CELL_MATURATION	0.0958333	0.494523	1		GOBP_MODIFIED_AMINO_ACID_TRANSPORT	0.477005	1	1		GOBP_REGULATION_OF_EPITHELIAL_CELL_DIFFERENTIATION	0.622616	1	1		GOBP_INFLAMMATORY_RESPONSE_TO_WOUNDING	0.4	0.5969	1
HP_ABNORMAL_RIGHT_ATRIUM_MORPHOLOGY	0.0958549	0.299847	1		GOBP_NEGATIVE_REGULATION_OF_RESPONSE_TO_WOUNDING	0.477642	1	1		HP_ESOPHAGEAL_ATRESIA	0.622754	1	1		HP_ABNORMALITY_OF_THE_SUPRAORBITAL_RIDGES	0.4	0.609452	1
GOBP_REGULATION_OF_BODY_FLUID_LEVELS	0.0958904	0.617786	1		GOBP_PHENOL_CONTAINING_COMPOUND_BIOSYNTHETIC_PROCESS	0.47766	1	1		HP_POLYCYTHEMIA	0.622793	1	1		HP_HIGH_NARROW_PALATE	0.4	0.626263	1
GOBP_POSITIVE_REGULATION_OF_AMINE_TRANSPORT	0.0959302	0.372098	1		GOBP_NEGATIVE_REGULATION_OF_CYTOKINE_PRODUCTION_INVOLVED_IN_INFLAMMATORY_RESPONSE	0.477838	1	1		GOBP_COGNITION	0.624069	1	1		GOCC_INTRACILIARY_TRANSPORT_PARTICLE	0.4	0.629284	1
GOBP_ANTEROGRADE_AXONAL_TRANSPORT	0.0961538	0.388488	1		GOMF_OXIDOREDUCTASE_ACTIVITY_ACTING_ON_PAIRED_DONORS_WITH_INCORPORATION_OR_REDUCTION_OF_MOLECULAR_OXYGEN_REDUCED_FLAVIN_OR_FLAVOPROTEIN_AS_ONE_DONOR_AND_INCORPORATION_OF_ONE_ATOM_OF_OXYGEN	0.477895	1	1		GOBP_MYOBLAST_DIFFERENTIATION	0.624082	1	1		GOBP_MITOTIC_RECOMBINATION	0.4	0.631559	1
HP_SUPRAVALVULAR_AORTIC_STENOSIS	0.0963173	0.359733	1		GOBP_ORGANIC_CATION_TRANSPORT	0.478689	1	1		HP_ABNORMAL_COCHLEA_MORPHOLOGY	0.624601	1	1		HP_INFANTILE_SPASMS	0.4	0.633434	1
HP_ABNORMAL_RETINAL_ARTERY_MORPHOLOGY	0.0963455	0.406862	1		GOBP_NOREPINEPHRINE_TRANSPORT	0.47876	1	1		GOBP_TROPHOBLAST_GIANT_CELL_DIFFERENTIATION	0.625199	1	1		GOBP_AXON_ENSHEATHMENT_IN_CENTRAL_NERVOUS_SYSTEM	0.4	0.634278	1
GOBP_POSITIVE_REGULATION_OF_NUCLEOTIDE_BIOSYNTHETIC_PROCESS	0.0965147	0.370227	1		GOBP_RENAL_TUBULAR_SECRETION	0.479545	1	1		GOBP_HYPOTHALAMUS_DEVELOPMENT	0.625205	1	1		HP_INTESTINAL_MALROTATION	0.4	0.638782	1
HP_ABNORMAL_PATELLA_MORPHOLOGY	0.0966543	0.443033	1		GOBP_NEGATIVE_REGULATION_OF_TYPE_I_INTERFERON_MEDIATED_SIGNALING_PATHWAY	0.479665	1	1		HP_ABNORMAL_QT_INTERVAL	0.625369	1	1		HP_GOWERS_SIGN	0.4	0.656175	1
GOBP_MATURATION_OF_LSU_RRNA_FROM_TRICISTRONIC_RRNA_TRANSCRIPT_SSU_RRNA_5_8S_RRNA_LSU_RRNA	0.0967742	0.316043	1		HP_ALVEOLAR_CELL_CARCINOMA	0.480094	1	1		GOBP_SOMITOGENESIS	0.62574	1	1		HP_ABNORMAL_SHOULDER_MORPHOLOGY	0.4	0.677949	1
GOCC_NUCLEAR_INNER_MEMBRANE	0.096875	0.35929	1		GOBP_ENDOCRINE_PROCESS	0.480122	1	1		HP_APLASIA_HYPOPLASIA_OF_THE_PALMAR_CREASES	0.625817	1	1		GOBP_ATTACHMENT_OF_MITOTIC_SPINDLE_MICROTUBULES_TO_KINETOCHORE	0.40113	0.61263	1
GOBP_MITOTIC_CYTOKINESIS	0.09699	0.475047	1		HP_ANKYLOGLOSSIA	0.48063	1	1		GOBP_REGULATION_OF_TISSUE_REMODELING	0.626248	1	1		HP_CHRONIC_INFECTION	0.401361	0.625801	1
HP_LACTICACIDURIA	0.0971129	0.334897	1		GOBP_COMPLEMENT_ACTIVATION	0.48137	1	1		GOBP_AORTA_MORPHOGENESIS	0.62634	1	1		GOBP_FATTY_ACID_TRANSMEMBRANE_TRANSPORT	0.401408	0.674373	1
GOBP_VENTRAL_SPINAL_CORD_DEVELOPMENT	0.0971429	0.37456	1		GOBP_MULTICELLULAR_ORGANISMAL_SIGNALING	0.481444	1	1		GOBP_REGULATION_OF_ANTIGEN_RECEPTOR_MEDIATED_SIGNALING_PATHWAY	0.626844	1	1		GOBP_ENDOTHELIAL_CELL_CHEMOTAXIS	0.401786	0.622316	1
GOBP_T_CELL_MEDIATED_CYTOTOXICITY	0.0974212	0.393395	1		GOMF_O_ACYLTRANSFERASE_ACTIVITY	0.481521	1	1		GOBP_MEMORY	0.627688	1	1		GOBP_MYELOID_LEUKOCYTE_CYTOKINE_PRODUCTION	0.402174	0.609152	1
GOBP_REGULATION_OF_T_CELL_MEDIATED_CYTOTOXICITY	0.097493	0.394735	1		GOBP_CIRCADIAN_REGULATION_OF_GENE_EXPRESSION	0.481633	1	1		HP_HAND_MUSCLE_WEAKNESS	0.62776	1	1		HP_AVASCULAR_NECROSIS_OF_THE_CAPITAL_FEMORAL_EPIPHYSIS	0.403101	0.603894	1
GOBP_INDOLE_CONTAINING_COMPOUND_METABOLIC_PROCESS	0.0976864	0.375887	1		GOCC_GABA_ERGIC_SYNAPSE	0.48167	1	1		GOBP_SARCOPLASMIC_RETICULUM_CALCIUM_ION_TRANSPORT	0.628125	1	1		HP_DYSCALCULIA	0.403361	0.617844	1
GOBP_NUCLEOTIDE_TRANSMEMBRANE_TRANSPORT	0.0978836	0.371304	1		GOBP_GLYCOSYL_COMPOUND_CATABOLIC_PROCESS	0.482684	1	1		HP_ESOPHAGEAL_STENOSIS	0.629969	1	1		GOBP_GPI_ANCHOR_METABOLIC_PROCESS	0.403509	0.61708	1
HP_3_METHYLGLUTACONIC_ACIDURIA	0.0980861	0.316829	1		GOBP_PYRIMIDINE_CONTAINING_COMPOUND_CATABOLIC_PROCESS	0.483315	1	1		HP_ENURESIS	0.630332	1	1		GOBP_REGULATION_OF_MITOTIC_SISTER_CHROMATID_SEGREGATION	0.403509	0.627593	1
GOBP_POSITIVE_REGULATION_OF_INTERLEUKIN_1_PRODUCTION	0.0981013	0.413644	1		GOCC_CLATHRIN_COATED_ENDOCYTIC_VESICLE	0.483316	1	1		HP_RETROGNATHIA	0.630731	1	1		GOMF_MRNA_5_UTR_BINDING	0.404762	0.643027	1
GOMF_U6_SNRNA_BINDING	0.0981308	0.329649	1		HP_POOR_MOTOR_COORDINATION	0.483437	1	1		GOBP_GLAND_MORPHOGENESIS	0.631148	1	1		GOCC_CARBOXY_TERMINAL_DOMAIN_PROTEIN_KINASE_COMPLEX	0.405229	0.63642	1
GOMF_ADP_BINDING	0.0983607	0.354799	1		GOBP_RESPONSE_TO_FATTY_ACID	0.483871	1	1		GOBP_REGULATION_OF_FERTILIZATION	0.631488	1	1		HP_ABNORMALITY_OF_FIBULA_MORPHOLOGY	0.405405	0.667838	1
HP_ABNORMAL_BRAINSTEM_MRI_SIGNAL_INTENSITY	0.0983607	0.372242	1		HP_SQUAMOUS_CELL_CARCINOMA_OF_THE_SKIN	0.484247	1	1		HP_RETICULOCYTOSIS	0.631741	1	1		GOMF_CELL_ADHESION_MEDIATOR_ACTIVITY	0.40625	0.631001	1
HP_ABSENT_TESTIS	0.0985916	0.346271	1		GOCC_DNA_PACKAGING_COMPLEX	0.484492	1	1		HP_REDUCED_SPERM_MOTILITY	0.631751	1	1		GOBP_ENDOSOME_TRANSPORT_VIA_MULTIVESICULAR_BODY_SORTING_PATHWAY	0.40625	0.668104	1
GOBP_REACTIVE_OXYGEN_SPECIES_METABOLIC_PROCESS	0.0986547	0.507096	1		HP_ABNORMAL_EATING_BEHAVIOR	0.485398	1	1		GOBP_MEMBRANE_BIOGENESIS	0.631799	1	1		GOBP_REGULATION_OF_NEUTROPHIL_MIGRATION	0.40678	0.661281	1
HP_DIFFUSE_CEREBELLAR_ATROPHY	0.0987342	0.284642	1		GOMF_ACID_AMINO_ACID_LIGASE_ACTIVITY	0.485747	1	1		HP_PAROXYSMAL_ATRIAL_FIBRILLATION	0.632279	1	1		GOBP_POSITIVE_REGULATION_OF_ATP_METABOLIC_PROCESS	0.406977	0.631328	1
GOBP_MITOTIC_CYTOKINETIC_PROCESS	0.0989011	0.318703	1		HP_ABNORMAL_BLOOD_GAS_LEVEL	0.485808	1	1		GOBP_NEGATIVE_REGULATION_OF_CYTOKINE_PRODUCTION_INVOLVED_IN_IMMUNE_RESPONSE	0.632353	1	1		GOMF_STEROID_HORMONE_RECEPTOR_ACTIVITY	0.408333	0.60758	1
GOBP_NEGATIVE_REGULATION_OF_LIPID_CATABOLIC_PROCESS	0.0989305	0.343412	1		GOBP_CAMP_MEDIATED_SIGNALING	0.486458	1	1		GOBP_TAXIS	0.632955	1	1		GOBP_POSITIVE_REGULATION_OF_WOUND_HEALING	0.409091	0.660013	1
GOBP_HYDROGEN_PEROXIDE_BIOSYNTHETIC_PROCESS	0.0992167	0.330766	1		GOBP_FIBROBLAST_GROWTH_FACTOR_RECEPTOR_SIGNALING_PATHWAY	0.487179	1	1		HP_EXANTHEM	0.633166	1	1		GOBP_REGULATION_OF_GLYCOLYTIC_PROCESS	0.410714	0.64317	1
HP_ABNORMALITY_OF_THE_PUBIC_HAIR	0.0993976	0.372132	1		GOBP_LONG_TERM_SYNAPTIC_DEPRESSION	0.487236	1	1		GOBP_REGULATION_OF_STRIATED_MUSCLE_CONTRACTION	0.634454	1	1		HP_FATIGABLE_WEAKNESS_OF_SWALLOWING_MUSCLES	0.410959	0.63312	1
GOMF_MOLECULAR_FUNCTION_INHIBITOR_ACTIVITY	0.0996979	0.400236	1		GOBP_STEROID_HORMONE_SECRETION	0.487356	1	1		GOBP_DECIDUALIZATION	0.634769	1	1		GOBP_REGULATION_OF_T_CELL_RECEPTOR_SIGNALING_PATHWAY	0.411765	0.634732	1
GOBP_VIRION_ASSEMBLY	0.099723	0.352068	1		HP_BELL_SHAPED_THORAX	0.487432	1	1		HP_GASTROINTESTINAL_OBSTRUCTION	0.634943	1	1		HP_LOWER_LIMB_ASYMMETRY	0.411765	0.642521	1
HP_DECREASED_CIRCULATING_IGA_LEVEL	0.1	0.370603	1		GOBP_NEGATIVE_REGULATION_OF_INTERLEUKIN_17_PRODUCTION	0.487603	1	1		HP_DISTAL_LOWER_LIMB_MUSCLE_WEAKNESS	0.634992	1	1		GOBP_POSTSYNAPTIC_MEMBRANE_ORGANIZATION	0.411765	0.645466	1
GOBP_NUCLEAR_MEMBRANE_REASSEMBLY	0.100543	0.332328	1		GOMF_PEPTIDE_BINDING	0.488	1	1		GOBP_REGULATION_OF_NIK_NF_KAPPAB_SIGNALING	0.635862	1	1		GOBP_CELLULAR_RESPONSE_TO_ARSENIC_CONTAINING_SUBSTANCE	0.412214	0.627535	1
GOCC_CELL_DIVISION_SITE	0.10061	0.377855	1		HP_YELLOW_WHITE_LESIONS_OF_THE_RETINA	0.488298	1	1		GOMF_PHOSPHATIDYLINOSITOL_MONOPHOSPHATE_PHOSPHATASE_ACTIVITY	0.635906	1	1		HP_ABNORMAL_PELVIS_BONE_MORPHOLOGY	0.412214	0.63101	1
GOCC_INTRINSIC_COMPONENT_OF_PEROXISOMAL_MEMBRANE	0.100737	0.330914	1		GOBP_REGULATION_OF_SYSTEMIC_ARTERIAL_BLOOD_PRESSURE_MEDIATED_BY_A_CHEMICAL_SIGNAL	0.48847	1	1		GOBP_SODIUM_ION_EXPORT_ACROSS_PLASMA_MEMBRANE	0.636054	1	1		GOCC_PHOSPHATIDYLINOSITOL_3_KINASE_COMPLEX	0.412371	0.637858	1
GOBP_POSITIVE_REGULATION_OF_TRANSCRIPTION_BY_RNA_POLYMERASE_I	0.100775	0.330764	1		GOMF_SULFURIC_ESTER_HYDROLASE_ACTIVITY	0.48865	1	1		HP_CHILDHOOD_ONSET_SENSORINEURAL_HEARING_IMPAIRMENT	0.636071	1	1		GOBP_ENDOPLASMIC_RETICULUM_CALCIUM_ION_HOMEOSTASIS	0.412844	0.633708	1
HP_DECREASED_CIRCULATING_ACTH_LEVEL	0.100796	0.3707	1		GOBP_REGULATION_OF_RESPONSE_TO_EXTRACELLULAR_STIMULUS	0.489842	1	1		GOBP_REGULATION_OF_TRANSCRIPTION_REGULATORY_REGION_DNA_BINDING	0.636364	1	1		HP_POOR_COORDINATION	0.413043	0.642291	1
GOMF_5_3_EXONUCLEASE_ACTIVITY	0.101093	0.333563	1		GOBP_HETEROPHILIC_CELL_CELL_ADHESION_VIA_PLASMA_MEMBRANE_CELL_ADHESION_MOLECULES	0.489861	1	1		HP_HEMIPLEGIA	0.636364	1	1		GOCC_ESCRT_COMPLEX	0.413462	0.65091	1
GOBP_INTESTINAL_ABSORPTION	0.101124	0.376952	1		GOBP_POSITIVE_REGULATION_OF_OSTEOCLAST_DIFFERENTIATION	0.490417	1	1		GOBP_MHC_CLASS_II_BIOSYNTHETIC_PROCESS	0.636953	1	1		HP_NEOPLASM_OF_THE_SMALL_INTESTINE	0.413793	0.592296	1
HP_PLANTAR_HYPERKERATOSIS	0.101167	0.483333	1		HP_PAIN_IN_HEAD_AND_NECK_REGION	0.490811	1	1		GOBP_RESPONSE_TO_STEROID_HORMONE	0.637243	1	1		GOBP_REGULATION_OF_ESTABLISHMENT_OF_PLANAR_POLARITY	0.413793	0.643259	1
HP_ACUTE_PHASE_RESPONSE	0.101215	0.454008	1		GOBP_POSITIVE_REGULATION_OF_MUSCLE_CELL_DIFFERENTIATION	0.491246	1	1		HP_X_LINKED_DOMINANT_INHERITANCE	0.637313	1	1		HP_PREMATURE_GRAYING_OF_HAIR	0.414286	0.650396	1
GOMF_MANGANESE_ION_BINDING	0.101307	0.411561	1		GOBP_GANGLIOSIDE_METABOLIC_PROCESS	0.491429	1	1		GOBP_HISTAMINE_TRANSPORT	0.63752	1	1		GOBP_REGULATION_OF_ANTIGEN_PROCESSING_AND_PRESENTATION	0.414286	0.674736	1
GOBP_REGULATION_OF_MITOTIC_CELL_CYCLE	0.101562	0.566675	1		GOBP_REGULATION_OF_NEUROTRANSMITTER_LEVELS	0.491492	1	1		HP_DENTAL_CROWDING	0.637681	1	1		GOBP_ENDOPLASMIC_RETICULUM_TO_CYTOSOL_TRANSPORT	0.414414	0.612607	1
GOBP_ANTIGEN_PROCESSING_AND_PRESENTATION_OF_PEPTIDE_OR_POLYSACCHARIDE_ANTIGEN_VIA_MHC_CLASS_II	0.101877	0.356753	1		GOBP_DNA_UNWINDING_INVOLVED_IN_DNA_REPLICATION	0.492486	1	1		GOMF_CARBOXYPEPTIDASE_ACTIVITY	0.638168	1	1		GOMF_ISOPEPTIDASE_ACTIVITY	0.415094	0.654004	1
GOMF_APOLIPOPROTEIN_BINDING	0.102151	0.305042	1		GOMF_BITTER_TASTE_RECEPTOR_ACTIVITY	0.492754	1	1		HP_LIMITED_HIP_MOVEMENT	0.640514	1	1		GOCC_SITE_OF_DNA_DAMAGE	0.416667	0.631368	1
HP_NEPHROTIC_SYNDROME	0.102273	0.504642	1		GOBP_ENDOCRINE_HORMONE_SECRETION	0.493122	1	1		HP_ABNORMAL_MIDBRAIN_MORPHOLOGY	0.640762	1	1		GOBP_REGULATION_OF_NECROTIC_CELL_DEATH	0.416667	0.645022	1
GOCC_NUCLEAR_MEMBRANE	0.102273	0.55736	1		GOCC_COPI_COATED_VESICLE	0.493135	1	1		GOBP_TYPE_B_PANCREATIC_CELL_DEVELOPMENT	0.641914	1	1		HP_ELEVATED_CALCITONIN	0.41844	0.656092	1
GOBP_NEGATIVE_REGULATION_OF_DNA_RECOMBINATION	0.102426	0.362485	1		GOMF_TRANSFERASE_ACTIVITY_TRANSFERRING_ALKYL_OR_ARYL_OTHER_THAN_METHYL_GROUPS	0.493802	1	1		HP_ANISOCYTOSIS	0.641935	1	1		GOBP_PARAXIAL_MESODERM_DEVELOPMENT	0.419355	0.608887	1
GOBP_ACID_SECRETION	0.102426	0.394207	1		GOBP_GRANULOCYTE_MIGRATION	0.493976	1	1		GOCC_INFLAMMASOME_COMPLEX	0.642036	1	1		GOBP_MYELIN_MAINTENANCE	0.41958	0.662712	1
GOBP_INORGANIC_ION_IMPORT_ACROSS_PLASMA_MEMBRANE	0.102473	0.450239	1		GOBP_NEGATIVE_REGULATION_OF_FATTY_ACID_METABOLIC_PROCESS	0.494054	1	1		HP_ADDUCTED_THUMB	0.642164	1	1		GOBP_ESTABLISHMENT_OF_PIGMENT_GRANULE_LOCALIZATION	0.420168	0.662129	1
GOBP_POSITIVE_REGULATION_OF_EXOSOMAL_SECRETION	0.102902	0.328635	1		GOBP_REGULATION_OF_CALCIUM_ION_IMPORT	0.494092	1	1		HP_ABNORMAL_SALIVARY_GLAND_MORPHOLOGY	0.642384	1	1		GOBP_OLIGODENDROCYTE_DEVELOPMENT	0.42029	0.631076	1
GOBP_APOPTOTIC_PROCESS_INVOLVED_IN_DEVELOPMENT	0.10303	0.38273	1		GOMF_STEROID_BINDING	0.494472	1	1		HP_COLITIS	0.642547	1	1		GOBP_RETINAL_METABOLIC_PROCESS	0.42069	0.591061	1
GOBP_IMMUNE_EFFECTOR_PROCESS	0.103093	0.632989	1		GOCC_POLYSOMAL_RIBOSOME	0.494505	1	1		GOBP_RESPONSE_TO_PURINE_CONTAINING_COMPOUND	0.642655	1	1		GOBP_RESPONSE_TO_MUSCLE_STRETCH	0.421488	0.621346	1
HP_GENERALIZED_HYPOTONIA	0.103448	0.66292	1		GOBP_DNA_REPLICATION_INITIATION	0.494565	1	1		GOBP_REGULATION_OF_ACUTE_INFLAMMATORY_RESPONSE	0.643072	1	1		GOBP_NEGATIVE_REGULATION_OF_DNA_TEMPLATED_TRANSCRIPTION_ELONGATION	0.422535	0.6471	1
GOBP_POSITIVE_REGULATION_OF_TELOMERE_MAINTENANCE	0.103774	0.305231	1		GOBP_PYRIMIDINE_NUCLEOTIDE_CATABOLIC_PROCESS	0.494773	1	1		GOBP_CELLULAR_RESPONSE_TO_ATP	0.643092	1	1		HP_NYSTAGMUS_INDUCED_HEAD_NODDING	0.423077	0.607355	1
GOMF_LIPID_TRANSFER_ACTIVITY	0.103858	0.413543	1		GOCC_LUMENAL_SIDE_OF_MEMBRANE	0.494983	1	1		HP_ST_SEGMENT_ELEVATION	0.643312	1	1		HP_WIDE_CRANIAL_SUTURES	0.423423	0.620923	1
GOBP_EATING_BEHAVIOR	0.104	0.402133	1		GOCC_DYSTROPHIN_ASSOCIATED_GLYCOPROTEIN_COMPLEX	0.495215	1	1		HP_GINGIVITIS	0.643518	1	1		HP_SINGLE_NARIS	0.425197	0.607279	1
HP_FETAL_ULTRASOUND_SOFT_MARKER	0.104027	0.451284	1		GOBP_RIBONUCLEOSIDE_METABOLIC_PROCESS	0.495652	1	1		HP_ABNORMAL_MORPHOLOGY_OF_THE_CONJUNCTIVAL_VASCULATURE	0.643678	1	1		GOBP_GRANULOCYTE_DIFFERENTIATION	0.425287	0.643628	1
GOBP_MATING	0.104225	0.411244	1		GOBP_STEROID_ESTERIFICATION	0.495858	1	1		HP_NARROW_NOSE	0.643902	1	1		GOBP_NEGATIVE_REGULATION_OF_MUSCLE_HYPERTROPHY	0.425532	0.680361	1
GOBP_T_CELL_PROLIFERATION	0.104348	0.526173	1		HP_FETAL_AKINESIA_SEQUENCE	0.496141	1	1		GOBP_POSITIVE_REGULATION_OF_LEUKOCYTE_ADHESION_TO_VASCULAR_ENDOTHELIAL_CELL	0.64455	1	1		GOCC_ENDOLYSOSOME	0.425743	0.638752	1
GOBP_NUCLEAR_EXPORT	0.105263	0.520434	1		GOBP_AMINO_SUGAR_METABOLIC_PROCESS	0.496175	1	1		HP_SPINAL_CORD_LESION	0.644917	1	1		GOMF_TRANSMEMBRANE_RECEPTOR_PROTEIN_SERINE_THREONINE_KINASE_ACTIVITY	0.425926	0.68474	1
GOCC_GOLGI_MEMBRANE	0.105263	0.624485	1		HP_PROGRESSIVE_SENSORINEURAL_HEARING_IMPAIRMENT	0.496795	1	1		GOBP_CELLULAR_RESPONSE_TO_PROSTAGLANDIN_STIMULUS	0.644951	1	1		GOBP_NEURON_MATURATION	0.426229	0.651174	1
HP_HYPOINSULINEMIA	0.105413	0.368879	1		HP_POSITIVE_ROMBERG_SIGN	0.49694	1	1		HP_ULNAR_DEVIATION_OF_THE_WRIST	0.645	1	1		HP_ADENOMA_SEBACEUM	0.426667	0.691962	1
HP_ABNORMAL_PANCREAS_SIZE	0.10585	0.372187	1		HP_DECREASED_PLASMA_CARNITINE	0.497034	1	1		HP_PHOTOSENSITIVE_TONIC_CLONIC_SEIZURE	0.645051	1	1		HP_PELVIC_KIDNEY	0.426829	0.632274	1
GOMF_ORGANIC_ACID_BINDING	0.105932	0.5198	1		GOBP_XENOBIOTIC_TRANSPORT	0.49732	1	1		HP_ABNORMAL_PUPILLARY_FUNCTION	0.645401	1	1		HP_ABNORMAL_ILIUM_MORPHOLOGY	0.428571	0.602931	1
GOBP_PURINE_NUCLEOTIDE_CATABOLIC_PROCESS	0.106101	0.37596	1		GOBP_RESPONSE_TO_LIGHT_INTENSITY	0.498177	1	1		HP_GINGIVAL_FIBROMATOSIS	0.645768	1	1		GOBP_REGULATION_OF_BONE_REMODELING	0.428571	0.625694	1
GOBP_POSITIVE_REGULATION_OF_PEPTIDASE_ACTIVITY	0.106122	0.532176	1		GOBP_POSITIVE_REGULATION_OF_STEROID_BIOSYNTHETIC_PROCESS	0.498258	1	1		GOBP_NEGATIVE_REGULATION_OF_CELLULAR_RESPONSE_TO_VASCULAR_ENDOTHELIAL_GROWTH_FACTOR_STIMULUS	0.646003	1	1		GOBP_REGULATION_OF_CYTOPLASMIC_TRANSPORT	0.428571	0.633043	1
GOBP_POSITIVE_REGULATION_OF_CYTOKINE_PRODUCTION_INVOLVED_IN_INFLAMMATORY_RESPONSE	0.106667	0.3735	1		GOBP_MIRNA_METABOLIC_PROCESS	0.49829	1	1		GOBP_MAMMARY_GLAND_ALVEOLUS_DEVELOPMENT	0.646048	1	1		GOBP_TOOTH_MINERALIZATION	0.428571	0.643356	1
GOMF_GLYCOSYLTRANSFERASE_ACTIVITY	0.106796	0.559706	1		HP_PROXIMAL_TUBULOPATHY	0.499473	1	1		GOBP_MALE_SEX_DIFFERENTIATION	0.646195	1	1		HP_OSTEOLYSIS	0.428571	0.659631	1
GOBP_GLUTAMINE_FAMILY_AMINO_ACID_BIOSYNTHETIC_PROCESS	0.10687	0.335424	1		GOCC_SODIUM_CHANNEL_COMPLEX	0.5	1	1		HP_OLIGOHYDRAMNIOS	0.646277	1	1		HP_PERSEVERATION	0.429448	0.665476	1
GOMF_DAMAGED_DNA_BINDING	0.107023	0.429349	1		HP_HYPOCHOLESTEROLEMIA	0.5	1	1		HP_PROMINENT_SUPERFICIAL_BLOOD_VESSELS	0.647799	1	1		HP_ANKLE_WEAKNESS	0.429448	0.666719	1
GOBP_WATER_SOLUBLE_VITAMIN_METABOLIC_PROCESS	0.107492	0.407092	1		HP_PSORIASIFORM_DERMATITIS	0.500564	1	1		GOBP_SPERM_CAPACITATION	0.648265	1	1		GOBP_POSITIVE_REGULATION_OF_SMAD_PROTEIN_SIGNAL_TRANSDUCTION	0.42953	0.659636	1
GOBP_ANAPHASE_PROMOTING_COMPLEX_DEPENDENT_CATABOLIC_PROCESS	0.1075	0.346797	1		GOBP_CYCLIC_NUCLEOTIDE_BIOSYNTHETIC_PROCESS	0.500579	1	1		HP_PROMINENT_EYELASHES	0.648789	1	1		GOBP_NEGATIVE_REGULATION_OF_INTERLEUKIN_2_PRODUCTION	0.429907	0.654706	1
GOBP_PROTEIN_O_LINKED_GLYCOSYLATION	0.107639	0.438475	1		GOBP_PROTEIN_HETEROTETRAMERIZATION	0.500596	1	1		HP_SHOULDER_GIRDLE_MUSCLE_WEAKNESS	0.648936	1	1		GOBP_POSITIVE_REGULATION_OF_BLOOD_VESSEL_ENDOTHELIAL_CELL_PROLIFERATION_INVOLVED_IN_SPROUTING_ANGIOGENESIS	0.430108	0.704099	1
GOBP_STABILIZATION_OF_MEMBRANE_POTENTIAL	0.107914	0.351461	1		GOBP_NEGATIVE_REGULATION_OF_CD4_POSITIVE_ALPHA_BETA_T_CELL_DIFFERENTIATION	0.501182	1	1		HP_ABNORMALITY_OF_PAIN_SENSATION	0.649025	1	1		GOBP_NEGATIVE_REGULATION_OF_LIPID_STORAGE	0.43038	0.689258	1
GOCC_TRIGLYCERIDE_RICH_PLASMA_LIPOPROTEIN_PARTICLE	0.108179	0.370642	1		GOMF_TETRAPYRROLE_BINDING	0.501505	1	1		HP_MUSCLE_FIBER_INCLUSION_BODIES	0.650869	1	1		HP_ATRESIA_OF_THE_EXTERNAL_AUDITORY_CANAL	0.430556	0.622337	1
HP_SCLEROCORNEA	0.108262	0.402051	1		HP_ABNORMAL_THYROID_HORMONE_LEVEL	0.501703	1	1		GOBP_POSITIVE_REGULATION_OF_ATP_METABOLIC_PROCESS	0.650897	1	1		GOBP_VASCULAR_ENDOTHELIAL_GROWTH_FACTOR_RECEPTOR_SIGNALING_PATHWAY	0.431373	0.61176	1
GOMF_NUCLEOTIDE_TRANSMEMBRANE_TRANSPORTER_ACTIVITY	0.108333	0.354271	1		GOMF_HISTONE_METHYLTRANSFERASE_ACTIVITY_H3_K4_SPECIFIC	0.501775	1	1		GOBP_NEGATIVE_REGULATION_OF_VIRAL_TRANSCRIPTION	0.651282	1	1		GOBP_PROTEIN_LOCALIZATION_TO_ENDOSOME	0.431655	0.633461	1
GOBP_HISTONE_H4_ACETYLATION	0.108392	0.474426	1		GOBP_SPINDLE_ASSEMBLY	0.502008	1	1		GOBP_REGULATION_OF_B_CELL_PROLIFERATION	0.651852	1	1		HP_HEREDITARY_NONPOLYPOSIS_COLORECTAL_CARCINOMA	0.431818	0.633582	1
HP_ABNORMAL_URINE_SODIUM_CONCENTRATION	0.108401	0.327131	1		GOBP_MOLTING_CYCLE	0.502016	1	1		HP_ABNORMAL_RESPIRATORY_MOTILE_CILIUM_PHYSIOLOGY	0.652374	1	1		GOBP_RUFFLE_ORGANIZATION	0.432432	0.607462	1
HP_OSTEOLYSIS_INVOLVING_BONES_OF_THE_UPPER_LIMBS	0.108586	0.386274	1		GOBP_GLIAL_CELL_PROLIFERATION	0.502174	1	1		GOBP_ANATOMICAL_STRUCTURE_ARRANGEMENT	0.65313	1	1		GOBP_VESICLE_TARGETING	0.435294	0.656943	1
GOBP_METHIONINE_METABOLIC_PROCESS	0.108753	0.316484	1		HP_OBSTRUCTIVE_SLEEP_APNEA	0.502645	1	1		HP_ABNORMAL_SERUM_INTERLEUKIN_LEVEL	0.6534	1	1		HP_LUNG_ADENOCARCINOMA	0.436364	0.682069	1
GOCC_TRANSPORTER_COMPLEX	0.108844	0.558788	1		GOBP_MEMBRANE_DEPOLARIZATION_DURING_ACTION_POTENTIAL	0.502679	1	1		GOBP_MESENCHYMAL_CELL_PROLIFERATION	0.653481	1	1		HP_WIDENED_SUBARACHNOID_SPACE	0.4375	0.622965	1
GOBP_GLANDULAR_EPITHELIAL_CELL_DIFFERENTIATION	0.109091	0.383321	1		GOMF_METALLOCARBOXYPEPTIDASE_ACTIVITY	0.503911	1	1		GOBP_HETEROPHILIC_CELL_CELL_ADHESION_VIA_PLASMA_MEMBRANE_CELL_ADHESION_MOLECULES	0.653495	1	1		GOBP_RECEPTOR_RECYCLING	0.4375	0.635748	1
GOBP_RNA_EXPORT_FROM_NUCLEUS	0.109272	0.454924	1		GOBP_POSITIVE_REGULATION_OF_SYNAPTIC_TRANSMISSION	0.504008	1	1		GOMF_SUMO_BINDING	0.65353	1	1		GOBP_INTRINSIC_APOPTOTIC_SIGNALING_PATHWAY_IN_RESPONSE_TO_DNA_DAMAGE	0.4375	0.660989	1
GOMF_POSTSYNAPTIC_NEUROTRANSMITTER_RECEPTOR_ACTIVITY	0.109677	0.412721	1		HP_LARGE_POSTERIOR_FONTANELLE	0.504162	1	1		GOBP_LONG_TERM_SYNAPTIC_DEPRESSION	0.653605	1	1		GOBP_CELL_DEATH_IN_RESPONSE_TO_OXIDATIVE_STRESS	0.4375	0.691646	1
GOCC_TERTIARY_GRANULE_LUMEN	0.109756	0.431812	1		GOBP_INNER_EAR_MORPHOGENESIS	0.504523	1	1		GOBP_NEGATIVE_REGULATION_OF_RESPONSE_TO_OXIDATIVE_STRESS	0.65391	1	1		HP_OVERGROWTH	0.438095	0.643183	1
GOBP_ICOSANOID_TRANSPORT	0.109792	0.424583	1		GOCC_DISTAL_AXON	0.505	1	1		GOBP_PHOSPHATIDYLINOSITOL_3_PHOSPHATE_BIOSYNTHETIC_PROCESS	0.65416	1	1		HP_PREMATURE_LOSS_OF_PRIMARY_TEETH	0.439024	0.660765	1
GOBP_PLASMINOGEN_ACTIVATION	0.10989	0.357502	1		GOCC_DYNEIN_COMPLEX	0.505274	1	1		HP_NARROW_NASAL_BRIDGE	0.656394	1	1		HP_BLEPHARITIS	0.439024	0.664321	1
GOBP_MITOCHONDRIAL_FUSION	0.110092	0.368817	1		GOBP_LIPID_LOCALIZATION	0.506	1	1		HP_GENERALIZED_MUSCLE_WEAKNESS	0.657025	1	1		GOBP_WHITE_FAT_CELL_DIFFERENTIATION	0.43949	0.622062	1
GOMF_TRNA_METHYLTRANSFERASE_ACTIVITY	0.110169	0.359562	1		GOBP_INTERLEUKIN_1_PRODUCTION	0.506559	1	1		GOBP_CELL_CELL_ADHESION	0.657638	1	1		HP_BILATERAL_CLEFT_LIP	0.439655	0.632073	1
GOMF_RIBOSOME_BINDING	0.110465	0.421923	1		GOBP_LYMPHOCYTE_CHEMOTAXIS	0.506722	1	1		GOBP_NEGATIVE_REGULATION_OF_RECEPTOR_MEDIATED_ENDOCYTOSIS	0.657771	1	1		HP_APLASIA_HYPOPLASIA_OF_THE_PHALANGES_OF_THE_TOES	0.440367	0.674913	1
GOMF_HORMONE_BINDING	0.110738	0.440928	1		GOBP_POSITIVE_REGULATION_OF_GLUCOSE_IMPORT	0.507182	1	1		HP_PROTRUDING_TONGUE	0.658346	1	1		GOBP_NEGATIVE_REGULATION_OF_TOR_SIGNALING	0.440476	0.68034	1
GOBP_REGULATION_OF_CIRCADIAN_SLEEP_WAKE_CYCLE	0.111111	0.308972	1		GOBP_LIPID_TRANSLOCATION	0.507853	1	1		GOMF_UBIQUITIN_LIKE_PROTEIN_CONJUGATING_ENZYME_BINDING	0.658499	1	1		GOMF_PROTEIN_CARRIER_CHAPERONE	0.440789	0.709393	1
GOBP_REVERSE_CHOLESTEROL_TRANSPORT	0.111413	0.330589	1		GOBP_EPITHELIAL_CELL_APOPTOTIC_PROCESS	0.508577	1	1		GOBP_POSITIVE_REGULATION_OF_PROTEIN_PHOSPHORYLATION	0.65859	1	1		GOBP_NEUROBLAST_PROLIFERATION	0.441176	0.622097	1
GOBP_HIPPOCAMPUS_DEVELOPMENT	0.111437	0.443093	1		GOBP_MYOTUBE_CELL_DEVELOPMENT	0.508602	1	1		GOBP_NEGATIVE_REGULATION_OF_MYOBLAST_DIFFERENTIATION	0.659375	1	1		HP_SHORT_THORAX	0.441176	0.680286	1
GOMF_PHOSPHOLIPASE_ACTIVITY	0.111486	0.479593	1		GOBP_CGMP_MEDIATED_SIGNALING	0.508929	1	1		HP_IMPAIRED_MASTICATION	0.659607	1	1		HP_SYNOSTOSIS_OF_CARPAL_BONES	0.441379	0.659045	1
GOBP_DEFENSE_RESPONSE_TO_GRAM_POSITIVE_BACTERIUM	0.111498	0.445839	1		GOBP_PROTEIN_LOCALIZATION_TO_EXTRACELLULAR_REGION	0.509	1	1		GOBP_ACTIVATION_OF_PROTEIN_KINASE_B_ACTIVITY	0.659842	1	1		GOBP_REGULATION_OF_MACROPHAGE_CHEMOTAXIS	0.442308	0.665793	1
GOMF_HISTONE_BINDING	0.111628	0.519782	1		GOBP_ODONTOGENESIS_OF_DENTIN_CONTAINING_TOOTH	0.509146	1	1		GOBP_NEGATIVE_REGULATION_OF_ENDOTHELIAL_CELL_APOPTOTIC_PROCESS	0.660061	1	1		GOBP_RRNA_METHYLATION	0.442623	0.62682	1
GOCC_PRESYNAPTIC_ACTIVE_ZONE_CYTOPLASMIC_COMPONENT	0.111663	0.325267	1		GOMF_UBIQUITIN_LIKE_PROTEIN_TRANSFERASE_ACTIVITY	0.51	1	1		HP_HETEROCHROMIA_IRIDIS	0.660287	1	1		GOBP_REGULATION_OF_ATP_BIOSYNTHETIC_PROCESS	0.442953	0.660973	1
GOBP_GAP_JUNCTION_ASSEMBLY	0.111663	0.353094	1		GOMF_STRUCTURAL_CONSTITUENT_OF_NUCLEAR_PORE	0.51	1	1		GOBP_REGULATION_OF_CALCIUM_ION_TRANSMEMBRANE_TRANSPORTER_ACTIVITY	0.660485	1	1		HP_OROMOTOR_APRAXIA	0.443396	0.622285	1
GOBP_POSITIVE_REGULATION_OF_TYPE_I_INTERFERON_PRODUCTION	0.111748	0.434981	1		GOBP_TRANSCYTOSIS	0.510321	1	1		HP_CONTRACTURES_INVOLVING_THE_JOINTS_OF_THE_FEET	0.66129	1	1		GOBP_VIRAL_BUDDING	0.444444	0.655924	1
GOBP_DE_NOVO_PROTEIN_FOLDING	0.111821	0.425444	1		GOBP_PROTEIN_N_LINKED_GLYCOSYLATION	0.510331	1	1		HP_DIMINISHED_MOTIVATION	0.661314	1	1		GOBP_NEGATIVE_REGULATION_OF_GLUCOSE_TRANSMEMBRANE_TRANSPORT	0.444444	0.667947	1
GOBP_POSITIVE_REGULATION_OF_HISTONE_H3_K4_METHYLATION	0.112022	0.36885	1		GOMF_ACYL_COA_BINDING	0.511364	1	1		GOBP_RESPONSE_TO_ISCHEMIA	0.662037	1	1		GOMF_RNA_POLYMERASE_ACTIVITY	0.444444	0.695887	1
HP_APLASIA_HYPOPLASIA_OF_THE_PATELLA	0.112045	0.402075	1		GOMF_MRNA_3_UTR_BINDING	0.511535	1	1		GOBP_DEFINITIVE_HEMOPOIESIS	0.662207	1	1		GOCC_PERICENTRIC_HETEROCHROMATIN	0.445312	0.622004	1
HP_SUBCAPSULAR_CATARACT	0.112094	0.395239	1		HP_APLASIA_HYPOPLASIA_OF_THE_OVARY	0.511675	1	1		GOBP_MAST_CELL_ACTIVATION	0.662632	1	1		HP_METAMORPHOPSIA	0.445783	0.659834	1
HP_BONE_FRACTURE	0.11215	0.372449	1		HP_ABNORMAL_PUPILLARY_LIGHT_REFLEX	0.512224	1	1		GOBP_RESPONSE_TO_MANGANESE_ION	0.662867	1	1		GOBP_MIDDLE_EAR_MORPHOGENESIS	0.446043	0.661318	1
HP_ABNORMAL_LEFT_VENTRICULAR_OUTFLOW_TRACT_MORPHOLOGY	0.112299	0.315964	1		GOBP_SPHINGOSINE_BIOSYNTHETIC_PROCESS	0.512285	1	1		GOBP_CHONDROITIN_SULFATE_PROTEOGLYCAN_BIOSYNTHETIC_PROCESS	0.662885	1	1		HP_AGENESIS_OF_INCISOR	0.446602	0.674787	1
GOCC_CLUSTER_OF_ACTIN_BASED_CELL_PROJECTIONS	0.11284	0.540923	1		HP_VITREORETINOPATHY	0.512338	1	1		GOBP_NEGATIVE_REGULATION_OF_DEFENSE_RESPONSE	0.662907	1	1		GOMF_CYCLIN_DEPENDENT_PROTEIN_KINASE_ACTIVITY	0.446809	0.647179	1
GOBP_CELLULAR_RESPONSE_TO_ABIOTIC_STIMULUS	0.113208	0.578038	1		GOBP_POSITIVE_REGULATION_OF_EXOCYTOSIS	0.512794	1	1		GOBP_NEGATIVE_REGULATION_OF_NEURON_DEATH	0.663694	1	1		GOBP_REGULATION_OF_CLATHRIN_DEPENDENT_ENDOCYTOSIS	0.446809	0.68007	1
GOBP_CHEMOSENSORY_BEHAVIOR	0.11326	0.346532	1		GOBP_NEGATIVE_REGULATION_OF_VOLTAGE_GATED_CALCIUM_CHANNEL_ACTIVITY	0.51285	1	1		HP_ABNORMAL_FUNDUS_AUTOFLUORESCENCE_IMAGING	0.664013	1	1		GOCC_ENDORIBONUCLEASE_COMPLEX	0.448276	0.661204	1
GOBP_POSITIVE_REGULATION_OF_NUCLEAR_DIVISION	0.113636	0.430052	1		GOCC_SAGA_COMPLEX	0.512881	1	1		GOBP_NEGATIVE_REGULATION_OF_MACROPHAGE_ACTIVATION	0.665605	1	1		HP_HYPOPLASIA_OF_THE_ODONTOID_PROCESS	0.448819	0.70292	1
GOMF_CALCIUM_DEPENDENT_PHOSPHOLIPASE_A2_ACTIVITY	0.113821	0.34605	1		GOBP_POSITIVE_REGULATION_OF_CALCIUM_ION_DEPENDENT_EXOCYTOSIS	0.513002	1	1		GOBP_CELLULAR_COMPONENT_ASSEMBLY_INVOLVED_IN_MORPHOGENESIS	0.665765	1	1		GOMF_NUCLEAR_IMPORT_SIGNAL_RECEPTOR_ACTIVITY	0.449664	0.657215	1
GOBP_CELL_FATE_DETERMINATION	0.113821	0.372026	1		GOMF_LONG_CHAIN_FATTY_ACID_TRANSPORTER_ACTIVITY	0.514019	1	1		GOBP_REGULATION_OF_EPIDERMAL_GROWTH_FACTOR_ACTIVATED_RECEPTOR_ACTIVITY	0.666151	1	1		HP_LONG_PALPEBRAL_FISSURE	0.45	0.601886	1
HP_PERIPHERAL_AXONAL_NEUROPATHY	0.113821	0.543746	1		HP_CYSTOID_MACULAR_EDEMA	0.514863	1	1		GOBP_ADIPOSE_TISSUE_DEVELOPMENT	0.666667	1	1		GOBP_POSITIVE_REGULATION_OF_LIPID_KINASE_ACTIVITY	0.450704	0.631874	1
HP_CONGENITAL_ICHTHYOSIFORM_ERYTHRODERMA	0.114155	0.344135	1		GOBP_POSITIVE_REGULATION_OF_NEURAL_PRECURSOR_CELL_PROLIFERATION	0.515723	1	1		GOBP_HEMOSTASIS	0.667497	1	1		HP_ANTERIORLY_PLACED_ANUS	0.45098	0.634434	1
HP_APLASIA_OF_THE_UTERUS	0.114441	0.339246	1		GOMF_CALCIUM_CHANNEL_REGULATOR_ACTIVITY	0.516402	1	1		GOBP_TRABECULA_MORPHOGENESIS	0.667647	1	1		HP_ABNORMALITY_OF_THE_NASAL_CAVITY	0.452229	0.659857	1
HP_TETRAPLEGIA_TETRAPARESIS	0.114625	0.424821	1		GOMF_AROMATASE_ACTIVITY	0.516496	1	1		GOBP_VENTRICULAR_CARDIAC_MUSCLE_TISSUE_DEVELOPMENT	0.66766	1	1		GOCC_ENDOPLASMIC_RETICULUM_TUBULAR_NETWORK	0.453125	0.642712	1
GOBP_DIGESTIVE_SYSTEM_DEVELOPMENT	0.114815	0.480759	1		GOMF_UBIQUITIN_LIKE_PROTEIN_SPECIFIC_PROTEASE_ACTIVITY	0.516583	1	1		HP_ABNORMAL_ATRIAL_ARRANGEMENT	0.668702	1	1		GOMF_PHOSPHOTYROSINE_RESIDUE_BINDING	0.453125	0.664325	1
GOBP_POSITIVE_REGULATION_OF_MITOTIC_NUCLEAR_DIVISION	0.114943	0.425687	1		HP_ABSENT_TOENAIL	0.516827	1	1		GOBP_NEURAL_RETINA_DEVELOPMENT	0.669075	1	1		GOBP_REGULATION_OF_LEUKOCYTE_ADHESION_TO_VASCULAR_ENDOTHELIAL_CELL	0.453333	0.666552	1
GOBP_RIBONUCLEOSIDE_MONOPHOSPHATE_BIOSYNTHETIC_PROCESS	0.115068	0.430083	1		GOMF_HEPARAN_SULFATE_PROTEOGLYCAN_BINDING	0.517045	1	1		HP_ABNORMALITY_OF_FIBULA_MORPHOLOGY	0.669243	1	1		GOBP_REGULATION_OF_CARBOHYDRATE_BIOSYNTHETIC_PROCESS	0.454545	0.627314	1
GOBP_MIDBRAIN_DEVELOPMENT	0.115254	0.481202	1		GOMF_PROTON_TRANSMEMBRANE_TRANSPORTER_ACTIVITY	0.517103	1	1		GOBP_REGULATION_OF_CYTOSOLIC_CALCIUM_ION_CONCENTRATION	0.669879	1	1		HP_POSTAXIAL_HAND_POLYDACTYLY	0.454545	0.642003	1
GOBP_HETEROCHROMATIN_ORGANIZATION	0.116352	0.420664	1		GOMF_METALLOENDOPEPTIDASE_INHIBITOR_ACTIVITY	0.517324	1	1		GOBP_FC_RECEPTOR_MEDIATED_STIMULATORY_SIGNALING_PATHWAY	0.670262	1	1		HP_FIBULAR_HYPOPLASIA	0.454545	0.65093	1
GOMF_PALMITOYLTRANSFERASE_ACTIVITY	0.116531	0.402015	1		HP_FOLLICULAR_THYROID_CARCINOMA	0.517407	1	1		GOBP_REGULATION_OF_RYANODINE_SENSITIVE_CALCIUM_RELEASE_CHANNEL_ACTIVITY	0.67033	1	1		HP_APLASIA_HYPOPLASIA_OF_THE_ABDOMINAL_WALL_MUSCULATURE	0.455556	0.650579	1
GOCC_CENTRIOLAR_SATELLITE	0.116838	0.503008	1		GOBP_REGULATION_OF_DELAYED_RECTIFIER_POTASSIUM_CHANNEL_ACTIVITY	0.517523	1	1		GOBP_XENOBIOTIC_TRANSPORT	0.670571	1	1		GOCC_NADH_DEHYDROGENASE_COMPLEX	0.45614	0.668492	1
GOBP_POSITIVE_REGULATION_OF_APOPTOTIC_SIGNALING_PATHWAY	0.117216	0.538187	1		HP_RENAL_TUBULAR_DYSFUNCTION	0.517659	1	1		GOBP_CELLULAR_RESPONSE_TO_EXOGENOUS_DSRNA	0.670608	1	1		HP_CONCENTRIC_HYPERTROPHIC_CARDIOMYOPATHY	0.456647	0.661975	1
GOMF_GLYCOLIPID_BINDING	0.117318	0.376228	1		HP_ELEVATED_CIRCULATING_ALANINE_AMINOTRANSFERASE_CONCENTRATION	0.517755	1	1		HP_NASAL_CONGESTION	0.670659	1	1		HP_GENERALIZED_EDEMA	0.457143	0.664053	1
GOBP_NEGATIVE_REGULATION_OF_ATP_DEPENDENT_ACTIVITY	0.117333	0.346394	1		HP_MALNUTRITION	0.518192	1	1		GOBP_CELLULAR_RESPONSE_TO_CHOLESTEROL	0.672131	1	1		GOBP_RECEPTOR_CATABOLIC_PROCESS	0.458333	0.63196	1
GOBP_ATRIAL_SEPTUM_DEVELOPMENT	0.117333	0.388497	1		GOMF_EXTRACELLULAR_MATRIX_STRUCTURAL_CONSTITUENT_CONFERRING_COMPRESSION_RESISTANCE	0.518648	1	1		GOMF_CGMP_BINDING	0.672213	1	1		GOBP_SELECTIVE_AUTOPHAGY	0.458333	0.679208	1
GOBP_REGULATION_OF_LIPID_TRANSPORT	0.117409	0.549721	1		HP_ANISOCYTOSIS	0.520095	1	1		HP_RHEUMATOID_ARTHRITIS	0.672788	1	1		GOBP_POSITIVE_REGULATION_OF_VACUOLE_ORGANIZATION	0.458333	0.688788	1
GOBP_SPINDLE_LOCALIZATION	0.117834	0.475523	1		GOMF_CARBOHYDRATE_TRANSMEMBRANE_TRANSPORTER_ACTIVITY	0.5209	1	1		GOBP_POSITIVE_REGULATION_OF_LIPID_KINASE_ACTIVITY	0.672986	1	1		GOBP_POSITIVE_REGULATION_OF_MEMBRANE_PROTEIN_ECTODOMAIN_PROTEOLYSIS	0.459302	0.699383	1
GOMF_CARBOXY_LYASE_ACTIVITY	0.117994	0.407929	1		GOBP_CRANIAL_NERVE_DEVELOPMENT	0.521466	1	1		GOMF_STRUCTURAL_CONSTITUENT_OF_NUCLEAR_PORE	0.672986	1	1		HP_CSF_PLEOCYTOSIS	0.461039	0.674659	1
GOBP_POSITIVE_REGULATION_OF_ORGANIC_ACID_TRANSPORT	0.118132	0.445985	1		GOCC_PROTON_TRANSPORTING_V_TYPE_ATPASE_COMPLEX	0.521691	1	1		GOBP_CELLULAR_RESPONSE_TO_ARSENIC_CONTAINING_SUBSTANCE	0.673108	1	1		HP_COLITIS	0.461538	0.634456	1
GOBP_REGULATION_OF_LEUKOCYTE_MEDIATED_CYTOTOXICITY	0.118211	0.495774	1		HP_ABNORMAL_VENA_CAVA_MORPHOLOGY	0.52183	1	1		GOBP_REGULATION_OF_T_CELL_DIFFERENTIATION_IN_THYMUS	0.673567	1	1		GOBP_NEGATIVE_REGULATION_OF_UBIQUITIN_PROTEIN_TRANSFERASE_ACTIVITY	0.462121	0.687639	1
GOBP_REGULATION_OF_DNA_BIOSYNTHETIC_PROCESS	0.118421	0.516004	1		GOBP_INSULIN_SECRETION	0.522044	1	1		HP_INTELLECTUAL_DISABILITY_BORDERLINE	0.673701	1	1		HP_LEIOMYOSARCOMA	0.463636	0.680388	1
GOCC_TRANSFERASE_COMPLEX_TRANSFERRING_PHOSPHORUS_CONTAINING_GROUPS	0.118483	0.527217	1		GOBP_POSITIVE_REGULATION_OF_VOLTAGE_GATED_POTASSIUM_CHANNEL_ACTIVITY	0.522103	1	1		HP_VESTIBULAR_DYSFUNCTION	0.673943	1	1		GOBP_NUCLEOTIDE_SUGAR_METABOLIC_PROCESS	0.463918	0.723423	1
GOCC_DENDRITE_MEMBRANE	0.118644	0.395062	1		HP_FUNCTIONAL_ABNORMALITY_OF_MALE_INTERNAL_GENITALIA	0.522523	1	1		GOBP_CARDIAC_CELL_DEVELOPMENT	0.674009	1	1		HP_AORTIC_REGURGITATION	0.464286	0.62207	1
GOBP_POSITIVE_REGULATION_OF_CELLULAR_AMIDE_METABOLIC_PROCESS	0.118852	0.550644	1		GOCC_CORNIFIED_ENVELOPE	0.522532	1	1		GOBP_NEGATIVE_REGULATION_OF_VIRAL_ENTRY_INTO_HOST_CELL	0.674051	1	1		GOBP_POSITIVE_REGULATION_OF_STRESS_FIBER_ASSEMBLY	0.464286	0.695926	1
GOMF_POTASSIUM_CHANNEL_ACTIVITY	0.119134	0.475294	1		GOBP_POSITIVE_REGULATION_OF_MAST_CELL_ACTIVATION_INVOLVED_IN_IMMUNE_RESPONSE	0.522644	1	1		GOCC_ANCHORED_COMPONENT_OF_EXTERNAL_SIDE_OF_PLASMA_MEMBRANE	0.674457	1	1		HP_METAPHYSEAL_DYSPLASIA	0.466667	0.677596	1
HP_ABNORMAL_PROLACTIN_LEVEL	0.119289	0.382642	1		GOBP_ACTIVATION_OF_NF_KAPPAB_INDUCING_KINASE_ACTIVITY	0.523529	1	1		HP_FIBROUS_TISSUE_NEOPLASM	0.674627	1	1		HP_RETINAL_HAMARTOMA	0.467153	0.68546	1
GOMF_EXTRACELLULAR_LIGAND_GATED_ION_CHANNEL_ACTIVITY	0.119355	0.447273	1		GOMF_SOLUTE_PROTON_SYMPORTER_ACTIVITY	0.523756	1	1		HP_ABNORMALITY_OF_MACULAR_PIGMENTATION	0.675112	1	1		GOMF_CAMP_RESPONSE_ELEMENT_BINDING	0.467532	0.686195	1
HP_SPLANCHNIC_VEIN_THROMBOSIS	0.119512	0.375922	1		GOMF_CARBOHYDRATE_DERIVATIVE_TRANSMEMBRANE_TRANSPORTER_ACTIVITY	0.52381	1	1		GOBP_FORELIMB_MORPHOGENESIS	0.675385	1	1		GOBP_MITOCHONDRIAL_FUSION	0.46789	0.704724	1
GOBP_DORSAL_VENTRAL_PATTERN_FORMATION	0.119718	0.469852	1		GOBP_NEGATIVE_REGULATION_OF_DNA_REPLICATION	0.524022	1	1		GOBP_INFLAMMATORY_CELL_APOPTOTIC_PROCESS	0.675507	1	1		GOBP_POSITIVE_REGULATION_OF_TELOMERE_CAPPING	0.46988	0.684328	1
GOBP_PANCREAS_DEVELOPMENT	0.119863	0.483583	1		HP_ABNORMALITY_OF_THE_INNER_EAR	0.524641	1	1		HP_PREAXIAL_HAND_POLYDACTYLY	0.676205	1	1		HP_AGNOSIA	0.470588	0.714606	1
GOBP_CELLULAR_RESPONSE_TO_PEPTIDE	0.12	0.607094	1		GOBP_GANGLIOSIDE_BIOSYNTHETIC_PROCESS	0.524909	1	1		HP_LEWY_BODIES	0.677205	1	1		HP_ABNORMALITY_OF_UPPER_LIMB_METAPHYSIS	0.471015	0.691491	1
HP_APLASIA_HYPOPLASIA_OF_THE_THYROID_GLAND	0.120112	0.374224	1		GOMF_INTRAMOLECULAR_OXIDOREDUCTASE_ACTIVITY	0.525052	1	1		GOBP_REGULATION_OF_BONE_MINERALIZATION	0.677843	1	1		HP_MOLAR_TOOTH_SIGN_ON_MRI	0.472222	0.64064	1
GOBP_FUCOSE_METABOLIC_PROCESS	0.120419	0.34582	1		HP_ABNORMALITY_OF_THE_INTERNAL_AUDITORY_CANAL	0.525362	1	1		HP_SLEEP_WAKE_CYCLE_DISTURBANCE	0.677914	1	1		GOBP_POSITIVE_REGULATION_OF_POTASSIUM_ION_TRANSMEMBRANE_TRANSPORTER_ACTIVITY	0.472222	0.674642	1
GOBP_NEGATIVE_REGULATION_OF_MITOCHONDRION_ORGANIZATION	0.120482	0.377681	1		GOBP_SUBPALLIUM_DEVELOPMENT	0.525522	1	1		HP_LOW_HANGING_COLUMELLA	0.677994	1	1		HP_MYOTONIA	0.472222	0.700613	1
GOBP_NEGATIVE_REGULATION_OF_VIRAL_PROCESS	0.120521	0.50277	1		GOBP_PALLIUM_DEVELOPMENT	0.526052	1	1		GOBP_PROTEIN_LOCALIZATION_TO_POSTSYNAPSE	0.678233	1	1		GOBP_NEGATIVE_REGULATION_OF_NECROTIC_CELL_DEATH	0.472441	0.67766	1
GOBP_LIPID_DROPLET_ORGANIZATION	0.120735	0.34898	1		GOBP_TONGUE_DEVELOPMENT	0.526072	1	1		HP_OVARIAN_CARCINOMA	0.678514	1	1		GOBP_LIVER_REGENERATION	0.472527	0.693181	1
HP_ABNORMAL_SERUM_INSULIN_LIKE_GROWTH_FACTOR_1_LEVEL	0.121294	0.353393	1		HP_OPTIC_NERVE_HYPOPLASIA	0.526208	1	1		HP_BLISTERING_BY_ANATOMICAL_LOCATION	0.679487	1	1		HP_SHORT_1ST_METACARPAL	0.473333	0.680644	1
GOBP_SLEEP	0.121294	0.393693	1		GOMF_PEPTIDASE_ACTIVITY	0.527	1	1		GOBP_REGULATION_OF_ESTABLISHMENT_OF_PLANAR_POLARITY	0.679758	1	1		GOBP_T_CELL_CHEMOTAXIS	0.473684	0.680102	1
GOBP_POSITIVE_REGULATION_OF_FATTY_ACID_TRANSPORT	0.121372	0.388036	1		HP_FRAGILE_SKIN	0.527533	1	1		GOBP_FLAVONOID_METABOLIC_PROCESS	0.679811	1	1		HP_RHEUMATOID_ARTHRITIS	0.475177	0.695521	1
GOBP_REGULATION_OF_PROTEASOMAL_UBIQUITIN_DEPENDENT_PROTEIN_CATABOLIC_PROCESS	0.121771	0.495971	1		GOBP_PROTEIN_LOCALIZATION_TO_GOLGI_APPARATUS	0.52784	1	1		HP_CORNEAL_DYSTROPHY	0.679936	1	1		GOBP_BENZENE_CONTAINING_COMPOUND_METABOLIC_PROCESS	0.47541	0.682517	1
HP_VENTRICULAR_PREEXCITATION	0.122159	0.372195	1		HP_ABNORMAL_PLATELET_FUNCTION	0.528481	1	1		GOBP_CELLULAR_RESPONSE_TO_CORTICOSTEROID_STIMULUS	0.68012	1	1		HP_ASPIRATION	0.477064	0.714069	1
GOBP_HISTONE_EXCHANGE	0.122222	0.374114	1		GOMF_EXTRACELLULAR_MATRIX_STRUCTURAL_CONSTITUENT	0.528586	1	1		HP_EMG_ABNORMALITY	0.680466	1	1		GOBP_MODULATION_BY_HOST_OF_VIRAL_GENOME_REPLICATION	0.477273	0.704345	1
GOBP_REGULATION_OF_IMMUNE_EFFECTOR_PROCESS	0.122222	0.564682	1		HP_ABSENCE_OF_PUBERTAL_DEVELOPMENT	0.52901	1	1		HP_ABNORMALITY_OF_THE_VOICE	0.680604	1	1		HP_PANCREATIC_ADENOCARCINOMA	0.477477	0.696	1
HP_ABNORMALITY_OF_THE_CARPAL_BONES	0.122517	0.460923	1		HP_EMG_MYOPATHIC_ABNORMALITIES	0.529234	1	1		GOMF_CELL_CELL_ADHESION_MEDIATOR_ACTIVITY	0.681009	1	1		HP_DECREASED_URINE_OUTPUT	0.479339	0.737683	1
GOMF_ATPASE_COUPLED_TRANSMEMBRANE_TRANSPORTER_ACTIVITY	0.122744	0.511579	1		GOMF_MONOCARBOXYLIC_ACID_TRANSMEMBRANE_TRANSPORTER_ACTIVITY	0.530335	1	1		HP_SMALL_HAND	0.681259	1	1		HP_ATROPHY_DEGENERATION_INVOLVING_THE_CAUDATE_NUCLEUS	0.479381	0.695641	1
GOBP_REGULATION_OF_GENE_EXPRESSION_EPIGENETIC	0.123016	0.554005	1		GOBP_REGULATION_OF_T_CELL_APOPTOTIC_PROCESS	0.530905	1	1		HP_ANAL_STENOSIS	0.681319	1	1		HP_HYPERACUSIS	0.48	0.649724	1
GOBP_SOMATIC_DIVERSIFICATION_OF_IMMUNE_RECEPTORS_VIA_SOMATIC_MUTATION	0.123116	0.352714	1		HP_UNDETECTABLE_ELECTRORETINOGRAM	0.531073	1	1		HP_ABNORMAL_CIRCULATING_CHOLESTEROL_CONCENTRATION	0.681564	1	1		GOCC_PROTEIN_COMPLEX_INVOLVED_IN_CELL_ADHESION	0.48	0.68032	1
HP_ABNORMAL_METAPHYSEAL_TRABECULATION	0.12336	0.387821	1		GOBP_POSITIVE_REGULATION_OF_SMOOTH_MUSCLE_CELL_APOPTOTIC_PROCESS	0.53125	1	1		GOBP_RESPONSE_TO_AUDITORY_STIMULUS	0.681747	1	1		GOBP_RAB_PROTEIN_SIGNAL_TRANSDUCTION	0.480916	0.677549	1
GOCC_TRAPP_COMPLEX	0.123393	0.343204	1		HP_ABNORMAL_PANCREAS_MORPHOLOGY	0.53144	1	1		HP_LACRIMATION_ABNORMALITY	0.681883	1	1		GOBP_REGULATION_OF_CELL_CYCLE_CHECKPOINT	0.481013	0.677822	1
GOBP_ORGANOPHOSPHATE_ESTER_TRANSPORT	0.124	0.488377	1		GOBP_MEIOTIC_SPINDLE_ORGANIZATION	0.531553	1	1		GOMF_CYCLIC_NUCLEOTIDE_BINDING	0.682515	1	1		HP_ABNORMALITY_OF_OCULAR_SMOOTH_PURSUIT	0.481482	0.646017	1
HP_ABNORMAL_FINGER_FLEXION_CREASES	0.124309	0.361157	1		GOBP_CARDIAC_ATRIUM_MORPHOGENESIS	0.532597	1	1		HP_URINARY_RETENTION	0.682692	1	1		HP_LONG_FOOT	0.482353	0.694986	1
HP_ANTERIOR_CHAMBER_SYNECHIAE	0.124352	0.378659	1		GOBP_NEGATIVE_REGULATION_OF_CATION_CHANNEL_ACTIVITY	0.532632	1	1		HP_PARTIAL_DUPLICATION_OF_THE_PHALANX_OF_HAND	0.682737	1	1		GOBP_PORE_COMPLEX_ASSEMBLY	0.483051	0.690883	1
GOBP_NUCLEAR_TRANSCRIBED_MRNA_CATABOLIC_PROCESS	0.12459	0.50354	1		GOBP_NEGATIVE_REGULATION_OF_WOUND_HEALING	0.532778	1	1		GOBP_CELLULAR_RESPONSE_TO_OXYGEN_LEVELS	0.683511	1	1		HP_ALACRIMA	0.483146	0.69119	1
GOBP_NEGATIVE_REGULATION_OF_STRIATED_MUSCLE_CELL_APOPTOTIC_PROCESS	0.124668	0.384684	1		HP_ABNORMALITY_OF_MACULAR_PIGMENTATION	0.533116	1	1		HP_ABNORMAL_ILIAC_WING_MORPHOLOGY	0.683976	1	1		HP_MESOMELIA	0.483871	0.67734	1
GOBP_PTERIDINE_CONTAINING_COMPOUND_BIOSYNTHETIC_PROCESS	0.125	0.356128	1		GOMF_SUGAR_TRANSMEMBRANE_TRANSPORTER_ACTIVITY	0.533181	1	1		HP_APHASIA	0.684492	1	1		HP_INTESTINAL_FISTULA	0.483871	0.704859	1
HP_POSTERIOR_EMBRYOTOXON	0.125	0.445325	1		GOMF_PROTEIN_SERINE_THREONINE_KINASE_ACTIVATOR_ACTIVITY	0.533193	1	1		HP_SEVERE_INFECTION	0.6848	1	1		GOBP_REGULATION_OF_RECEPTOR_RECYCLING	0.484375	0.710749	1
GOCC_ENDOPLASMIC_RETICULUM_GOLGI_INTERMEDIATE_COMPARTMENT_MEMBRANE	0.125	0.462169	1		GOBP_POSITIVE_REGULATION_OF_CILIUM_ASSEMBLY	0.533257	1	1		GOBP_PEPTIDYL_ARGININE_MODIFICATION	0.684953	1	1		HP_SMALL_EPIPHYSES	0.484375	0.728444	1
GOCC_MULTIVESICULAR_BODY	0.125	0.484141	1		GOMF_FATTY_ACID_LIGASE_ACTIVITY	0.533728	1	1		HP_BIFID_SCROTUM	0.6851	1	1		GOBP_CYTOPLASMIC_SEQUESTERING_OF_PROTEIN	0.487603	0.701875	1
GOBP_PHOSPHOLIPID_METABOLIC_PROCESS	0.125	0.589817	1		HP_APLASIA_HYPOPLASIA_INVOLVING_THE_SKELETAL_MUSCULATURE	0.534188	1	1		HP_ABNORMAL_VISUAL_FIXATION	0.685303	1	1		HP_ACIDEMIA	0.489051	0.709671	1
HP_PRIMARY_ADRENAL_INSUFFICIENCY	0.125373	0.457216	1		HP_HYPERCHOLESTEROLEMIA	0.534375	1	1		GOBP_POSITIVE_REGULATION_OF_FATTY_ACID_METABOLIC_PROCESS	0.685897	1	1		HP_HEPATOBLASTOMA	0.48913	0.680762	1
GOBP_LIPID_OXIDATION	0.125436	0.481412	1		GOMF_ATPASE_COUPLED_INORGANIC_ANION_TRANSMEMBRANE_TRANSPORTER_ACTIVITY	0.534404	1	1		GOBP_ACROSOME_REACTION	0.686186	1	1		HP_ABNORMALITY_OF_THE_4TH_METACARPAL	0.490446	0.716935	1
HP_INABILITY_TO_WALK	0.125654	0.554703	1		GOBP_PHOSPHATE_ION_TRANSPORT	0.535165	1	1		HP_EYELID_MYOCLONUS	0.686335	1	1		GOMF_SH2_DOMAIN_BINDING	0.490909	0.676079	1
GOBP_TRICARBOXYLIC_ACID_CYCLE	0.125683	0.353142	1		GOBP_POSITIVE_REGULATION_OF_SMALL_MOLECULE_METABOLIC_PROCESS	0.535678	1	1		HP_WIDE_CRANIAL_SUTURES	0.686805	1	1		HP_CRANIAL_NERVE_COMPRESSION	0.491228	0.678203	1
HP_CEREBRAL_HYPOPLASIA	0.125749	0.412522	1		GOBP_MAINTENANCE_OF_PROTEIN_LOCATION_IN_NUCLEUS	0.535918	1	1		GOCC_NODE_OF_RANVIER	0.68718	1	1		GOBP_REGULATION_OF_INTRINSIC_APOPTOTIC_SIGNALING_PATHWAY_IN_RESPONSE_TO_DNA_DAMAGE	0.493151	0.644019	1
HP_INCREASED_NUCHAL_TRANSLUCENCY	0.125767	0.413541	1		GOBP_COTRANSLATIONAL_PROTEIN_TARGETING_TO_MEMBRANE	0.536866	1	1		GOBP_CELL_COMMUNICATION_BY_ELECTRICAL_COUPLING	0.687987	1	1		GOBP_POSITIVE_REGULATION_OF_MACROPHAGE_CHEMOTAXIS	0.493827	0.724782	1
GOBP_TRNA_5_END_PROCESSING	0.125964	0.319946	1		GOBP_FEAR_RESPONSE	0.537459	1	1		GOBP_METAL_ION_EXPORT	0.68865	1	1		HP_SOFT_SKIN	0.493976	0.724925	1
GOMF_OXIDOREDUCTASE_ACTIVITY_ACTING_ON_PAIRED_DONORS_WITH_INCORPORATION_OR_REDUCTION_OF_MOLECULAR_OXYGEN_REDUCED_FLAVIN_OR_FLAVOPROTEIN_AS_ONE_DONOR_AND_INCORPORATION_OF_ONE_ATOM_OF_OXYGEN	0.126027	0.413353	1		GOBP_ETHANOL_METABOLIC_PROCESS	0.537931	1	1		GOBP_NEGATIVE_REGULATION_OF_NUCLEOTIDE_METABOLIC_PROCESS	0.689256	1	1		HP_CLUBBING_OF_TOES	0.494118	0.680642	1
GOBP_PROTEIN_QUALITY_CONTROL_FOR_MISFOLDED_OR_INCOMPLETELY_SYNTHESIZED_PROTEINS	0.12605	0.375216	1		HP_ABNORMAL_MACROSCOPIC_URINE_APPEARANCE	0.538381	1	1		GOBP_NEGATIVE_REGULATION_OF_OSSIFICATION	0.690363	1	1		GOBP_NEURON_CELLULAR_HOMEOSTASIS	0.494118	0.695691	1
HP_ATHETOSIS	0.126126	0.445414	1		GOCC_PLATELET_DENSE_GRANULE	0.54007	1	1		HP_HYPOMIMIC_FACE	0.690909	1	1		HP_APLASIA_HYPOPLASIA_INVOLVING_THE_CARPAL_BONES	0.494186	0.762564	1
GOBP_NEURAL_PRECURSOR_CELL_PROLIFERATION	0.126482	0.502791	1		GOBP_SPECIFICATION_OF_ANIMAL_ORGAN_IDENTITY	0.540717	1	1		GOBP_RESPONSE_TO_LEUKEMIA_INHIBITORY_FACTOR	0.691218	1	1		GOMF_MANNOSYLTRANSFERASE_ACTIVITY	0.495727	0.691173	1
GOBP_DIOL_BIOSYNTHETIC_PROCESS	0.126551	0.360409	1		GOMF_STEROL_BINDING	0.540848	1	1		HP_LEFT_VENTRICULAR_SYSTOLIC_DYSFUNCTION	0.691339	1	1		HP_HIP_SUBLUXATION	0.496403	0.704418	1
GOBP_FATTY_ACYL_COA_BIOSYNTHETIC_PROCESS	0.126761	0.39357	1		GOBP_RENAL_SODIUM_EXCRETION	0.541763	1	1		HP_HYPOPLASTIC_ILIA	0.692192	1	1		GOBP_CELLULAR_RESPONSE_TO_REACTIVE_OXYGEN_SPECIES	0.5	0.591764	1
HP_OBSTRUCTIVE_AZOOSPERMIA	0.126829	0.40018	1		GOMF_MITOGEN_ACTIVATED_PROTEIN_KINASE_KINASE_KINASE_BINDING	0.542169	1	1		GOBP_REGULATION_OF_ACTIVIN_RECEPTOR_SIGNALING_PATHWAY	0.692308	1	1		GOBP_NEGATIVE_REGULATION_OF_MAPK_CASCADE	0.5	0.604791	1
GOBP_NEGATIVE_REGULATION_OF_SIGNALING_RECEPTOR_ACTIVITY	0.126935	0.42902	1		GOCC_SPECIFIC_GRANULE_MEMBRANE	0.542424	1	1		GOBP_GLOMERULAR_EPITHELIAL_CELL_DIFFERENTIATION	0.692547	1	1		GOBP_REGULATION_OF_EPITHELIAL_CELL_DIFFERENTIATION	0.5	0.604477	1
GOBP_ESTABLISHMENT_OR_MAINTENANCE_OF_BIPOLAR_CELL_POLARITY	0.127219	0.417973	1		GOMF_VITAMIN_TRANSMEMBRANE_TRANSPORTER_ACTIVITY	0.542576	1	1		GOMF_1_PHOSPHATIDYLINOSITOL_3_KINASE_REGULATOR_ACTIVITY	0.693291	1	1		GOBP_POSITIVE_REGULATION_OF_SUPRAMOLECULAR_FIBER_ORGANIZATION	0.5	0.609847	1
GOMF_C_ACYLTRANSFERASE_ACTIVITY	0.127273	0.372113	1		GOBP_REGULATION_OF_INSULIN_SECRETION	0.544177	1	1		HP_LIPODYSTROPHY	0.693793	1	1		HP_BROAD_FOREHEAD	0.5	0.628345	1
GOMF_HISTONE_METHYLTRANSFERASE_ACTIVITY	0.127329	0.462008	1		HP_THICK_NASAL_ALAE	0.544469	1	1		GOBP_RECEPTOR_LOCALIZATION_TO_SYNAPSE	0.694239	1	1		GOBP_SKELETAL_SYSTEM_MORPHOGENESIS	0.5	0.645087	1
HP_ABNORMAL_URINE_PROTEIN_LEVEL	0.127359	0.558561	1		GOBP_GROOMING_BEHAVIOR	0.544578	1	1		GOBP_REGULATION_OF_MYELOID_CELL_DIFFERENTIATION	0.694301	1	1		HP_NARROW_FACE	0.5	0.661484	1
GOBP_PROTEIN_LOCALIZATION_TO_LYSOSOME	0.127424	0.413929	1		GOBP_2_OXOGLUTARATE_METABOLIC_PROCESS	0.544924	1	1		HP_PSEUDOBULBAR_SIGNS	0.694574	1	1		HP_VERTEBRAL_SEGMENTATION_DEFECT	0.5	0.664085	1
GOMF_TRANSLATION_REGULATOR_ACTIVITY_NUCLEIC_ACID_BINDING	0.12749	0.511591	1		HP_HYPERURICEMIA	0.545035	1	1		HP_INCREASED_MUSCLE_FATIGUABILITY	0.694859	1	1		HP_SPARSE_EYEBROW	0.5	0.667001	1
GOBP_SEX_DETERMINATION	0.127778	0.393657	1		GOBP_CIRCADIAN_RHYTHM	0.545546	1	1		HP_GONOSOMAL_INHERITANCE	0.695761	1	1		GOBP_REGULATION_OF_DENDRITE_DEVELOPMENT	0.5	0.668052	1
GOBP_DICARBOXYLIC_ACID_METABOLIC_PROCESS	0.128378	0.488741	1		GOBP_RESPONSE_TO_INTERLEUKIN_1	0.545637	1	1		GOCC_APICAL_DENDRITE	0.696063	1	1		GOBP_INTRACELLULAR_PROTEIN_TRANSMEMBRANE_TRANSPORT	0.5	0.672949	1
GOBP_PEPTIDYL_LYSINE_METHYLATION	0.128514	0.489131	1		HP_MALE_REPRODUCTIVE_SYSTEM_NEOPLASM	0.546019	1	1		HP_SHALLOW_ORBITS	0.696078	1	1		HP_TISSUE_ISCHEMIA	0.5	0.674425	1
GOBP_ICOSANOID_BIOSYNTHETIC_PROCESS	0.128571	0.445318	1		GOBP_NEGATIVE_REGULATION_OF_DIGESTIVE_SYSTEM_PROCESS	0.54633	1	1		GOBP_POSITIVE_REGULATION_OF_MAP_KINASE_ACTIVITY	0.696237	1	1		HP_APLASIA_HYPOPLASIA_INVOLVING_THE_PELVIS	0.5	0.674822	1
GOMF_PENTOSYLTRANSFERASE_ACTIVITY	0.128617	0.442871	1		GOBP_REGULATION_OF_EXTRINSIC_APOPTOTIC_SIGNALING_PATHWAY_VIA_DEATH_DOMAIN_RECEPTORS	0.546403	1	1		HP_ABNORMAL_OSSIFICATION_INVOLVING_THE_FEMORAL_HEAD_AND_NECK	0.69637	1	1		GOBP_MESODERM_MORPHOGENESIS	0.5	0.68014	1
GOBP_FOREBRAIN_GENERATION_OF_NEURONS	0.12931	0.417234	1		HP_ABNORMAL_LACRIMAL_DUCT_MORPHOLOGY	0.546537	1	1		GOMF_SEMAPHORIN_RECEPTOR_BINDING	0.696734	1	1		GOBP_MULTIVESICULAR_BODY_ORGANIZATION	0.5	0.680036	1
GOMF_ACYL_COA_BINDING	0.12938	0.393574	1		HP_ABNORMAL_LABIA_MAJORA_MORPHOLOGY	0.54721	1	1		GOBP_ENDODERMAL_CELL_DIFFERENTIATION	0.69697	1	1		GOBP_POSITIVE_REGULATION_OF_DENDRITE_DEVELOPMENT	0.5	0.685977	1
GOBP_CYTOKINESIS	0.129464	0.532553	1		GOBP_RESPONSE_TO_LEPTIN	0.547344	1	1		HP_CHRONIC_LEUKEMIA	0.69697	1	1		GOBP_GTP_METABOLIC_PROCESS	0.5	0.691573	1
HP_ABNORMAL_PERIVENTRICULAR_WHITE_MATTER_MORPHOLOGY	0.129496	0.517248	1		HP_PRURITUS	0.547739	1	1		HP_PROXIMAL_MUSCLE_WEAKNESS	0.697613	1	1		HP_COLORECTAL_POLYPOSIS	0.5	0.696033	1
GOBP_REGULATION_OF_GLUCOSE_METABOLIC_PROCESS	0.129825	0.483116	1		HP_COGWHEEL_RIGIDITY	0.547914	1	1		GOBP_REGULATION_OF_NEURONAL_SYNAPTIC_PLASTICITY	0.698057	1	1		GOBP_REGULATION_OF_MITOTIC_SPINDLE_ASSEMBLY	0.5	0.696973	1
GOCC_INTRINSIC_COMPONENT_OF_PRESYNAPTIC_MEMBRANE	0.130137	0.503199	1		GOMF_PHOSPHATIDYLSERINE_BINDING	0.548187	1	1		GOBP_NEGATIVE_REGULATION_OF_NEURON_APOPTOTIC_PROCESS	0.699329	1	1		GOMF_CATALYTIC_ACTIVITY_ACTING_ON_A_TRNA	0.5	0.699331	1
GOBP_PYRIMIDINE_NUCLEOSIDE_MONOPHOSPHATE_BIOSYNTHETIC_PROCESS	0.130919	0.361048	1		HP_PATCHY_ALOPECIA	0.548652	1	1		GOBP_RESPONSE_TO_THYROID_HORMONE	0.699531	1	1		GOBP_BONE_REMODELING	0.5	0.707616	1
GOBP_RIBONUCLEOSIDE_METABOLIC_PROCESS	0.130952	0.408556	1		GOBP_NEGATIVE_REGULATION_OF_STEROL_TRANSPORT	0.549376	1	1		HP_NEOPLASM_OF_THE_SMALL_INTESTINE	0.7	1	1		GOBP_POSITIVE_REGULATION_OF_NEUROBLAST_PROLIFERATION	0.5	0.708045	1
GOCC_GABA_ERGIC_SYNAPSE	0.13099	0.469162	1		GOCC_SPECIFIC_GRANULE	0.54955	1	1		GOCC_CALCIUM_CHANNEL_COMPLEX	0.700867	1	1		HP_THIN_SKIN	0.5	0.710985	1
GOMF_CYCLIN_DEPENDENT_PROTEIN_SERINE_THREONINE_KINASE_REGULATOR_ACTIVITY	0.131054	0.462195	1		GOBP_AXONAL_TRANSPORT_OF_MITOCHONDRION	0.549763	1	1		GOBP_REGULATION_OF_MEMBRANE_POTENTIAL	0.701613	1	1		HP_BROAD_NECK	0.5	0.71079	1
GOCC_POTASSIUM_CHANNEL_COMPLEX	0.131148	0.512766	1		GOMF_CALCIUM_ION_TRANSMEMBRANE_TRANSPORTER_ACTIVITY	0.550201	1	1		HP_ABNORMAL_SUBARACHNOID_SPACE_MORPHOLOGY	0.701754	1	1		GOBP_RESPONSE_TO_REACTIVE_OXYGEN_SPECIES	0.5	0.716845	1
GOBP_RESPONSE_TO_INTERLEUKIN_4	0.131285	0.4131	1		GOMF_ATPASE_COUPLED_CATION_TRANSMEMBRANE_TRANSPORTER_ACTIVITY	0.550321	1	1		GOBP_HISTONE_H3_K9_TRIMETHYLATION	0.702303	1	1		GOBP_RESPONSE_TO_CAMP	0.5	0.718383	1
GOBP_CELLULAR_METABOLIC_COMPOUND_SALVAGE	0.131313	0.388164	1		GOBP_REGULATION_OF_LIPID_TRANSPORT	0.550754	1	1		HP_NUCLEAR_CATARACT	0.702922	1	1		GOBP_TELOMERE_CAPPING	0.5	0.720261	1
GOBP_PROTEIN_CATABOLIC_PROCESS_IN_THE_VACUOLE	0.131443	0.377375	1		GOMF_MODIFIED_AMINO_ACID_BINDING	0.551269	1	1		HP_PROGRESSIVE_MUSCLE_WEAKNESS	0.70354	1	1		GOBP_CORTICAL_ACTIN_CYTOSKELETON_ORGANIZATION	0.5	0.723184	1
GOBP_CENTROSOME_SEPARATION	0.131514	0.368987	1		GOBP_RETROGRADE_AXONAL_TRANSPORT	0.551925	1	1		GOBP_TYPE_2_IMMUNE_RESPONSE	0.703704	1	1		GOCC_DESMOSOME	0.5	0.724727	1
GOBP_APOPTOTIC_DNA_FRAGMENTATION	0.131579	0.360586	1		GOBP_POSITIVE_REGULATION_OF_BMP_SIGNALING_PATHWAY	0.552288	1	1		HP_LIPOMA	0.703762	1	1		GOBP_CELLULAR_RESPONSE_TO_KETONE	0.5	0.729912	1
GOBP_RENAL_SYSTEM_PROCESS_INVOLVED_IN_REGULATION_OF_BLOOD_VOLUME	0.131579	0.361154	1		HP_MACULAR_THICKENING	0.552688	1	1		GOBP_NEGATIVE_REGULATION_OF_MIRNA_TRANSCRIPTION	0.703947	1	1		GOMF_PHOSPHORIC_DIESTER_HYDROLASE_ACTIVITY	0.5	0.751129	1
GOMF_SULFOTRANSFERASE_ACTIVITY	0.131579	0.429908	1		GOMF_SPHINGOLIPID_BINDING	0.552836	1	1		GOCC_NEURON_TO_NEURON_SYNAPSE	0.704327	1	1		HP_PULMONIC_STENOSIS	0.5	0.765769	1
HP_ANNULAR_PANCREAS	0.131805	0.373739	1		GOCC_COPI_COATED_VESICLE_MEMBRANE	0.553092	1	1		GOBP_RESPONSE_TO_AMINO_ACID_STARVATION	0.704944	1	1		GOBP_POSITIVE_REGULATION_OF_BINDING	0.5	0.768514	1
HP_ABNORMALITY_OF_RENIN_ANGIOTENSIN_SYSTEM	0.131805	0.413235	1		GOBP_MEIOSIS_I_CELL_CYCLE_PROCESS	0.553769	1	1		GOBP_CALCIUM_ION_REGULATED_EXOCYTOSIS_OF_NEUROTRANSMITTER	0.705024	1	1		GOBP_RESPONSE_TO_IONIZING_RADIATION	0.5	0.811206	1
GOBP_POSITIVE_REGULATION_OF_DNA_RECOMBINATION	0.132203	0.502536	1		HP_GYNECOMASTIA	0.554082	1	1		GOBP_REGULATION_OF_CARTILAGE_DEVELOPMENT	0.705167	1	1		HP_OLIGOHYDRAMNIOS	0.5	0.818415	1
GOBP_PHOSPHATE_ION_TRANSMEMBRANE_TRANSPORT	0.132468	0.376732	1		GOBP_NUCLEOBASE_CONTAINING_SMALL_MOLECULE_CATABOLIC_PROCESS	0.554324	1	1		GOBP_CEREBELLAR_CORTEX_DEVELOPMENT	0.705795	1	1		HP_ENLARGED_OVARIES	0.50289	0.746685	1
GOMF_DISULFIDE_OXIDOREDUCTASE_ACTIVITY	0.133333	0.433886	1		GOBP_NEUROTRANSMITTER_REUPTAKE	0.554477	1	1		GOBP_POSITIVE_REGULATION_OF_EPITHELIAL_CELL_APOPTOTIC_PROCESS	0.706687	1	1		HP_PARAGANGLIOMA	0.502994	0.722194	1
HP_ABNORMAL_VAGINA_MORPHOLOGY	0.133333	0.480271	1		HP_ABNORMALITY_OF_THE_INTRAHEPATIC_BILE_DUCT	0.55477	1	1		GOBP_SENSORY_PERCEPTION_OF_TEMPERATURE_STIMULUS	0.706977	1	1		GOBP_NEGATIVE_REGULATION_OF_FIBROBLAST_PROLIFERATION	0.505618	0.703903	1
HP_ABNORMAL_CIRCULATING_PYRUVATE_FAMILY_AMINO_ACID_CONCENTRATION	0.13388	0.410466	1		GOBP_SECONDARY_METABOLIC_PROCESS	0.555671	1	1		HP_RADIAL_DEVIATION_OF_THE_HAND_OR_OF_FINGERS_OF_THE_HAND	0.707736	1	1		GOMF_ENDORIBONUCLEASE_ACTIVITY_PRODUCING_5_PHOSPHOMONOESTERS	0.505747	0.693934	1
GOBP_MEMBRANE_PROTEIN_PROTEOLYSIS	0.133987	0.412634	1		HP_ABNORMAL_MUSCLE_FIBER_TYPE_DISTRIBUTION	0.556138	1	1		GOBP_CANONICAL_WNT_SIGNALING_PATHWAY	0.708229	1	1		GOBP_POSITIVE_REGULATION_OF_DNA_REPLICATION	0.506494	0.742083	1
GOBP_RESPONSE_TO_LITHIUM_ION	0.134078	0.386039	1		GOCC_OUTER_MITOCHONDRIAL_MEMBRANE_PROTEIN_COMPLEX	0.557604	1	1		HP_MASK_LIKE_FACIES	0.708709	1	1		HP_CSF_LYMPHOCYTIC_PLEIOCYTOSIS	0.507853	0.707719	1
GOBP_ORGANELLE_INHERITANCE	0.134146	0.413432	1		GOBP_MYELOID_DENDRITIC_CELL_DIFFERENTIATION	0.557737	1	1		HP_STRIDOR	0.709321	1	1		GOBP_POSITIVE_REGULATION_OF_NUCLEAR_TRANSCRIBED_MRNA_CATABOLIC_PROCESS_DEADENYLATION_DEPENDENT_DECAY	0.508671	0.713183	1
GOBP_POSITIVE_REGULATION_OF_NUCLEOTIDE_METABOLIC_PROCESS	0.134146	0.450396	1		HP_MIDLINE_DEFECT_OF_THE_NOSE	0.558304	1	1		GOCC_NON_MOTILE_CILIUM	0.709634	1	1		GOBP_RNA_DECAPPING	0.509203	0.70037	1
GOBP_SEGMENTATION	0.134228	0.506831	1		HP_ABNORMAL_MALE_REPRODUCTIVE_SYSTEM_PHYSIOLOGY	0.558559	1	1		GOBP_REGULATION_OF_SKELETAL_MUSCLE_CONTRACTION	0.709845	1	1		GOBP_VIRAL_RELEASE_FROM_HOST_CELL	0.509259	0.700916	1
GOMF_GLUCURONOSYLTRANSFERASE_ACTIVITY	0.134328	0.433406	1		HP_HYPERPHOSPHATURIA	0.559127	1	1		GOBP_POSITIVE_REGULATION_OF_BLOOD_PRESSURE	0.710356	1	1		GOBP_REGULATION_OF_CALCINEURIN_MEDIATED_SIGNALING	0.511628	0.680356	1
GOBP_NUCLEOSOME_ORGANIZATION	0.134545	0.479788	1		GOBP_OLEFINIC_COMPOUND_BIOSYNTHETIC_PROCESS	0.559497	1	1		HP_CLEFT_SOFT_PALATE	0.711082	1	1		HP_POSTURAL_TREMOR	0.511628	0.682034	1
GOBP_INTESTINAL_EPITHELIAL_CELL_DIFFERENTIATION	0.134615	0.415381	1		HP_RECURRENT_SINUSITIS	0.559748	1	1		HP_UPPER_LIMB_UNDERGROWTH	0.711144	1	1		GOBP_APOPTOTIC_PROCESS_INVOLVED_IN_MORPHOGENESIS	0.512	0.716585	1
GOBP_CELL_DEATH_IN_RESPONSE_TO_OXIDATIVE_STRESS	0.134752	0.500275	1		HP_INCREASED_LDL_CHOLESTEROL_CONCENTRATION	0.559777	1	1		GOBP_3_UTR_MEDIATED_MRNA_DESTABILIZATION	0.712121	1	1		HP_INAPPROPRIATE_BEHAVIOR	0.512195	0.710265	1
GOBP_REGULATION_OF_MITOTIC_SISTER_CHROMATID_SEGREGATION	0.135048	0.442186	1		GOBP_ACTIVATION_OF_JANUS_KINASE_ACTIVITY	0.559855	1	1		GOBP_NEGATIVE_REGULATION_OF_INTRACELLULAR_PROTEIN_TRANSPORT	0.712329	1	1		GOBP_REGULATION_OF_CARDIAC_CONDUCTION	0.514019	0.688124	1
GOCC_SPINDLE_MIDZONE	0.135211	0.410595	1		GOBP_POSITIVE_REGULATION_OF_STRIATED_MUSCLE_CELL_DIFFERENTIATION	0.559915	1	1		HP_ABNORMAL_SPERM_MOTILITY	0.713277	1	1		GOBP_TERPENOID_BIOSYNTHETIC_PROCESS	0.514286	0.770828	1
GOBP_RESPONSE_TO_ALCOHOL	0.135514	0.577845	1		GOBP_REGULATION_OF_GLIAL_CELL_PROLIFERATION	0.560268	1	1		HP_RETINAL_PIGMENT_EPITHELIAL_MOTTLING	0.713366	1	1		GOBP_REGULATION_OF_RUFFLE_ASSEMBLY	0.516484	0.699733	1
HP_ELEVATED_HEPATIC_TRANSAMINASE	0.135678	0.590764	1		GOBP_RENAL_SYSTEM_PROCESS	0.560484	1	1		HP_INFECTION_RELATED_SEIZURE	0.713715	1	1		GOBP_POSITIVE_REGULATION_OF_ALPHA_BETA_T_CELL_ACTIVATION	0.518518	0.703289	1
HP_DISPROPORTIONATE_SHORT_TRUNK_SHORT_STATURE	0.13587	0.388151	1		GOBP_MRNA_SPLICE_SITE_SELECTION	0.56087	1	1		GOMF_DYNEIN_COMPLEX_BINDING	0.713826	1	1		GOMF_DISORDERED_DOMAIN_SPECIFIC_BINDING	0.520833	0.777041	1
GOBP_SENSORY_PERCEPTION_OF_BITTER_TASTE	0.136364	0.44934	1		GOBP_REGULATION_OF_LIPID_BIOSYNTHETIC_PROCESS	0.561122	1	1		GOBP_NEGATIVE_REGULATION_OF_CALCIUM_ION_TRANSPORT	0.714286	1	1		GOBP_REGULATION_OF_AMYLOID_PRECURSOR_PROTEIN_CATABOLIC_PROCESS	0.521739	0.679418	1
GOBP_POSITIVE_REGULATION_OF_RELEASE_OF_SEQUESTERED_CALCIUM_ION_INTO_CYTOSOL	0.136499	0.415268	1		GOMF_CARBOHYDRATE_CATION_SYMPORTER_ACTIVITY	0.561212	1	1		HP_SLURRED_SPEECH	0.714504	1	1		GOBP_AMINO_ACID_BETAINE_METABOLIC_PROCESS	0.522293	0.737948	1
HP_MEDIAN_CLEFT_PALATE	0.136842	0.404935	1		GOBP_OXIDATIVE_DEMETHYLATION	0.561529	1	1		GOMF_E_BOX_BINDING	0.714719	1	1		HP_HAMARTOMATOUS_POLYPOSIS	0.522293	0.744164	1
GOBP_ACYLGLYCEROL_HOMEOSTASIS	0.136986	0.449646	1		GOMF_HISTONE_METHYLTRANSFERASE_ACTIVITY	0.561983	1	1		HP_BASAL_CELL_CARCINOMA	0.715161	1	1		GOBP_EPITHELIAL_CELL_MORPHOGENESIS	0.523256	0.72537	1
GOBP_TETRAPYRROLE_BIOSYNTHETIC_PROCESS	0.137725	0.422277	1		GOBP_CAMERA_TYPE_EYE_DEVELOPMENT	0.562	1	1		HP_GLIOBLASTOMA_MULTIFORME	0.71567	1	1		HP_ABNORMAL_SELLA_TURCICA_MORPHOLOGY	0.52381	0.703988	1
HP_ELEVATED_CIRCULATING_THYROID_STIMULATING_HORMONE_CONCENTRATION	0.137755	0.425613	1		HP_BIFID_SCROTUM	0.562297	1	1		HP_ABNORMALITY_OF_THE_UMBILICAL_CORD	0.715856	1	1		GOBP_VESICLE_FUSION_TO_PLASMA_MEMBRANE	0.52381	0.725548	1
GOBP_TELENCEPHALON_DEVELOPMENT	0.137755	0.55799	1		GOMF_RETINOL_BINDING	0.562426	1	1		GOBP_PEPTIDYL_SERINE_DEPHOSPHORYLATION	0.715909	1	1		GOBP_MATURATION_OF_5_8S_RRNA	0.524272	0.717066	1
GOMF_ADENYLYLTRANSFERASE_ACTIVITY	0.137838	0.367914	1		GOBP_LIGAND_GATED_ION_CHANNEL_SIGNALING_PATHWAY	0.56272	1	1		HP_STATUS_EPILEPTICUS_WITHOUT_PROMINENT_MOTOR_SYMPTOMS	0.715928	1	1		GOBP_MORPHOGENESIS_OF_AN_ENDOTHELIUM	0.525	0.776491	1
GOBP_REGULATION_OF_NEURAL_PRECURSOR_CELL_PROLIFERATION	0.138047	0.520135	1		GOBP_CAMERA_TYPE_EYE_MORPHOGENESIS	0.563068	1	1		GOBP_HOMOTYPIC_CELL_CELL_ADHESION	0.717087	1	1		GOBP_MITOTIC_CYTOKINETIC_PROCESS	0.525424	0.722183	1
GOBP_RIBOSE_PHOSPHATE_BIOSYNTHETIC_PROCESS	0.13834	0.560002	1		HP_CEREBRAL_EDEMA	0.564444	1	1		GOBP_POSITIVE_REGULATION_OF_PROTEIN_DEPOLYMERIZATION	0.717286	1	1		HP_DIFFUSE_WHITE_MATTER_ABNORMALITIES	0.525641	0.699449	1
GOBP_POSITIVE_REGULATION_OF_PRODUCTION_OF_MOLECULAR_MEDIATOR_OF_IMMUNE_RESPONSE	0.138408	0.519481	1		HP_MITOCHONDRIAL_RESPIRATORY_CHAIN_DEFECTS	0.56446	1	1		HP_MIDLINE_DEFECT_OF_THE_NOSE	0.71757	1	1		GOBP_INFLAMMATORY_CELL_APOPTOTIC_PROCESS	0.526718	0.744664	1
HP_CLUBBING	0.138408	0.526204	1		GOBP_CHOLESTEROL_EFFLUX	0.5645	1	1		GOBP_HEART_TRABECULA_MORPHOGENESIS	0.719298	1	1		HP_FOCAL_SENSORY_SEIZURE	0.528169	0.737513	1
GOCC_CIS_GOLGI_NETWORK	0.138462	0.495846	1		HP_ABNORMAL_INSULIN_LEVEL	0.564694	1	1		HP_ABNORMALITY_OF_VITAMIN_E_METABOLISM	0.720067	1	1		HP_HYPOPARATHYROIDISM	0.528302	0.666626	1
GOMF_GTPASE_ACTIVITY	0.138554	0.609993	1		HP_HIGH_ANTERIOR_HAIRLINE	0.564805	1	1		GOBP_POSITIVE_REGULATION_OF_PROTEIN_ACETYLATION	0.720238	1	1		GOCC_MUSCLE_MYOSIN_COMPLEX	0.528571	0.763092	1
HP_INCREASED_CIRCULATING_GONADOTROPIN_LEVEL	0.138643	0.501806	1		HP_PROMINENT_EYELASHES	0.565006	1	1		HP_ABNORMAL_SPUTUM	0.720548	1	1		GOBP_EMBRYONIC_SKELETAL_JOINT_DEVELOPMENT	0.530612	0.72354	1
GOBP_XENOBIOTIC_CATABOLIC_PROCESS	0.138889	0.408736	1		GOMF_CERAMIDE_BINDING	0.565064	1	1		GOBP_NEGATIVE_REGULATION_OF_NERVOUS_SYSTEM_DEVELOPMENT	0.720708	1	1		GOBP_AMP_METABOLIC_PROCESS	0.530769	0.719419	1
GOMF_OXIDOREDUCTION_DRIVEN_ACTIVE_TRANSMEMBRANE_TRANSPORTER_ACTIVITY	0.138983	0.47785	1		GOBP_ALPHA_AMINO_ACID_CATABOLIC_PROCESS	0.565173	1	1		GOBP_NON_CANONICAL_WNT_SIGNALING_PATHWAY	0.721501	1	1		GOBP_CD40_SIGNALING_PATHWAY	0.531034	0.76341	1
GOBP_RESPONSE_TO_HYPEROXIA	0.139037	0.368856	1		HP_WOOLLY_HAIR	0.565621	1	1		HP_GENERALIZED_TONIC_SEIZURE	0.722222	1	1		HP_FRONTAL_LOBE_DEMENTIA	0.532847	0.760407	1
GOBP_MONOAMINE_TRANSPORT	0.139286	0.511311	1		GOBP_REGULATION_OF_MEMBRANE_LIPID_DISTRIBUTION	0.567456	1	1		GOBP_AMELOGENESIS	0.722496	1	1		HP_BROAD_BASED_GAIT	0.533333	0.651158	1
HP_INFERTILITY	0.139303	0.51699	1		GOBP_NEGATIVE_REGULATION_OF_GLIAL_CELL_DIFFERENTIATION	0.567598	1	1		HP_DENTAL_MALOCCLUSION	0.722667	1	1		HP_VAGINAL_FISTULA	0.533333	0.707074	1
GOBP_CARDIAC_RIGHT_VENTRICLE_MORPHOGENESIS	0.139344	0.3855	1		GOBP_GLUCOCORTICOID_BIOSYNTHETIC_PROCESS	0.5676	1	1		HP_PETECHIAE	0.723338	1	1		GOMF_OXIDOREDUCTION_DRIVEN_ACTIVE_TRANSMEMBRANE_TRANSPORTER_ACTIVITY	0.533333	0.735239	1
HP_ABNORMAL_2ND_FINGER_MORPHOLOGY	0.139535	0.420741	1		GOBP_REGULATION_OF_ICOSANOID_SECRETION	0.567727	1	1		GOBP_TRANSMEMBRANE_RECEPTOR_PROTEIN_TYROSINE_KINASE_SIGNALING_PATHWAY	0.72364	1	1		GOCC_PRECATALYTIC_SPLICEOSOME	0.534884	0.709434	1
GOBP_ESTABLISHMENT_OF_PROTEIN_LOCALIZATION_TO_VACUOLE	0.139535	0.481241	1		GOBP_NEGATIVE_REGULATION_OF_LIPID_TRANSPORT	0.569002	1	1		GOBP_REGULATION_OF_BIOMINERALIZATION	0.724387	1	1		HP_BRONCHOMALACIA	0.536	0.727284	1
GOBP_REGULATION_OF_CYCLIN_DEPENDENT_PROTEIN_KINASE_ACTIVITY	0.139706	0.510557	1		HP_PSEUDOBULBAR_PARALYSIS	0.569067	1	1		HP_CONGENITAL_SENSORINEURAL_HEARING_IMPAIRMENT	0.724444	1	1		GOBP_REGULATION_OF_OSTEOBLAST_PROLIFERATION	0.536	0.746983	1
[truncated: 3,666 more rows]
