# Supplementary material for: Predictive molecular biomarkers for determining neoadjuvant chemosensitivity in muscle invasive bladder cancer
Source: Oncotarget. 2022 Nov 2;13:1188–200. doi: 10.18632/oncotarget.28302 (PMC9629806; doi:10.18632/oncotarget.28302)
Supplement: Supplementary file 5 [file oncotarget-13-28302-s005.xlsx]

## Sheet: RvNR miRNA Test
Supplementary Table 4: Significant miRNA in discovery cohort
probe.id	logFC	AveExpr	t	P.Value	adj.P.Val
hsa-miR-15b_000390	-1.63697	2.24015	3.30644	0.00349615	0.618819
hsa-miR-497_001043	-1.89948	8.16442	2.66164	0.0149174	0.997653
hsa-let-7e_002406	-1.03737	0.592408	2.29344	0.0326983	0.997653
hsa-miR-365_001020	-1.12704	3.61918	2.14261	0.0445283	0.997653
hsa-miR-664_002897	-1.15581	4.19721	1.96469	0.0633842	0.997653
hsa-miR-139-5p_002289	-0.954021	6.48904	1.78862	0.0887158	0.997653
hsa-miR-517c_001153	2.17222	8.10993	-1.76133	0.0933438	0.997653
hsa-miR-30c_000419	-0.99065	-0.718093	1.72356	0.100092	0.997653
hsa-miR-708_002341	1.41963	3.69578	-1.7065	0.103273	0.997653
mmu-miR-134_001186	1.54556	7.55965	-1.63721	0.117102	0.997653
hsa-miR-744_002324	0.818513	4.67835	-1.60355	0.124366	0.997653
hsa-miR-30b_000602	-0.903128	-0.362844	1.59566	0.126123	0.997653
hsa-miR-663B_002857	0.963396	0.247802	-1.57126	0.131687	0.997653
hsa-miR-186_002285	-0.77014	3.43463	1.53549	0.140209	0.997653
hsa-miR-342-3p_002260	-0.767734	1.29288	1.52912	0.141775	0.997653
hsa-miR-340#_002259	-1.00248	7.9731	1.52699	0.142301	0.997653
hsa-miR-19a_000395	1.01558	5.13884	-1.45421	0.161281	0.997653
hsa-miR-1244_002791	1.21762	5.9605	-1.45288	0.161647	0.997653
hsa-miR-15a#_002419	-0.962423	10.031	1.45287	0.161649	0.997653
hsa-miR-205_000509	-1.25754	-0.0262281	1.39033	0.179588	0.997653
hsa-miR-1291_002838	0.941847	4.64652	-1.37335	0.184726	0.997653
hsa-miR-132_000457	-0.933722	3.15826	1.31685	0.202664	0.997653
hsa-miR-10b_002218	-0.643979	3.72848	1.31051	0.204758	0.997653
hsa-miR-194_000493	1.19789	5.67655	-1.29028	0.211557	0.997653
hsa-miR-532_001518	0.643545	2.3404	-1.27047	0.218385	0.997653
hsa-miR-1255B_002801	0.957581	8.52688	-1.25099	0.225263	0.997653
hsa-let-7a_000377	-0.783412	2.59275	1.24615	0.226997	0.997653
hsa-miR-25_000403	-0.765452	3.94354	1.23936	0.229448	0.997653
rno-miR-29c#_001818	0.931623	7.1474	-1.23253	0.231931	0.997653
hsa-miR-140-3p_002234	-0.926526	10.3892	1.21997	0.236558	0.997653
hsa-miR-130a_000454	-0.69258	3.33747	1.21728	0.237556	0.997653
hsa-miR-409-3p_002332	0.870666	3.79394	-1.18362	0.250332	0.997653
hsa-miR-324-3p_002161	0.872437	4.05804	-1.18175	0.251058	0.997653
hsa-miR-339-3p_002184	0.578151	6.13964	-1.15163	0.26295	0.997653
hsa-let-7g_002282	-0.510239	3.27865	1.13972	0.267765	0.997653
hsa-miR-223_002295	-0.834	-1.74693	1.13538	0.269536	0.997653
hsa-miR-574-3p_002349	-0.879122	2.63976	1.09811	0.2851	0.997653
hsa-miR-193a-5p_002281	-0.690848	4.42073	1.09487	0.286483	0.997653
hsa-miR-195_000494	-0.812238	3.51812	1.08988	0.288623	0.997653
hsa-miR-483-5p_002338	1.44315	4.89071	-1.08238	0.291863	0.997653
hsa-miR-660_001515	0.527549	3.07704	-1.06328	0.300226	0.997653
hsa-miR-126#_000451	-0.922279	4.55729	1.05951	0.301899	0.997653
hsa-miR-146a_000468	0.70359	-0.332019	-1.04204	0.309727	0.997653
hsa-miR-223#_002098	0.900656	8.06343	-1.01285	0.323133	0.997653
hsa-miR-145#_002149	-0.861482	6.84177	1.00871	0.325068	0.997653
hsa-miR-1260_002896	-1.32799	3.28643	0.96567	0.345651	0.997653
hsa-miR-18a_002422	0.609535	5.02815	-0.962941	0.346986	0.997653
hsa-miR-224_002099	-0.917052	4.60146	0.961996	0.347449	0.997653
hsa-miR-21#_002438	0.621104	4.75687	-0.961633	0.347627	0.997653
hsa-miR-22_000398	0.506818	2.6169	-0.945301	0.355698	0.997653
hsa-miR-18a#_002423	0.338098	9.8392	-0.910393	0.373373	0.997653
hsa-miR-301_000528	0.570066	5.15278	-0.888909	0.384536	0.997653
hsa-miR-16_000391	-0.610051	0.94457	0.886072	0.386027	0.997653
hsa-miR-27b#_002174	0.605703	6.9045	-0.882565	0.387874	0.997653
hsa-miR-26a_000405	-0.707713	1.90229	0.866107	0.396622	0.997653
hsa-miR-103_000439	-0.377721	2.68335	0.845391	0.407815	0.997653
hsa-miR-130b_000456	0.552172	4.88587	-0.843917	0.408619	0.997653
hsa-miR-26b_000407	-0.674407	3.99626	0.83614	0.412877	0.997653
hsa-miR-625#_002432	-0.532132	7.52211	0.833014	0.414597	0.997653
hsa-miR-27a_000408	0.794643	2.79692	-0.828164	0.417274	0.997653
hsa-miR-22#_002301	-0.475497	6.28036	0.816305	0.423867	0.997653
hsa-miR-149_002255	0.972602	3.60782	-0.813881	0.425222	0.997653
hsa-let-7d_002283	-0.380165	3.53067	0.813	0.425716	0.997653
mmu-miR-374-5p_001319	-0.594103	4.72098	0.810521	0.427106	0.997653
hsa-miR-34a#_002316	-0.792556	5.84507	0.759828	0.456152	0.997653
hsa-miR-423-5p_002340	0.495286	6.17821	-0.759814	0.45616	0.997653
hsa-miR-106b_000442	0.362572	1.53671	-0.754536	0.459251	0.997653
hsa-miR-1290_002863	-0.765811	7.68785	0.753471	0.459877	0.997653
hsa-miR-455-3p_002244	-0.517432	7.94462	0.73838	0.468793	0.997653
hsa-miR-222#_002097	0.731517	6.3578	-0.734775	0.470938	0.997653
hsa-miR-125b_000449	0.549338	1.80412	-0.732667	0.472195	0.997653
hsa-miR-1274B_002884	-0.571998	-6.33849	0.723739	0.477541	0.997653
hsa-miR-100_000437	0.496897	1.82967	-0.693335	0.49601	0.997653
hsa-miR-145_002278	-0.64098	-1.22237	0.690408	0.49781	0.997653
hsa-miR-29b_000413	0.500062	5.0303	-0.68631	0.500336	0.997653
hsa-miR-720_002895	-0.594307	-4.16351	0.686082	0.500476	0.997653
hsa-miR-142-3p_000464	0.518688	2.50324	-0.68168	0.503198	0.997653
hsa-miR-99a_000435	0.436583	1.65555	-0.659857	0.516814	0.997653
hsa-miR-19b-1#_002425	0.56076	9.40432	-0.657703	0.518169	0.997653
hsa-miR-133a_002246	-0.753852	6.29276	0.649544	0.523319	0.997653
hsa-miR-378_002243	0.731113	2.34403	-0.628289	0.536869	0.997653
mmu-miR-491_001630	-0.412657	7.64561	0.627803	0.53718	0.997653
hsa-miR-192_000491	0.579234	4.51263	-0.618138	0.543406	0.997653
hsa-miR-17_002308	0.260892	-1.36551	-0.608545	0.549622	0.997653
hsa-miR-455_001280	0.440042	7.22736	-0.596818	0.557273	0.997653
hsa-miR-511_001111	-0.494758	8.57616	0.587117	0.563644	0.997653
hsa-miR-335_000546	-0.390735	6.88157	0.585305	0.564838	0.997653
hsa-miR-454_002323	0.393928	2.92968	-0.566769	0.577128	0.997653
hsa-miR-30e-3p_000422	-0.375571	3.14889	0.515234	0.611993	0.997653
hsa-miR-214#_002293	0.361904	7.98713	-0.510818	0.615027	0.997653
hsa-miR-155_002623	0.38254	1.28385	-0.508618	0.616541	0.997653
hsa-miR-106a_002169	0.208225	-1.37353	-0.503146	0.620314	0.997653
hsa-miR-200a_000502	0.406685	0.941504	-0.502187	0.620977	0.997653
hsa-miR-337-5p_002156	0.36938	8.62088	-0.501959	0.621135	0.997653
hsa-miR-19b_000396	0.222792	-2.23683	-0.501907	0.62117	0.997653
hsa-miR-92a_000431	-0.361291	1.34099	0.48962	0.629688	0.997653
hsa-miR-142-5p_002248	0.215117	10.6304	-0.483952	0.633635	0.997653
hsa-miR-199a-3p_002304	0.333828	2.00195	-0.477676	0.638019	0.997653
hsa-miR-10b#_002315	-0.332199	5.07434	0.476443	0.638882	0.997653
hsa-miR-152_000475	0.267898	3.70871	-0.474723	0.640086	0.997653
hsa-miR-652_002352	0.243609	3.52457	-0.471116	0.642616	0.997653
hsa-miR-150_000473	-0.412205	0.8871	0.464893	0.64699	0.997653
hsa-miR-181a-2#_002317	-0.301261	6.51984	0.464767	0.647079	0.997653
hsa-miR-222_002276	-0.355169	-1.70678	0.464222	0.647463	0.997653
hsa-miR-141_000463	0.476013	1.99066	-0.443029	0.662462	0.997653
hsa-miR-532-3p_002355	-0.281817	5.5694	0.439159	0.665217	0.997653
hsa-miR-31#_002113	-0.631195	5.23761	0.430755	0.671217	0.997653
hsa-miR-34a_000426	0.250853	1.14346	-0.430566	0.671352	0.997653
hsa-miR-484_001821	-0.300822	0.974091	0.412064	0.684641	0.997653
hsa-miR-210_000512	0.281584	1.17123	-0.410545	0.685737	0.997653
hsa-miR-638_001582	0.53023	7.60805	-0.406464	0.688684	0.997653
hsa-miR-24_000402	-0.180695	-3.15173	0.40536	0.689483	0.997653
hsa-miR-320B_002844	0.280037	7.32892	-0.392299	0.698954	0.997653
hsa-miR-30d_000420	-0.291947	3.18917	0.391852	0.699279	0.997653
hsa-miR-203_000507	-0.463745	0.210441	0.388657	0.701605	0.997653
hsa-miR-193b_002367	-0.282301	0.0667509	0.384337	0.704753	0.997653
hsa-miR-99b_000436	-0.29128	1.41787	0.378945	0.70869	0.997653
hsa-miR-28-3p_002446	0.244002	1.59441	-0.370132	0.715145	0.997653
hsa-miR-191_002299	-0.245692	-0.478309	0.368194	0.716566	0.997653
hsa-miR-200c_002300	-0.318854	-1.5898	0.366793	0.717595	0.997653
hsa-miR-29a_002112	0.249612	-0.572799	-0.361865	0.721218	0.997653
hsa-miR-218_000521	0.273876	4.40771	-0.34209	0.735824	0.997653
hsa-miR-125a-5p_002198	0.207616	3.66976	-0.336731	0.7398	0.997653
hsa-miR-324-5p_000539	0.178064	3.80511	-0.335962	0.740371	0.997653
hsa-miR-15a_000389	-0.15773	5.21859	0.335958	0.740374	0.997653
hsa-miR-622_001553	0.4046	8.61935	-0.335198	0.740938	0.997653
hsa-miR-181a_000480	0.245137	3.95808	-0.334065	0.741781	0.997653
hsa-miR-151-5P_002642	0.239652	4.58996	-0.328964	0.745576	0.997653
hsa-miR-345_002186	-0.192576	3.88042	0.294962	0.771039	0.997653
hsa-miR-1180_002847	-0.276828	7.1701	0.292569	0.772842	0.997653
hsa-miR-1271_002779	0.277065	9.78961	-0.288799	0.775684	0.997653
rno-miR-7#_001338	-0.131845	4.01344	0.275917	0.78542	0.997653
hsa-miR-340_002258	0.205527	8.92184	-0.265966	0.792967	0.997653
mmu-miR-451_001141	0.250914	1.545	-0.263237	0.79504	0.997653
hsa-let-7c_000379	0.267241	5.39444	-0.260076	0.797443	0.997653
hsa-miR-148a_000470	0.179046	4.38334	-0.251946	0.803633	0.997653
hsa-miR-143_002249	0.185783	1.23504	-0.245932	0.808221	0.997653
hsa-miR-27a#_002445	-0.216935	7.54772	0.232289	0.818655	0.997653
hsa-miR-429_001024	0.188229	4.58498	-0.210581	0.835328	0.997653
hsa-miR-769-5p_001998	0.106695	5.16728	-0.199038	0.844227	0.997653
hsa-miR-93#_002139	0.153741	4.51385	-0.194284	0.847898	0.997653
hsa-miR-361_000554	-0.114312	5.98071	0.194156	0.847997	0.997653
hsa-miR-320_002277	0.107349	1.1168	-0.189204	0.851825	0.997653
hsa-miR-21_000397	0.092228	-3.21622	-0.175399	0.862516	0.997653
mmu-miR-140_001187	-0.078434	2.79115	0.173367	0.864092	0.997653
hsa-miR-539_001286	0.135585	7.21135	-0.172031	0.865128	0.997653
hsa-miR-425-5p_001516	0.121149	2.98821	-0.160749	0.873891	0.997653
hsa-miR-126_002228	-0.0650607	-0.851542	0.156267	0.877377	0.997653
mmu-miR-93_001090	0.0641681	0.706786	-0.151157	0.881354	0.997653
hsa-miR-200b_002251	-0.149896	1.629	0.144399	0.886619	0.997653
hsa-miR-30a-3p_000416	-0.104095	3.64185	0.138056	0.891566	0.997653
hsa-miR-10a_000387	-0.109288	4.22078	0.137757	0.891799	0.997653
hsa-miR-135b_002261	0.145152	5.33483	-0.137478	0.892017	0.997653
hsa-miR-31_002279	-0.216239	0.747263	0.133507	0.895116	0.997653
hsa-miR-650_001603	0.111664	4.22803	-0.125909	0.901051	0.997653
hsa-miR-183#_002270	-0.0762499	5.00542	0.123232	0.903144	0.997653
hsa-miR-374_000563	0.0744714	3.95859	-0.10925	0.914084	0.997653
hsa-miR-196b_002215	0.0919833	5.55728	-0.106616	0.916148	0.997653
hsa-miR-331_000545	-0.0508053	1.34006	0.100919	0.920612	0.997653
hsa-miR-1248_002870	-0.0802098	7.60164	0.0893886	0.929655	0.997653
hsa-miR-28_000411	-0.0380625	2.5484	0.0875124	0.931128	0.997653
hsa-miR-214_002306	0.0691584	2.92286	-0.0868082	0.93168	0.997653
hsa-miR-27b_000409	-0.040141	2.27733	0.0814461	0.93589	0.997653
hsa-miR-20b_001014	-0.0426942	4.20245	0.0811023	0.93616	0.997653
hsa-miR-505#_002087	-0.0572594	7.36312	0.0809369	0.93629	0.997653
hsa-miR-185_002271	0.0320868	5.19458	-0.0660309	0.948004	0.997653
hsa-miR-1274A_002883	0.0605179	-2.50437	-0.0596049	0.953057	0.997653
hsa-miR-221_000524	0.0265593	1.84924	-0.0463316	0.963502	0.997653
hsa-miR-146b_001097	-0.0211624	-0.249661	0.0332284	0.973819	0.997653
hsa-miR-9_000583	-0.0232344	4.87925	0.0300636	0.976312	0.997653
hsa-miR-99b#_002196	-0.0190959	7.35419	0.0282888	0.97771	0.997653
hsa-miR-886-5p_002193	-0.0180555	1.82061	0.0250603	0.980253	0.997653
hsa-miR-30a-5p_000417	-0.00985135	0.481799	0.0161093	0.987306	0.997653
hsa-miR-144#_002148	-0.0110848	7.62816	0.0110345	0.991304	0.997653
hsa-miR-886-3p_002194	-0.0106982	3.77727	0.00899113	0.992915	0.997653
hsa-miR-125a-3p_002199	-0.00173112	10.9262	0.00441683	0.996519	0.997653
hsa-miR-20a_000580	0.00179655	-0.303242	-0.00297818	0.997653	0.997653
