# Supplementary material for: Predictive molecular biomarkers for determining neoadjuvant chemosensitivity in muscle invasive bladder cancer
Source: Oncotarget. 2022 Nov 2;13:1188–200. doi: 10.18632/oncotarget.28302 (PMC9629806; doi:10.18632/oncotarget.28302)
Supplement: Supplementary file 6 [file oncotarget-13-28302-s006.xlsx]

## Sheet: RvNR miRNA Val
Supplementary Table 5: Significant miRNA in validation cohort
probe.id	logFC	AveExpr	t	P.Value	adj.P.Val
hsa-miR-886-3p_002194	-5.88657	3.38019	8.30186	0.000197215	0.0241603
mmu-miR-374-5p_001319	-3.5164	4.50453	7.4401	0.000355075	0.0241603
hsa-miR-99a_000435	-3.38201	1.91571	6.7369	0.000599457	0.0241603
hsa-miR-100_000437	-3.77283	2.08491	6.64301	0.000645012	0.0241603
hsa-miR-374_000563	-4.01056	4.21586	6.57133	0.000682494	0.0241603
hsa-miR-149_002255	-5.66153	3.71762	6.23471	0.000895784	0.0245993
hsa-miR-125b_000449	-3.44135	1.67361	6.01232	0.0010789	0.0245993
hsa-miR-26b_000407	-3.90643	3.82786	5.94996	0.00113774	0.0245993
hsa-miR-196b_002215	-3.45532	5.96644	5.80042	0.00129448	0.0245993
hsa-miR-18a_002422	2.50413	5.11619	-5.71932	0.00138979	0.0245993
hsa-let-7c_000379	-3.77221	5.80963	5.10081	0.00245107	0.03944
hsa-miR-28-3p_002446	-2.2866	1.90142	4.87577	0.0030492	0.0449757
hsa-miR-195_000494	-3.85029	3.83496	4.77903	0.00335623	0.0456963
hsa-miR-214_002306	-2.62771	3.19305	4.55582	0.00420841	0.0515365
hsa-miR-20a_000580	-2.92319	-0.514983	4.51986	0.0043675	0.0515365
hsa-miR-155_002623	3.48217	1.12661	-4.33382	0.00530746	0.0587137
hsa-miR-26a_000405	-2.71611	1.68129	4.18201	0.00624581	0.0650299
hsa-miR-99b_000436	-2.48977	2.06899	3.92627	0.00828102	0.08143
hsa-miR-574-3p_002349	-4.4805	2.71688	3.76473	0.00994706	0.0926647
hsa-miR-133a_002246	-5.04771	6.28298	3.66476	0.0111644	0.0988051
hsa-let-7a_000377	-2.14248	2.2734	3.29499	0.0173439	0.132523
hsa-miR-339-3p_002184	2.70419	5.96101	-3.27614	0.0177477	0.132523
hsa-miR-193b_002367	-3.49899	0.140797	3.23496	0.0186667	0.132523
hsa-miR-455_001280	-2.24181	7.13801	3.22712	0.0188476	0.132523
hsa-miR-361_000554	-2.16176	6.07213	3.21117	0.0192214	0.132523
hsa-miR-455-3p_002244	-2.44751	7.56153	3.20089	0.0194666	0.132523
hsa-miR-34a#_002316	-3.02324	6.91435	3.11431	0.0216742	0.142086
hsa-miR-429_001024	-3.06983	5.14234	3.03089	0.024063	0.151053
hsa-miR-139-5p_002289	-2.77544	5.54877	3.00292	0.0249273	0.151053
hsa-miR-625#_002432	-2.77719	7.33571	2.95693	0.0264227	0.151053
hsa-miR-181a_000480	-3.02653	3.78966	2.95595	0.0264556	0.151053
hsa-miR-19b_000396	1.69108	-2.13182	-2.8707	0.0294967	0.159722
hsa-miR-132_000457	-2.46154	3.08077	2.86328	0.0297787	0.159722
hsa-miR-484_001821	-3.1784	0.79637	2.75894	0.0340708	0.177369
hsa-miR-223#_002098	3.35456	6.90349	-2.65909	0.0388081	0.196258
hsa-miR-1260_002896	-5.32013	3.45018	2.612	0.0412833	0.202976
hsa-miR-200b_002251	-2.47978	1.25864	2.5752	0.0433357	0.207309
mmu-miR-491_001630	-2.40126	6.98545	2.51946	0.0466535	0.212087
hsa-miR-638_001582	-4.84166	7.74102	2.51821	0.0467311	0.212087
hsa-miR-193a-5p_002281	-2.28176	4.27013	2.46452	0.0501891	0.222087
hsa-miR-539_001286	-1.94768	8.75241	2.42757	0.0527261	0.227622
hsa-miR-1180_002847	2.97584	6.54856	-2.39487	0.0550843	0.232141
hsa-miR-21_000397	2.06106	-3.32738	-2.35763	0.0579059	0.238357
hsa-miR-194_000493	-2.27787	7.12061	2.32991	0.060105	0.241786
hsa-miR-30e-3p_000422	-2.22024	4.0043	2.30068	0.0625183	0.245905
hsa-miR-218_000521	-2.4555	5.17545	2.21239	0.070443	0.271052
hsa-miR-130b_000456	-2.182	5.20018	2.18049	0.0735569	0.274116
hsa-miR-532_001518	1.21989	2.30842	-2.16138	0.0754903	0.274116
hsa-miR-301_000528	1.15877	5.43836	-2.15754	0.0758851	0.274116
hsa-miR-29a_002112	1.99557	-0.717896	-2.12283	0.0795524	0.281615
hsa-miR-146b_001097	1.16694	-0.653058	-2.09799	0.082288	0.285105
hsa-miR-1290_002863	-2.52191	7.61367	2.08498	0.0837597	0.285105
hsa-miR-199a-3p_002304	-1.56737	1.80342	2.06216	0.0864057	0.288563
hsa-miR-145#_002149	-2.11652	8.31473	1.98818	0.0955874	0.299388
hsa-miR-16_000391	-0.905706	0.816593	1.98698	0.0957439	0.299388
hsa-miR-342-3p_002260	1.86979	1.93008	-1.98526	0.0959687	0.299388
hsa-miR-191_002299	-1.91854	-0.365235	1.97827	0.0968896	0.299388
hsa-miR-483-5p_002338	-2.87993	6.51447	1.96915	0.0981047	0.299388
hsa-miR-505#_002087	-2.53107	8.25198	1.94381	0.101564	0.304691
hsa-miR-130a_000454	-1.1764	3.44932	1.90929	0.106472	0.314093
hsa-miR-93#_002139	2.46072	4.55711	-1.88875	0.109505	0.315275
hsa-miR-140-3p_002234	-1.79751	10.2823	1.87987	0.110843	0.315275
hsa-miR-769-5p_001998	1.68039	5.61951	-1.87087	0.112216	0.315275
hsa-miR-222_002276	1.95805	-1.41336	-1.79893	0.12382	0.340853
hsa-miR-497_001043	-1.51422	8.99016	1.7857	0.12608	0.340853
hsa-miR-126#_000451	-2.64412	4.80054	1.77565	0.127823	0.340853
hsa-miR-92a_000431	-1.55578	0.8898	1.76881	0.129023	0.340853
hsa-miR-378_002243	2.34899	2.16009	-1.74509	0.133273	0.346901
hsa-miR-223_002295	-1.58167	-1.94845	1.65765	0.150154	0.380978
hsa-miR-1274B_002884	-2.47972	-6.05178	1.64744	0.152257	0.380978
hsa-miR-30d_000420	-2.09935	4.62775	1.63464	0.154933	0.380978
hsa-miR-409-3p_002332	-1.65584	4.27032	1.61209	0.159756	0.380978
hsa-miR-423-5p_002340	-1.50328	6.39094	1.60475	0.161356	0.380978
hsa-miR-27a_000408	-1.31788	2.46871	1.58976	0.164674	0.380978
hsa-miR-126_002228	-1.03718	-1.23603	1.5874	0.165202	0.380978
hsa-miR-21#_002438	1.15598	4.37916	-1.58644	0.165417	0.380978
hsa-miR-720_002895	-2.38353	-4.36872	1.58159	0.166509	0.380978
hsa-miR-425-5p_001516	-1.9739	3.32382	1.56907	0.169362	0.380978
hsa-miR-10a_000387	-1.33549	3.812	1.56611	0.170041	0.380978
hsa-miR-622_001553	-2.64978	9.36362	1.53301	0.177833	0.393456
hsa-miR-15a#_002419	-1.44741	10.0248	1.48432	0.189911	0.395549
hsa-miR-19b-1#_002425	-2.00342	9.8942	1.479	0.191276	0.395549
hsa-miR-99b#_002196	-1.74652	8.12233	1.47298	0.192832	0.395549
hsa-miR-1244_002791	-2.09337	6.69779	1.46382	0.195223	0.395549
hsa-let-7e_002406	-0.908256	0.623631	1.46109	0.19594	0.395549
mmu-miR-93_001090	1.30832	0.671699	-1.45925	0.196426	0.395549
hsa-miR-30c_000419	-1.48086	-0.548896	1.45921	0.196435	0.395549
hsa-miR-143_002249	-1.70141	1.72266	1.45837	0.196657	0.395549
hsa-miR-10b#_002315	1.33045	4.8632	-1.44802	0.19941	0.396579
hsa-miR-708_002341	-1.49836	3.947	1.41974	0.207117	0.40733
hsa-miR-340#_002259	-0.935183	8.49573	1.40899	0.210116	0.408687
hsa-miR-148a_000470	-1.10218	4.37127	1.40075	0.212443	0.408721
hsa-miR-17_002308	-0.778095	-1.39393	1.38644	0.216541	0.412126
hsa-miR-145_002278	-1.31523	-0.727085	1.36732	0.222128	0.417222
hsa-miR-221_000524	-1.20368	1.65982	1.36124	0.223932	0.417222
hsa-miR-331_000545	-1.47756	1.27662	1.3262	0.234592	0.432529
hsa-miR-30b_000602	-1.15956	0.0717026	1.31499	0.238097	0.434465
hsa-miR-214#_002293	-0.933465	8.37213	1.28625	0.247299	0.445156
hsa-miR-151-5P_002642	1.26942	5.43875	-1.27555	0.250806	0.445156
hsa-miR-152_000475	-0.864778	3.46618	1.26011	0.255942	0.445156
hsa-miR-24_000402	-0.780115	-3.1174	1.25984	0.256033	0.445156
hsa-miR-1248_002870	2.23726	8.57505	-1.25836	0.256531	0.445156
hsa-miR-337-5p_002156	0.965573	8.96511	-1.22335	0.268549	0.455907
hsa-miR-203_000507	2.6189	0.373447	-1.21796	0.270444	0.455907
hsa-miR-320_002277	-1.02654	1.07414	1.20694	0.274352	0.455907
hsa-miR-192_000491	-1.21215	4.606	1.20362	0.275539	0.455907
hsa-miR-340_002258	-1.23987	8.08609	1.20344	0.275605	0.455907
hsa-miR-135b_002261	1.55374	5.32339	-1.16895	0.288201	0.47233
hsa-miR-30a-5p_000417	-1.23454	1.76218	1.16101	0.291171	0.47282
hsa-miR-28_000411	-0.578721	2.63701	1.11647	0.308317	0.496109
hsa-miR-106a_002169	-0.612596	-1.30939	1.09748	0.315883	0.499935
hsa-let-7d_002283	0.871546	3.59106	-1.09633	0.316343	0.499935
hsa-miR-15a_000389	0.600751	4.58485	-1.08462	0.321093	0.502951
hsa-miR-650_001603	1.83457	4.62345	-1.0679	0.327973	0.509221
hsa-miR-511_001111	-1.0907	7.88446	1.02944	0.344266	0.518816
hsa-miR-144#_002148	-1.85483	8.64436	1.02791	0.344928	0.518816
hsa-miR-29b_000413	-1.05154	5.5017	1.024	0.346622	0.518816
hsa-miR-125a-5p_002198	-1.00355	4.69215	1.01937	0.348638	0.518816
hsa-miR-18a#_002423	-0.650575	9.53983	1.01898	0.348809	0.518816
hsa-miR-660_001515	0.652821	3.28649	-1.00041	0.356993	0.526565
hsa-miR-517c_001153	-1.95704	9.19108	0.992859	0.360366	0.527148
rno-miR-7#_001338	-0.646166	3.92851	0.970834	0.370348	0.537308
hsa-miR-663B_002857	1.44187	-0.110925	-0.914496	0.396872	0.567129
hsa-miR-103_000439	-0.56006	2.78298	0.91359	0.397311	0.567129
hsa-miR-210_000512	0.43208	1.73725	-0.871463	0.4181	0.59203
hsa-miR-224_002099	-1.88417	4.44927	0.836571	0.43593	0.612377
hsa-miR-31#_002113	-2.39776	4.30881	0.824096	0.442438	0.616627
hsa-miR-27b#_002174	-0.791678	7.32646	0.808431	0.450712	0.618
hsa-miR-335_000546	1.01947	6.91626	-0.806707	0.451629	0.618
mmu-miR-140_001187	0.475675	2.9478	-0.802453	0.453898	0.618
hsa-miR-27a#_002445	-1.28292	7.11768	0.756528	0.478917	0.647086
hsa-miR-200a_000502	-0.525169	1.11589	0.741036	0.487569	0.650092
hsa-miR-183#_002270	0.998045	5.06846	-0.734537	0.491231	0.650092
hsa-miR-664_002897	-0.844243	4.52465	0.732894	0.49216	0.650092
hsa-miR-320B_002844	-1.17483	7.7902	0.708982	0.505812	0.663176
hsa-miR-31_002279	1.10252	-1.60926	-0.702024	0.509832	0.663532
hsa-miR-142-3p_000464	0.489956	2.14494	-0.682511	0.521219	0.6734
hsa-miR-150_000473	-0.808443	1.05887	0.660222	0.534429	0.682603
hsa-miR-345_002186	1.04156	4.11794	-0.657503	0.536055	0.682603
hsa-miR-1274A_002883	1.09054	-3.53151	-0.636929	0.548462	0.693413
hsa-miR-25_000403	-0.465014	3.33348	0.606301	0.567264	0.712097
hsa-miR-9_000583	-0.7728	4.6763	0.588524	0.578356	0.720908
hsa-miR-1291_002838	-0.896605	5.33059	0.570766	0.589564	0.721714
hsa-miR-186_002285	-0.524335	2.96508	0.566938	0.591997	0.721714
hsa-miR-185_002271	0.328783	5.3228	-0.561037	0.595759	0.721714
mmu-miR-134_001186	-0.752269	7.523	0.542737	0.607513	0.721714
hsa-miR-454_002323	-0.622035	2.0863	0.534454	0.612877	0.721714
hsa-miR-10b_002218	0.543245	3.12016	-0.533797	0.613303	0.721714
hsa-miR-532-3p_002355	-0.670238	4.99929	0.532543	0.614118	0.721714
hsa-miR-27b_000409	0.276553	2.3903	-0.532164	0.614364	0.721714
hsa-miR-181a-2#_002317	-0.928578	6.87372	0.527417	0.617454	0.721714
hsa-miR-141_000463	0.365773	2.00915	-0.523857	0.619777	0.721714
hsa-miR-1271_002779	-0.257644	10.9372	0.507707	0.630376	0.729259
hsa-miR-146a_000468	0.663573	-0.711576	-0.499886	0.635544	0.730463
hsa-miR-744_002324	-0.434857	4.53708	0.482499	0.647115	0.737271
hsa-miR-324-5p_000539	0.309489	4.1164	-0.47849	0.649798	0.737271
hsa-miR-30a-3p_000416	-0.493608	3.9805	0.463792	0.659687	0.743723
hsa-miR-222#_002097	-0.994369	6.90666	0.457053	0.664246	0.744124
hsa-miR-1255B_002801	-0.823635	8.45002	0.425712	0.685656	0.763278
hsa-let-7g_002282	0.305417	3.52909	-0.417134	0.691575	0.765054
hsa-miR-20b_001014	0.226223	4.33862	-0.3901	0.710381	0.780978
hsa-miR-200c_002300	-0.385133	-1.82156	0.382062	0.716017	0.782315
hsa-miR-34a_000426	-0.290908	1.24934	0.339123	0.746454	0.810567
hsa-miR-205_000509	-0.512867	-0.791435	0.291416	0.78087	0.842769
hsa-miR-22_000398	-0.296926	2.38934	0.27817	0.790529	0.843272
hsa-miR-22#_002301	-0.300179	6.81733	0.277709	0.790865	0.843272
rno-miR-29c#_001818	-0.279109	8.18832	0.246645	0.813677	0.862401
hsa-miR-106b_000442	0.186515	1.61762	-0.227371	0.827935	0.872289
hsa-miR-324-3p_002161	-0.166869	3.69014	0.196488	0.850929	0.89121
mmu-miR-451_001141	0.182542	2.33782	-0.138991	0.894156	0.930974
hsa-miR-15b_000390	0.0673614	2.34122	-0.0855944	0.934666	0.967461
hsa-miR-652_002352	-0.0544963	3.74622	0.0669495	0.948869	0.976453
hsa-miR-19a_000395	0.0402922	4.41974	-0.0424185	0.967587	0.986358
hsa-miR-886-5p_002193	0.0256959	1.61678	-0.0370801	0.971664	0.986358
hsa-miR-365_001020	0.0157453	3.85394	-0.0324343	0.975213	0.986358
hsa-miR-125a-3p_002199	0	11.0837	0	1	1
hsa-miR-142-5p_002248	0	10.8475	0	1	1
