# Supplementary material for: Predictive molecular biomarkers for determining neoadjuvant chemosensitivity in muscle invasive bladder cancer
Source: Oncotarget. 2022 Nov 2;13:1188–200. doi: 10.18632/oncotarget.28302 (PMC9629806; doi:10.18632/oncotarget.28302)
Supplement: Supplementary file 7 [file oncotarget-13-28302-s007.xlsx]

## Sheet: CC Genes
Supplementary Table 6: CC analaysis with CC genes and miRNA and GO terms
CC Groups	Genes
X1	A2M	ABI1P1	AC003071.1	AC003989.2	AC005096.1	AC005351.1	AC005493.1	AC005521.1	AC005740.1	AC005832.2	AC006020.1	AC006329.1	AC006518.2	AC007383.2	AC007533.1	AC007599.2	AC007996.1	AC008021.1	AC008069.1	AC008716.1	AC008802.1	AC009097.1	AC009220.1	AC010198.2	AC010273.2	AC010336.1	AC010631.1	AC011037.1	AC011591.1	AC012360.3	AC012513.3	AC012627.1	AC013451.2	AC015977.1	AC016839.1	AC018554.2	AC019050.1	AC019181.1	AC021646.1	AC022022.2	AC022483.1	AC022509.2	AC022748.2	AC022868.1	AC022973.2	AC023232.1	AC023512.1	AC024475.1	AC026410.3
X2	ABCD1P2	AC004706.4	AC005017.1	AC005154.1	AC005522.1	AC005863.1	AC006557.5	AC007547.1	AC008013.3	AC008507.3	AC008694.2	AC009053.4	AC009292.2	AC009296.1	AC010086.1	AC010099.1	AC010182.1	AC010240.2	AC010409.2	AC010469.2	AC010655.1	AC010737.1	AC011410.1	AC011411.1	AC011479.3	AC011487.3	AC015688.3	AC015802.2	AC016582.2	AC017079.2	AC018410.1	AC018692.2	AC018692.3	AC018797.3	AC019109.1	AC019294.1	AC021451.1	AC021483.1	AC021733.2	AC022167.5	AC024995.1	AC025178.1	AC026241.1	AC027141.1	AC027763.1	AC034114.1	AC034232.1	AC067852.4	AC069218.1
X3	AAMP	ABCD1	ABHD11	ABHD8	ABRAXAS2	AC003070.1	AC003991.2	AC004893.2	AC004987.2	AC005822.1	AC005912.1	AC007389.4	AC007552.1	AC008393.1	AC008966.1	AC009061.2	AC009831.1	AC010343.1	AC011247.1	AC011979.1	AC015923.1	AC016027.1	AC016716.1	AC016739.1	AC017007.3	AC018645.2	AC018904.1	AC020934.2	AC020983.1	AC022795.1	AC023232.1	AC024270.1	AC025048.6	AC061975.7	AC067750.1	AC068039.1	AC079447.1	AC079922.1	AC083906.6	AC084824.1	AC087276.3	AC087276.4	AC087639.1	AC087742.1	AC090114.2	AC090198.1	AC090525.1	AC091959.1	AC092171.3
X4	AADACL3	ABCB10P4	ABCB8	ABCC6	ABHD17AP4	AC000068.2	AC002094.5	AC002347.2	AC002525.1	AC003681.1	AC004063.1	AC004448.1	AC005005.3	AC005034.2	AC005261.1	AC005332.9	AC005387.2	AC005520.3	AC005586.1	AC005746.1	AC005785.1	AC006070.1	AC006141.1	AC007000.3	AC007038.2	AC007128.1	AC007378.1	AC007382.1	AC007431.2	AC007494.2	AC007639.1	AC007728.1	AC008802.1	AC009414.2	AC009502.1	AC009686.2	AC010092.1	AC010234.1	AC010260.1	AC010422.2	AC010542.5	AC010654.1	AC010680.4	AC010878.1	AC010883.1	AC010904.1	AC010976.1	AC011363.1	AC011461.1
X5	AC002381.1	AC002546.1	AC004551.1	AC004832.6	AC004975.2	AC004980.4	AC005013.1	AC005225.1	AC005306.1	AC005336.2	AC005730.3	AC005736.2	AC006372.1	AC006978.2	AC007014.2	AC007064.1	AC007068.2	AC007215.1	AC007277.1	AC007395.1	AC007402.1	AC007533.1	AC007599.2	AC007686.1	AC007906.2	AC007998.5	AC008033.3	AC008147.1	AC008391.1	AC008397.1	AC008556.1	AC008759.2	AC008759.3	AC008764.9	AC009093.5	AC009132.1	AC009137.2	AC009152.1	AC009495.2	AC009812.2	AC010095.1	AC010127.1	AC010327.4	AC010333.1	AC010336.1	AC010608.3	AC010809.1	AC011037.1	AC011346.1
X6	ABCE1	AC002094.5	AC002395.1	AC002472.2	AC002545.1	AC004470.1	AC004834.1	AC005476.2	AC005529.1	AC005546.1	AC005696.3	AC005899.6	AC005911.1	AC006011.2	AC006017.1	AC006195.1	AC006511.4	AC006548.3	AC006989.1	AC007920.2	AC008149.1	AC008243.1	AC008652.1	AC008687.6	AC008723.1	AC008750.8	AC008764.1	AC009139.2	AC009163.7	AC009237.8	AC009414.1	AC009690.1	AC009852.1	AC010326.3	AC010328.3	AC010503.3	AC010531.6	AC010533.1	AC010731.3	AC010761.6	AC010894.1	AC011473.3	AC011477.4	AC011483.2	AC011483.3	AC011511.5	AC011824.2	AC011891.2	AC012291.1
X7	ABBA01006766.1	ABCC5.AS1	AC000403.1	AC002375.1	AC002480.2	AC002553.2	AC004009.2	AC004160.1	AC004673.1	AC004877.2	AC004988.1	AC005041.1	AC005046.1	AC005189.1	AC005229.2	AC005323.2	AC005324.5	AC005342.1	AC005531.1	AC005550.3	AC006026.1	AC006600.1	AC006600.2	AC006971.1	AC007389.4	AC007403.1	AC007690.1	AC007952.1	AC008412.1	AC008537.3	AC008781.3	AC009093.2	AC009242.1	AC009413.1	AC009975.1	AC010136.1	AC010175.1	AC010307.4	AC010627.1	AC010864.1	AC010904.2	AC010999.2	AC011247.1	AC011297.1	AC011416.2	AC012085.1	AC012213.2	AC012409.4	AC013439.1
X8	AACSP1	ABHD2	AC000120.1	AC002401.4	AC005224.4	AC005358.1	AC006030.1	AC006207.1	AC006333.2	AC007128.2	AC007458.1	AC007621.1	AC007785.1	AC008250.1	AC008758.6	AC008759.1	AC008958.1	AC009145.4	AC009242.1	AC009533.2	AC009962.1	AC010149.1	AC010247.1	AC010680.4	AC010754.1	AC011377.1	AC011595.2	AC011816.1	AC012414.5	AC012510.1	AC013429.2	AC013472.3	AC015813.6	AC016292.2	AC016734.1	AC017081.1	AC017099.1	AC017104.3	AC018620.1	AC018926.1	AC019080.3	AC021074.1	AC022784.3	AC023513.1	AC023827.2	AC023886.2	AC024270.4	AC024569.1	AC025178.1
X9	AC002069.1	AC002310.6	AC002401.4	AC002984.1	AC003043.1	AC003685.2	AC004158.1	AC004491.1	AC004771.4	AC004854.1	AC004906.1	AC004990.1	AC005076.1	AC005086.1	AC005162.3	AC005519.1	AC005586.2	AC005740.3	AC005828.3	AC005833.4	AC005899.7	AC006077.1	AC006111.3	AC006450.3	AC006947.1	AC007611.1	AC007785.1	AC007823.1	AC007834.1	AC008011.2	AC008269.1	AC008687.2	AC008687.6	AC008972.1	AC009093.6	AC009118.2	AC009159.3	AC009196.1	AC009237.15	AC009403.2	AC009656.1	AC009716.1	AC009974.1	AC010255.1	AC010273.1	AC010285.1	AC010323.1	AC010538.1	AC010618.2
X10	ABHD15.AS1	AC002347.2	AC002467.1	AC003002.3	AC004009.1	AC004009.3	AC004063.1	AC004112.1	AC004706.1	AC004839.1	AC005009.1	AC005387.2	AC005592.1	AC005699.1	AC005832.1	AC005837.1	AC006058.1	AC006070.1	AC007000.3	AC007285.1	AC007370.2	AC007529.2	AC007663.4	AC008155.2	AC008250.2	AC008456.1	AC008655.2	AC008736.2	AC009113.1	AC009121.2	AC009163.3	AC009313.2	AC009414.2	AC009477.1	AC009562.1	AC009779.8	AC010247.2	AC010336.2	AC010530.1	AC011357.1	AC011363.1	AC011461.1	AC011467.5	AC011700.1	AC012355.1	AC012360.1	AC012360.2	AC012486.1	AC012640.5
X11	ABRAXAS2	AC003989.2	AC005042.1	AC005332.3	AC005351.1	AC005493.1	AC005726.3	AC005740.1	AC005840.1	AC005921.3	AC006064.2	AC006372.1	AC007215.1	AC007395.1	AC007533.1	AC007599.2	AC007666.1	AC008065.1	AC008725.1	AC008759.2	AC009126.1	AC009487.2	AC009502.1	AC009812.2	AC010148.1	AC010336.1	AC010680.4	AC011037.1	AC011346.1	AC011591.1	AC011603.4	AC012078.1	AC012170.1	AC012181.1	AC013404.1	AC013476.1	AC015909.5	AC016582.1	AC016831.3	AC018752.1	AC018889.1	AC019050.1	AC020699.1	AC020763.3	AC021744.1	AC022001.1	AC022022.2	AC022075.1	AC022483.1
X12	ABHD11	AC002367.1	AC003070.1	AC004069.1	AC004551.1	AC004678.2	AC004686.1	AC004884.1	AC004923.1	AC004951.3	AC004980.4	AC005300.1	AC005517.1	AC005517.2	AC005726.2	AC006023.1	AC006270.2	AC006441.1	AC006449.3	AC006942.1	AC006978.1	AC007560.1	AC008040.2	AC008115.3	AC008850.1	AC009095.1	AC009464.1	AC009533.1	AC009690.1	AC010095.1	AC010203.2	AC010531.5	AC010615.2	AC010900.1	AC010980.1	AC011407.1	AC011477.4	AC011511.1	AC011611.6	AC011904.1	AC012173.1	AC016738.2	AC016866.3	AC018521.5	AC018634.1	AC018690.1	AC020612.1	AC020893.2	AC020951.1
X13	ABCB1	ABCB4	AC002070.1	AC002454.1	AC002472.4	AC004057.1	AC004825.2	AC004840.1	AC004910.1	AC005011.1	AC005094.1	AC005479.2	AC005532.1	AC005549.1	AC006534.1	AC007377.1	AC007450.3	AC007655.1	AC008079.1	AC008280.3	AC008505.1	AC008514.1	AC008517.1	AC008671.1	AC008906.2	AC008969.1	AC009021.1	AC009502.2	AC009963.3	AC010255.2	AC010680.1	AC010809.1	AC011270.1	AC011604.2	AC012362.1	AC013643.2	AC013734.1	AC015563.2	AC015795.2	AC015820.1	AC016182.1	AC016526.2	AC017079.1	AC017084.1	AC018926.1	AC019288.1	AC023194.1	AC023194.2	AC023481.1
X14	AC002069.1	AC002310.6	AC002401.4	AC002984.1	AC003043.1	AC003685.2	AC004158.1	AC004491.1	AC004771.4	AC004990.1	AC005076.1	AC005086.1	AC005162.3	AC005519.1	AC005586.2	AC005740.3	AC005828.3	AC005833.4	AC005899.7	AC006077.1	AC006111.3	AC006947.1	AC007611.1	AC007823.1	AC007834.1	AC008269.1	AC008687.6	AC008738.1	AC008972.1	AC009093.6	AC009118.2	AC009159.3	AC009196.1	AC009237.14	AC009237.15	AC009403.2	AC009656.1	AC009974.1	AC010255.1	AC010285.1	AC010538.1	AC011369.1	AC011383.1	AC011445.1	AC011451.3	AC011458.1	AC011489.1	AC011595.1	AC011899.2
X15	A2M	ABCA10	ABCA6	ABHD17AP4	ABHD3	ABO	AC000078.1	AC002310.3	AC003002.1	AC003989.2	AC004923.4	AC004924.1	AC005062.1	AC005391.1	AC005786.1	AC005832.2	AC006001.3	AC007529.2	AC008567.1	AC008677.1	AC008735.2	AC008753.1	AC009120.1	AC009229.2	AC009299.1	AC009474.2	AC009501.3	AC009517.1	AC010486.3	AC010654.1	AC010768.1	AC011604.1	AC011632.1	AC013403.2	AC015726.3	AC018521.5	AC018695.1	AC021739.3	AC022387.1	AC022509.3	AC023389.2	AC023908.3	AC024560.3	AC025518.1	AC026191.1	AC027288.1	AC034238.1	AC040169.2	AC044784.1
X16	A1BG.AS1	ABLIM1	AC004241.1	AC004832.5	AC004898.1	AC005154.1	AC005332.3	AC005476.1	AC005822.1	AC006033.2	AC007038.1	AC007066.1	AC007342.6	AC007390.2	AC007494.2	AC008280.1	AC008694.2	AC009163.5	AC009996.1	AC010680.5	AC010683.1	AC010999.1	AC011092.2	AC011276.1	AC011447.3	AC011510.1	AC011815.3	AC011933.2	AC012313.3	AC012358.3	AC015799.1	AC015971.1	AC016027.5	AC016493.1	AC016705.2	AC016894.1	AC017002.1	AC018445.3	AC018754.1	AC018797.3	AC018816.1	AC020915.4	AC021171.1	AC022493.2	AC024995.1	AC025280.2	AC025917.1	AC027808.2	AC051649.2
X17	ABCC3	AC002091.1	AC002310.2	AC004223.1	AC004585.1	AC004805.3	AC004832.4	AC005261.3	AC005336.1	AC005358.1	AC005614.1	AC005622.1	AC005695.3	AC005962.2	AC006207.1	AC006512.1	AC007224.1	AC007271.1	AC007312.1	AC007381.1	AC007386.1	AC007389.5	AC007608.3	AC007666.1	AC007671.1	AC007743.1	AC008021.1	AC008026.2	AC008269.2	AC008737.1	AC008764.8	AC008894.1	AC009102.1	AC009102.3	AC009127.3	AC009133.3	AC010087.1	AC010210.1	AC010327.2	AC010329.1	AC010385.2	AC010536.2	AC010609.1	AC010653.2	AC010776.2	AC011377.1	AC011511.2	AC011586.1	AC011611.3
[truncated: 730 more columns]

## Sheet: CC miRNA
CC Groups	miRNA
X1	hsa-miR-222_002276	hsa-miR-222#_002097	hsa-miR-29a_002112
X2	hsa-miR-30a-5p_000417	hsa-miR-30d_000420
X3	hsa-miR-146a_000468	hsa-miR-155_002623
X4	hsa-miR-93#_002139	mmu-miR-93_001090
X5	hsa-miR-10b_002218	hsa-miR-27a_000408	hsa-miR-663B_002857	hsa-miR-9_000583
X6	hsa-miR-185_002271	hsa-miR-532_001518
X7	hsa-miR-125a-3p_002199	hsa-miR-152_000475	hsa-miR-193a-5p_002281
X8	hsa-miR-130a_000454	hsa-miR-224_002099
X9	hsa-miR-141_000463	hsa-miR-200c_002300
X10	hsa-miR-142-5p_002248	hsa-miR-28-3p_002446	hsa-miR-517c_001153
X11	hsa-miR-21#_002438	hsa-miR-663B_002857	rno-miR-7#_001338
X12	hsa-miR-15a_000389	mmu-miR-491_001630
X13	hsa-miR-106a_002169	hsa-miR-192_000491	hsa-miR-194_000493	hsa-miR-205_000509	hsa-miR-378_002243
X14	hsa-miR-200a_000502	hsa-miR-200b_002251
X15	hsa-miR-10b#_002315	hsa-miR-148a_000470	hsa-miR-517c_001153
X16	hsa-miR-126#_000451	hsa-miR-15a#_002419	hsa-miR-34a#_002316
X17	hsa-miR-342-3p_002260	hsa-miR-455_001280

## Sheet: CC GO Terms and AUC Analysis 
CC Term	GO_Term	adj.P.Val		CC Term	auc.discovery cohort	auc.validation cohort
X1	GO_ALDO_KETO_REDUCTASE_NADP_ACTIVITY	0.0165619		X1	0.584416	0.6
X1	GO_ALCOHOL_DEHYDROGENASE_NADP_ACTIVITY	0.0165619		X10	0.493506	0.6
X1	GO_EXTRACELLULAR_MATRIX	0.0165619		X11	0.597403	0.666667
X1	GO_WNT_ACTIVATED_RECEPTOR_ACTIVITY	0.055972		X12	0.506494	0.533333
X1	GO_WNT_PROTEIN_BINDING	0.129022		X13	0.792208	0.666667
X2	GO_OLFACTORY_RECEPTOR_ACTIVITY	4.53818e-06		X14	0.545455	0.933333
X2	GO_SENSORY_PERCEPTION_OF_CHEMICAL_STIMULUS	0.000182167		X15	0.727273	0.466667
X2	GO_SENSORY_PERCEPTION	0.000226816		X16	0.818182	0.666667
X2	GO_DETECTION_OF_STIMULUS	0.000629853		X17	0.766234	0.666667
X2	GO_G_PROTEIN_COUPLED_RECEPTOR_ACTIVITY	0.000629853		X2	0.584416	0.866667
X3	GO_RNA_BINDING	0.000328503		X3	0.675325	0.533333
X3	GO_PROTEIN_LOCALIZATION	0.00854667		X4	0.519481	0.666667
X3	GO_POLY_A_RNA_BINDING	0.00854667		X5	0.584416	0.8
X3	GO_VACUOLE	0.0115955		X6	0.636364	0.666667
X3	GO_ESTABLISHMENT_OF_PROTEIN_LOCALIZATION	0.0149514		X7	0.584416	0.733333
X4	GO_POLY_A_RNA_BINDING	0.000901701		X8	0.766234	0.533333
X4	GO_RNA_BINDING	0.0226805		X9	0.623377	0.733333
X6	GO_MULTICELLULAR_ORGANISMAL_MACROMOLECULE_METABOLIC_PROCESS	9.43593e-10
X6	GO_MULTICELLULAR_ORGANISM_METABOLIC_PROCESS	8.73976e-09
X6	GO_COMPLEX_OF_COLLAGEN_TRIMERS	2.23504e-07
X6	GO_EXTRACELLULAR_MATRIX	2.64731e-07
X6	GO_COLLAGEN_TRIMER	5.87966e-07
X8	GO_DEFENSE_RESPONSE_TO_VIRUS	0.00019833
X8	GO_RESPONSE_TO_VIRUS	0.000251178
X8	GO_IMMUNE_EFFECTOR_PROCESS	0.000251178
X8	GO_RESPONSE_TO_TYPE_I_INTERFERON	0.00219261
X8	GO_IMMUNE_RESPONSE	0.00647146
X13	GO_ORGANELLE_INNER_MEMBRANE	2.8995e-09
X13	GO_MITOCHONDRIAL_ENVELOPE	1.07387e-08
X13	GO_MITOCHONDRIAL_PART	2.94725e-08
X13	GO_ENVELOPE	2.24471e-07
X13	GO_NUCLEOSIDE_TRIPHOSPHATE_METABOLIC_PROCESS	1.21517e-06
X15	GO_NUCLEIC_ACID_BINDING_TRANSCRIPTION_FACTOR_ACTIVITY	0.00457968
X15	GO_RNA_BINDING	0.070814
X15	GO_NUCLEOSIDE_DIPHOSPHATASE_ACTIVITY	0.109051
X15	GO_NUCLEOSIDE_DIPHOSPHATE_METABOLIC_PROCESS	0.109051
X15	GO_RIBONUCLEOSIDE_DIPHOSPHATE_METABOLIC_PROCESS	0.109051
X16	GO_CHROMOSOME_ORGANIZATION	0.0186144
X16	GO_CELL_CYCLE	0.0321207
X16	GO_CELLULAR_RESPONSE_TO_DNA_DAMAGE_STIMULUS	0.0321207
X16	GO_CELLULAR_RESPONSE_TO_STRESS	0.0321207
X16	GO_CELL_CYCLE_PROCESS	0.0321207
X17	GO_DNA_PACKAGING_COMPLEX	4.91358e-05
X17	GO_PROTEIN_DNA_COMPLEX	0.0138448
X17	GO_NUCLEAR_NUCLEOSOME	0.151797
